# Supplementary material for: The Toxin Diversity, Cytotoxicity, and Enzymatic Activity of Cape Cobra (Naja nivea) Venom
Source: Toxins (Basel). 2024 Oct 11;16(10):438. doi: 10.3390/toxins16100438 (PMC11511112; doi:10.3390/toxins16100438)
Supplement: Supplementary file 1 [file toxins-16-00438-s001.zip]

Archive with 6 entries (6 files):
- nivea-supplementary_S1.xlsx
- __MACOSX/._nivea-supplementary_S1.xlsx
- Supplementary figure S1.png
- __MACOSX/._Supplementary figure S1.png
- Supplementary tables S2 - S7.xlsx
- __MACOSX/._Supplementary tables S2 - S7.xlsx
