# Supplementary material for: The Toxin Diversity, Cytotoxicity, and Enzymatic Activity of Cape Cobra (Naja nivea) Venom
Source: Toxins (Basel). 2024 Oct 11;16(10):438. doi: 10.3390/toxins16100438 (PMC11511112; doi:10.3390/toxins16100438)
Supplement: Supplementary file 1 [file toxins-16-00438-s001.zip › nivea-supplementary_S1.xlsx]

## Sheet: Table S1
Table S1. Full results of the proteomic analysis performed on the analyzed Naja nivea venom. All identified components, accession numbers, annotation characteristics, and scores are provided.
Protein FDR Confidence: Mascot	Master	Accession	Description	Assigned Family (Changes Maik)	Assigned Subfamily (Changes Maik)	Exp. q-value: Mascot	Coverage [%]	# Peptides	# PSMs	# Unique Peptides	# AAs	MW [kDa]	calc. pI	Score Mascot: Mascot	# Peptides (by Search Engine): Mascot	# Protein Groups
High	Master Protein	P01390	Long neurotoxin 1 OS=Naja nivea OX=8655 PE=1 SV=1	3FTX	long NTx	0	75	6	2172	6	71	7.9	8.66	47565	6	1
Checked	Confidence	Sequence	Modifications			# Protein Groups	# Proteins	# PSMs	Master Protein Accessions	# Missed Cleavages	Theo. MH+ [Da]	Confidence (by Search Engine): Mascot	m/z [Da] (by Search Engine): Mascot	Ions Score (by Search Engine): Mascot
FALSE	High	CFITPDVTSQACPDGHVCYTK	3xCarbamidomethyl [C1; C12; C18]			1	2	465	P01390	0	2456.07	High	819.363	99
	Checked	Confidence	Identifying Node			PSM Ambiguity	Annotated Sequence	Modifications	# Proteins	Master Protein Accessions	Protein Accessions	# Missed Cleavages	Charge	DeltaScore	DeltaCn	Rank	Search Engine Rank	m/z [Da]	MH+ [Da]	Theo. MH+ [Da]	DeltaM [ppm]	Deltam/z [Da]	Activation Type	NCE [%]	MS Order	Isolation Interference [%]	Ion Inject Time [ms]	RT [min]	First Scan	Spectrum File	File ID	Ions Score	# Protein Groups	Identity Strict	Identity Relaxed	Expectation Value
	FALSE	High	Mascot (A2)			Unambiguous	cFITPDVTSQAcPDGHVcYTK	C1(Carbamidomethyl); C12(Carbamidomethyl); C18(Carbamidomethyl)	2	P01390	P01390; P25674	0	3	1	0	1	1	819.363	2456.07	2456.07	2.48	0.00203	HCD (High Energy Collision Dissociation)	30	MS2	1.54514	12.327	90.0235	69454	Venom-NajaNivea.raw	F2	99	1	32	25	2.22612e-09
	FALSE	High	Mascot (A2)			Unambiguous	cFITPDVTSQAcPDGHVcYTK	C1(Carbamidomethyl); C12(Carbamidomethyl); C18(Carbamidomethyl)	2	P01390	P01390; P25674	0	3	1	0	1	1	819.363	2456.07	2456.07	2.7	0.00221	HCD (High Energy Collision Dissociation)	30	MS2	0	3.551	85.081	65496	Venom-NajaNivea.raw	F2	92	1	32	25	1.00821e-08
	FALSE	High	Mascot (A2)			Unambiguous	cFITPDVTSQAcPDGHVcYTK	C1(Carbamidomethyl); C12(Carbamidomethyl); C18(Carbamidomethyl)	2	P01390	P01390; P25674	0	3	1	0	1	1	819.367	2456.09	2456.07	7.17	0.00587	HCD (High Energy Collision Dissociation)	30	MS2	0.0326506	0.07	82.7539	63393	Venom-NajaNivea.raw	F2	92	1	32	26	1.29925e-08
	FALSE	High	Mascot (A2)			Unambiguous	cFITPDVTSQAcPDGHVcYTK	C1(Carbamidomethyl); C12(Carbamidomethyl); C18(Carbamidomethyl)	2	P01390	P01390; P25674	0	3	1	0	1	1	819.364	2456.08	2456.07	3.3	0.0027	HCD (High Energy Collision Dissociation)	30	MS2	24.0169	49.399	122.005	96342	Venom-NajaNivea.raw	F2	91	1	32	25	1.38357e-08
	FALSE	High	Mascot (A2)			Unambiguous	cFITPDVTSQAcPDGHVcYTK	C1(Carbamidomethyl); C12(Carbamidomethyl); C18(Carbamidomethyl)	2	P01390	P01390; P25674	0	2	1	0	1	1	1228.54	2456.07	2456.07	2.68	0.00329	HCD (High Energy Collision Dissociation)	30	MS2	77.9633	100	85.097	65513	Venom-NajaNivea.raw	F2	87	1	32	25	3.13725e-08
	FALSE	High	Mascot (A2)			Unambiguous	cFITPDVTSQAcPDGHVcYTK	C1(Carbamidomethyl); C12(Carbamidomethyl); C18(Carbamidomethyl)	2	P01390	P01390; P25674	0	3	1	0	1	1	819.363	2456.07	2456.07	2.63	0.00215	HCD (High Energy Collision Dissociation)	30	MS2	1.3795	19.87	93.3826	72203	Venom-NajaNivea.raw	F2	83	1	32	25	8.46349e-08
	FALSE	High	Mascot (A2)			Unambiguous	cFITPDVTSQAcPDGHVcYTK	C1(Carbamidomethyl); C12(Carbamidomethyl); C18(Carbamidomethyl)	2	P01390	P01390; P25674	0	3	1	0	1	1	819.362	2456.07	2456.07	0.91	0.00075	HCD (High Energy Collision Dissociation)	30	MS2	14.7372	30.249	101.25	79281	Venom-NajaNivea.raw	F2	76	1	31	25	4.0861e-07
	FALSE	High	Mascot (A2)			Unambiguous	cFITPDVTSQAcPDGHVcYTK	C1(Carbamidomethyl); C12(Carbamidomethyl); C18(Carbamidomethyl)	2	P01390	P01390; P25674	0	3	1	0	1	1	819.363	2456.07	2456.07	2.18	0.00178	HCD (High Energy Collision Dissociation)	30	MS2	0	14.158	90.92	70196	Venom-NajaNivea.raw	F2	73	1	32	25	9.47435e-07
	FALSE	High	Mascot (A2)			Unambiguous	cFITPDVTSQAcPDGHVcYTK	C1(Carbamidomethyl); C12(Carbamidomethyl); C18(Carbamidomethyl)	2	P01390	P01390; P25674	0	3	1	0	1	1	819.362	2456.07	2456.07	1.36	0.00111	HCD (High Energy Collision Dissociation)	30	MS2	9.35492	43.92	117.566	92935	Venom-NajaNivea.raw	F2	71	1	32	25	1.25473e-06
	FALSE	High	Mascot (A2)			Unambiguous	cFITPDVTSQAcPDGHVcYTK	C1(Carbamidomethyl); C12(Carbamidomethyl); C18(Carbamidomethyl)	2	P01390	P01390; P25674	0	2	1	0	1	1	1228.54	2456.07	2456.07	1.69	0.00207	HCD (High Energy Collision Dissociation)	30	MS2	0	1.048	82.9918	63632	Venom-NajaNivea.raw	F2	71	1	32	25	1.41433e-06
	FALSE	High	Mascot (A2)			Unambiguous	cFITPDVTSQAcPDGHVcYTK	C1(Carbamidomethyl); C12(Carbamidomethyl); C18(Carbamidomethyl)	2	P01390	P01390; P25674	0	3	1	0	1	1	819.363	2456.07	2456.07	2.77	0.00227	HCD (High Energy Collision Dissociation)	30	MS2	0.20957	2.412	85.6786	66037	Venom-NajaNivea.raw	F2	70	1	32	25	1.71218e-06
	FALSE	High	Mascot (A2)			Unambiguous	cFITPDVTSQAcPDGHVcYTK	C1(Carbamidomethyl); C12(Carbamidomethyl); C18(Carbamidomethyl)	2	P01390	P01390; P25674	0	3	1	0	1	1	819.364	2456.08	2456.07	3.97	0.00325	HCD (High Energy Collision Dissociation)	30	MS2	0.09534	1.182	84.4837	64990	Venom-NajaNivea.raw	F2	70	1	32	26	1.869e-06
	FALSE	High	Mascot (A2)			Unambiguous	cFITPDVTSQAcPDGHVcYTK	C1(Carbamidomethyl); C12(Carbamidomethyl); C18(Carbamidomethyl)	2	P01390	P01390; P25674	0	3	1	0	1	1	819.362	2456.07	2456.07	1.36	0.00111	HCD (High Energy Collision Dissociation)	30	MS2	8.01191	55.677	102.191	80154	Venom-NajaNivea.raw	F2	70	1	32	25	1.74401e-06
	FALSE	High	Mascot (A2)			Unambiguous	cFITPDVTSQAcPDGHVcYTK	C1(Carbamidomethyl); C12(Carbamidomethyl); C18(Carbamidomethyl)	2	P01390	P01390; P25674	0	3	1	0	1	1	819.363	2456.07	2456.07	2.1	0.00172	HCD (High Energy Collision Dissociation)	30	MS2	10.8926	21.985	96.6228	75052	Venom-NajaNivea.raw	F2	69	1	32	25	2.19043e-06
	FALSE	High	Mascot (A2)			Unambiguous	cFITPDVTSQAcPDGHVcYTK	C1(Carbamidomethyl); C12(Carbamidomethyl); C18(Carbamidomethyl)	2	P01390	P01390; P25674	0	3	1	0	1	1	819.363	2456.07	2456.07	2.33	0.00191	HCD (High Energy Collision Dissociation)	30	MS2	20.9453	26.307	97.7213	76034	Venom-NajaNivea.raw	F2	69	1	32	25	2.23126e-06
	FALSE	High	Mascot (A2)			Unambiguous	cFITPDVTSQAcPDGHVcYTK	C1(Carbamidomethyl); C12(Carbamidomethyl); C18(Carbamidomethyl)	2	P01390	P01390; P25674	0	2	1	0	1	1	1228.54	2456.07	2456.07	1.98	0.00244	HCD (High Energy Collision Dissociation)	30	MS2	0	4.768	83.7748	64392	Venom-NajaNivea.raw	F2	69	1	32	25	2.29377e-06
	FALSE	High	Mascot (A2)			Unambiguous	cFITPDVTSQAcPDGHVcYTK	C1(Carbamidomethyl); C12(Carbamidomethyl); C18(Carbamidomethyl)	2	P01390	P01390; P25674	0	3	1	0	1	1	819.361	2456.07	2456.07	0.54	0.00044	HCD (High Energy Collision Dissociation)	30	MS2	9.22382	1.822	87.5912	67462	Venom-NajaNivea.raw	F2	68	1	32	25	2.77836e-06
	FALSE	High	Mascot (A2)			Unambiguous	cFITPDVTSQAcPDGHVcYTK	C1(Carbamidomethyl); C12(Carbamidomethyl); C18(Carbamidomethyl)	2	P01390	P01390; P25674	0	3	1	0	1	1	819.363	2456.07	2456.07	2.55	0.00209	HCD (High Energy Collision Dissociation)	30	MS2	0	2.005	84.784	65245	Venom-NajaNivea.raw	F2	67	1	32	25	3.17358e-06
	FALSE	High	Mascot (A2)			Unambiguous	cFITPDVTSQAcPDGHVcYTK	C1(Carbamidomethyl); C12(Carbamidomethyl); C18(Carbamidomethyl)	2	P01390	P01390; P25674	0	3	0.9701	0	1	1	819.363	2456.07	2456.07	2.18	0.00178	HCD (High Energy Collision Dissociation)	30	MS2	0	15.402	102.558	80467	Venom-NajaNivea.raw	F2	67	1	32	25	3.40839e-06
	FALSE	High	Mascot (A2)			Unambiguous	cFITPDVTSQAcPDGHVcYTK	C1(Carbamidomethyl); C12(Carbamidomethyl); C18(Carbamidomethyl)	2	P01390	P01390; P25674	0	3	1	0	1	1	819.364	2456.08	2456.07	3.74	0.00306	HCD (High Energy Collision Dissociation)	30	MS2	8.70524	75.067	135.255	105924	Venom-NajaNivea.raw	F2	66	1	32	26	4.42337e-06
	FALSE	High	Mascot (A2)			Unambiguous	cFITPDVTSQAcPDGHVcYTK	C1(Carbamidomethyl); C12(Carbamidomethyl); C18(Carbamidomethyl)	2	P01390	P01390; P25674	0	3	1	0	1	1	819.364	2456.08	2456.07	3.3	0.0027	HCD (High Energy Collision Dissociation)	30	MS2	0.113816	0.906	84.1648	64727	Venom-NajaNivea.raw	F2	66	1	32	25	4.50818e-06
	FALSE	High	Mascot (A2)			Unambiguous	cFITPDVTSQAcPDGHVcYTK	C1(Carbamidomethyl); C12(Carbamidomethyl); C18(Carbamidomethyl)	2	P01390	P01390; P25674	0	3	1	0	1	1	819.363	2456.07	2456.07	2.18	0.00178	HCD (High Energy Collision Dissociation)	30	MS2	11.5418	27.625	96.3222	74788	Venom-NajaNivea.raw	F2	66	1	32	25	4.32065e-06
	FALSE	High	Mascot (A2)			Unambiguous	cFITPDVTSQAcPDGHVcYTK	C1(Carbamidomethyl); C12(Carbamidomethyl); C18(Carbamidomethyl)	2	P01390	P01390; P25674	0	2	1	0	1	1	1228.54	2456.07	2456.07	2.28	0.0028	HCD (High Energy Collision Dissociation)	30	MS2	0	19.601	84.0647	64645	Venom-NajaNivea.raw	F2	66	1	32	25	4.41112e-06
	FALSE	High	Mascot (A2)			Unambiguous	cFITPDVTSQAcPDGHVcYTK	C1(Carbamidomethyl); C12(Carbamidomethyl); C18(Carbamidomethyl)	2	P01390	P01390; P25674	0	3	1	0	1	1	819.365	2456.08	2456.07	5.61	0.00459	HCD (High Energy Collision Dissociation)	30	MS2	0.0351	0.055	83.0311	63672	Venom-NajaNivea.raw	F2	66	1	32	26	5.47727e-06
	FALSE	High	Mascot (A2)			Unambiguous	cFITPDVTSQAcPDGHVcYTK	C1(Carbamidomethyl); C12(Carbamidomethyl); C18(Carbamidomethyl)	2	P01390	P01390; P25674	0	3	1	0	1	1	819.362	2456.07	2456.07	0.99	0.00081	HCD (High Energy Collision Dissociation)	30	MS2	11.8602	13.102	91.8741	70957	Venom-NajaNivea.raw	F2	66	1	31	25	4.5322e-06
	FALSE	High	Mascot (A2)			Unambiguous	cFITPDVTSQAcPDGHVcYTK	C1(Carbamidomethyl); C12(Carbamidomethyl); C18(Carbamidomethyl)	2	P01390	P01390; P25674	0	3	1	0	1	1	819.363	2456.07	2456.07	2.33	0.00191	HCD (High Energy Collision Dissociation)	30	MS2	26.8832	86.545	80.9462	61741	Venom-NajaNivea.raw	F2	65	1	32	25	5.12329e-06
	FALSE	High	Mascot (A2)			Unambiguous	cFITPDVTSQAcPDGHVcYTK	C1(Carbamidomethyl); C12(Carbamidomethyl); C18(Carbamidomethyl)	2	P01390	P01390; P25674	0	3	1	0	1	1	819.363	2456.07	2456.07	2.1	0.00172	HCD (High Energy Collision Dissociation)	30	MS2	0	14.082	92.7775	71692	Venom-NajaNivea.raw	F2	65	1	32	25	5.30308e-06
	FALSE	High	Mascot (A2)			Unambiguous	cFITPDVTSQAcPDGHVcYTK	C1(Carbamidomethyl); C12(Carbamidomethyl); C18(Carbamidomethyl)	2	P01390	P01390; P25674	0	3	1	0	1	1	819.363	2456.07	2456.07	2.7	0.00221	HCD (High Energy Collision Dissociation)	30	MS2	0	7.525	88.8894	68502	Venom-NajaNivea.raw	F2	65	1	32	25	5.50236e-06
	FALSE	High	Mascot (A2)			Unambiguous	cFITPDVTSQAcPDGHVcYTK	C1(Carbamidomethyl); C12(Carbamidomethyl); C18(Carbamidomethyl)	2	P01390	P01390; P25674	0	3	1	0	1	1	819.363	2456.07	2456.07	2.77	0.00227	HCD (High Energy Collision Dissociation)	30	MS2	20.6265	100	151.422	116836	Venom-NajaNivea.raw	F2	65	1	32	25	5.60466e-06
	FALSE	High	Mascot (A2)			Unambiguous	cFITPDVTSQAcPDGHVcYTK	C1(Carbamidomethyl); C12(Carbamidomethyl); C18(Carbamidomethyl)	2	P01390	P01390; P25674	0	3	1	0	1	1	819.363	2456.07	2456.07	2.63	0.00215	HCD (High Energy Collision Dissociation)	30	MS2	26.488	3.587	87.846	67641	Venom-NajaNivea.raw	F2	65	1	32	25	5.93676e-06
	FALSE	High	Mascot (A2)			Unambiguous	cFITPDVTSQAcPDGHVcYTK	C1(Carbamidomethyl); C12(Carbamidomethyl); C18(Carbamidomethyl)	2	P01390	P01390; P25674	0	3	1	0	1	1	819.362	2456.07	2456.07	1.58	0.00129	HCD (High Energy Collision Dissociation)	30	MS2	41.661	100	105.701	83270	Venom-NajaNivea.raw	F2	65	1	32	25	6.13125e-06
	FALSE	High	Mascot (A2)			Unambiguous	cFITPDVTSQAcPDGHVcYTK	C1(Carbamidomethyl); C12(Carbamidomethyl); C18(Carbamidomethyl)	2	P01390	P01390; P25674	0	3	1	0	1	1	819.362	2456.07	2456.07	1.58	0.00129	HCD (High Energy Collision Dissociation)	30	MS2	3.54126	23.595	98.018	76285	Venom-NajaNivea.raw	F2	64	1	32	25	6.89524e-06
	FALSE	High	Mascot (A2)			Unambiguous	cFITPDVTSQAcPDGHVcYTK	C1(Carbamidomethyl); C12(Carbamidomethyl); C18(Carbamidomethyl)	2	P01390	P01390; P25674	0	3	1	0	1	1	819.363	2456.07	2456.07	2.4	0.00197	HCD (High Energy Collision Dissociation)	30	MS2	5.37884	80.133	112.094	88711	Venom-NajaNivea.raw	F2	63	1	32	25	8.74076e-06
	FALSE	High	Mascot (A2)			Unambiguous	cFITPDVTSQAcPDGHVcYTK	C1(Carbamidomethyl); C12(Carbamidomethyl); C18(Carbamidomethyl)	2	P01390	P01390; P25674	0	3	1	0	1	1	819.358	2456.06	2456.07	-3.49	-0.00286	HCD (High Energy Collision Dissociation)	30	MS2	21.9961	14.497	101.591	79591	Venom-NajaNivea.raw	F2	63	1	31	25	9.07584e-06
	FALSE	High	Mascot (A2)			Unambiguous	cFITPDVTSQAcPDGHVcYTK	C1(Carbamidomethyl); C12(Carbamidomethyl); C18(Carbamidomethyl)	2	P01390	P01390; P25674	0	3	1	0	1	1	819.363	2456.07	2456.07	2.63	0.00215	HCD (High Energy Collision Dissociation)	30	MS2	3.90465	29.734	93.0772	71947	Venom-NajaNivea.raw	F2	62	1	32	25	1.00821e-05
	FALSE	High	Mascot (A2)			Unambiguous	cFITPDVTSQAcPDGHVcYTK	C1(Carbamidomethyl); C12(Carbamidomethyl); C18(Carbamidomethyl)	2	P01390	P01390; P25674	0	3	1	0	1	1	819.363	2456.07	2456.07	2.48	0.00203	HCD (High Energy Collision Dissociation)	30	MS2	44.3048	100	143.52	111483	Venom-NajaNivea.raw	F2	62	1	32	25	1.06304e-05
	FALSE	High	Mascot (A2)			Unambiguous	cFITPDVTSQAcPDGHVcYTK	C1(Carbamidomethyl); C12(Carbamidomethyl); C18(Carbamidomethyl)	2	P01390	P01390; P25674	0	3	1	0	1	1	819.363	2456.07	2456.07	2.77	0.00227	HCD (High Energy Collision Dissociation)	30	MS2	3.67847	32.235	92.4781	71448	Venom-NajaNivea.raw	F2	62	1	32	25	1.08031e-05
	FALSE	High	Mascot (A2)			Unambiguous	cFITPDVTSQAcPDGHVcYTK	C1(Carbamidomethyl); C12(Carbamidomethyl); C18(Carbamidomethyl)	2	P01390	P01390; P25674	0	3	1	0	1	1	819.362	2456.07	2456.07	1.06	0.00087	HCD (High Energy Collision Dissociation)	30	MS2	36.7054	62.993	133.16	104453	Venom-NajaNivea.raw	F2	62	1	31	25	1.04958e-05
	FALSE	High	Mascot (A2)			Unambiguous	cFITPDVTSQAcPDGHVcYTK	C1(Carbamidomethyl); C12(Carbamidomethyl); C18(Carbamidomethyl)	2	P01390	P01390; P25674	0	3	1	0	1	1	819.363	2456.07	2456.07	2.48	0.00203	HCD (High Energy Collision Dissociation)	30	MS2	82.0231	1.081	85.9912	66378	Venom-NajaNivea.raw	F2	62	1	32	25	1.11314e-05
	FALSE	High	Mascot (A2)			Unambiguous	cFITPDVTSQAcPDGHVcYTK	C1(Carbamidomethyl); C12(Carbamidomethyl); C18(Carbamidomethyl)	2	P01390	P01390; P25674	0	3	1	0	1	1	819.362	2456.07	2456.07	2.03	0.00166	HCD (High Energy Collision Dissociation)	30	MS2	31.2523	95.494	119.25	94241	Venom-NajaNivea.raw	F2	62	1	32	25	1.12862e-05
	FALSE	High	Mascot (A2)			Unambiguous	cFITPDVTSQAcPDGHVcYTK	C1(Carbamidomethyl); C12(Carbamidomethyl); C18(Carbamidomethyl)	2	P01390	P01390; P25674	0	3	1	0	1	1	819.363	2456.07	2456.07	2.85	0.00233	HCD (High Energy Collision Dissociation)	30	MS2	0.76343	10.505	90.3206	69694	Venom-NajaNivea.raw	F2	62	1	32	25	1.22236e-05
	FALSE	High	Mascot (A2)			Unambiguous	cFITPDVTSQAcPDGHVcYTK	C1(Carbamidomethyl); C12(Carbamidomethyl); C18(Carbamidomethyl)	2	P01390	P01390; P25674	0	3	1	0	1	1	819.363	2456.07	2456.07	2.4	0.00197	HCD (High Energy Collision Dissociation)	30	MS2	0	79.059	112.482	89020	Venom-NajaNivea.raw	F2	61	1	32	25	1.23751e-05
	FALSE	High	Mascot (A2)			Unambiguous	cFITPDVTSQAcPDGHVcYTK	C1(Carbamidomethyl); C12(Carbamidomethyl); C18(Carbamidomethyl)	2	P01390	P01390; P25674	0	3	1	0	1	1	819.362	2456.07	2456.07	1.58	0.00129	HCD (High Energy Collision Dissociation)	30	MS2	0	9.774	89.6921	69189	Venom-NajaNivea.raw	F2	61	1	32	25	1.23751e-05
	FALSE	High	Mascot (A2)			Unambiguous	cFITPDVTSQAcPDGHVcYTK	C1(Carbamidomethyl); C12(Carbamidomethyl); C18(Carbamidomethyl)	2	P01390	P01390; P25674	0	3	1	0	1	1	819.363	2456.07	2456.07	2.7	0.00221	HCD (High Energy Collision Dissociation)	30	MS2	32.6541	43.291	114.691	90718	Venom-NajaNivea.raw	F2	61	1	32	25	1.27511e-05
	FALSE	High	Mascot (A2)			Unambiguous	cFITPDVTSQAcPDGHVcYTK	C1(Carbamidomethyl); C12(Carbamidomethyl); C18(Carbamidomethyl)	2	P01390	P01390; P25674	0	3	1	0	1	1	819.363	2456.07	2456.07	2.18	0.00178	HCD (High Energy Collision Dissociation)	30	MS2	3.05625	4.13	88.1159	67857	Venom-NajaNivea.raw	F2	61	1	32	25	1.32297e-05
	FALSE	High	Mascot (A2)			Unambiguous	cFITPDVTSQAcPDGHVcYTK	C1(Carbamidomethyl); C12(Carbamidomethyl); C18(Carbamidomethyl)	2	P01390	P01390; P25674	0	4	1	0	1	1	614.774	2456.08	2456.07	2.92	0.00179	HCD (High Energy Collision Dissociation)	30	MS2	85.5537	45.269	83.1121	63760	Venom-NajaNivea.raw	F2	61	1	32	25	1.50146e-05
	FALSE	High	Mascot (A2)			Unambiguous	cFITPDVTSQAcPDGHVcYTK	C1(Carbamidomethyl); C12(Carbamidomethyl); C18(Carbamidomethyl)	2	P01390	P01390; P25674	0	3	1	0	1	1	819.364	2456.08	2456.07	3.37	0.00276	HCD (High Energy Collision Dissociation)	30	MS2	19.4664	100	197.841	148164	Venom-NajaNivea.raw	F2	60	1	32	25	1.812e-05
	FALSE	High	Mascot (A2)			Unambiguous	cFITPDVTSQAcPDGHVcYTK	C1(Carbamidomethyl); C12(Carbamidomethyl); C18(Carbamidomethyl)	2	P01390	P01390; P25674	0	3	1	0	1	1	819.364	2456.08	2456.07	3.3	0.0027	HCD (High Energy Collision Dissociation)	30	MS2	0.161545	0.739	82.4803	63119	Venom-NajaNivea.raw	F2	60	1	32	25	1.86209e-05
	FALSE	High	Mascot (A2)			Unambiguous	cFITPDVTSQAcPDGHVcYTK	C1(Carbamidomethyl); C12(Carbamidomethyl); C18(Carbamidomethyl)	2	P01390	P01390; P25674	0	3	1	0	1	1	819.362	2456.07	2456.07	1.58	0.00129	HCD (High Energy Collision Dissociation)	30	MS2	11.6078	12.065	102.222	80182	Venom-NajaNivea.raw	F2	60	1	32	25	1.86874e-05
	FALSE	High	Mascot (A2)			Unambiguous	cFITPDVTSQAcPDGHVcYTK	C1(Carbamidomethyl); C12(Carbamidomethyl); C18(Carbamidomethyl)	2	P01390	P01390; P25674	0	3	1	0	1	1	819.363	2456.07	2456.07	2.63	0.00215	HCD (High Energy Collision Dissociation)	30	MS2	9.54896	44.988	98.3431	76571	Venom-NajaNivea.raw	F2	60	1	32	25	1.89911e-05
	FALSE	High	Mascot (A2)			Unambiguous	cFITPDVTSQAcPDGHVcYTK	C1(Carbamidomethyl); C12(Carbamidomethyl); C18(Carbamidomethyl)	2	P01390	P01390; P25674	0	3	1	0	1	1	819.362	2456.07	2456.07	1.88	0.00154	HCD (High Energy Collision Dissociation)	30	MS2	14.4155	100	122.807	96935	Venom-NajaNivea.raw	F2	59	1	32	25	2.02908e-05
	FALSE	High	Mascot (A2)			Unambiguous	cFITPDVTSQAcPDGHVcYTK	C1(Carbamidomethyl); C12(Carbamidomethyl); C18(Carbamidomethyl)	2	P01390	P01390; P25674	0	3	1	0	1	1	819.365	2456.08	2456.07	4.71	0.00386	HCD (High Energy Collision Dissociation)	30	MS2	0.0498203	0.058	83.309	63949	Venom-NajaNivea.raw	F2	59	1	32	26	2.30162e-05
	FALSE	High	Mascot (A2)			Unambiguous	cFITPDVTSQAcPDGHVcYTK	C1(Carbamidomethyl); C12(Carbamidomethyl); C18(Carbamidomethyl)	2	P01390	P01390; P25674	0	3	1	0	1	1	819.364	2456.08	2456.07	3.67	0.003	HCD (High Energy Collision Dissociation)	30	MS2	11.0874	100	143.22	111290	Venom-NajaNivea.raw	F2	59	1	32	26	2.40774e-05
	FALSE	High	Mascot (A2)			Unambiguous	cFITPDVTSQAcPDGHVcYTK	C1(Carbamidomethyl); C12(Carbamidomethyl); C18(Carbamidomethyl)	2	P01390	P01390; P25674	0	3	1	0	1	1	819.363	2456.07	2456.07	2.63	0.00215	HCD (High Energy Collision Dissociation)	30	MS2	11.7833	100	141.828	110398	Venom-NajaNivea.raw	F2	59	1	32	25	2.28323e-05
	FALSE	High	Mascot (A2)			Unambiguous	cFITPDVTSQAcPDGHVcYTK	C1(Carbamidomethyl); C12(Carbamidomethyl); C18(Carbamidomethyl)	2	P01390	P01390; P25674	0	3	1	0	1	1	819.361	2456.07	2456.07	0.24	0.0002	HCD (High Energy Collision Dissociation)	30	MS2	18.8339	15.378	101.908	79895	Venom-NajaNivea.raw	F2	58	1	32	25	2.5033e-05
	FALSE	High	Mascot (A2)			Unambiguous	cFITPDVTSQAcPDGHVcYTK	C1(Carbamidomethyl); C12(Carbamidomethyl); C18(Carbamidomethyl)	2	P01390	P01390; P25674	0	3	1	0	1	1	819.365	2456.08	2456.07	5.38	0.00441	HCD (High Energy Collision Dissociation)	30	MS2	0	0.262	83.8786	64474	Venom-NajaNivea.raw	F2	58	1	32	26	3.03957e-05
	FALSE	High	Mascot (A2)			Unambiguous	cFITPDVTSQAcPDGHVcYTK	C1(Carbamidomethyl); C12(Carbamidomethyl); C18(Carbamidomethyl)	2	P01390	P01390; P25674	0	3	1	0	1	1	819.363	2456.07	2456.07	2.18	0.00178	HCD (High Energy Collision Dissociation)	30	MS2	75.589	5.534	88.37	68063	Venom-NajaNivea.raw	F2	58	1	32	25	2.57958e-05
	FALSE	High	Mascot (A2)			Unambiguous	cFITPDVTSQAcPDGHVcYTK	C1(Carbamidomethyl); C12(Carbamidomethyl); C18(Carbamidomethyl)	2	P01390	P01390; P25674	0	3	1	0	1	1	819.363	2456.07	2456.07	2.48	0.00203	HCD (High Energy Collision Dissociation)	30	MS2	11.7944	17.015	94.0009	72733	Venom-NajaNivea.raw	F2	58	1	32	25	2.59149e-05
	FALSE	High	Mascot (A2)			Unambiguous	cFITPDVTSQAcPDGHVcYTK	C1(Carbamidomethyl); C12(Carbamidomethyl); C18(Carbamidomethyl)	2	P01390	P01390; P25674	0	3	1	0	1	1	819.362	2456.07	2456.07	1.58	0.00129	HCD (High Energy Collision Dissociation)	30	MS2	15.705	63.375	118.51	93674	Venom-NajaNivea.raw	F2	58	1	32	25	2.65185e-05
	FALSE	High	Mascot (A2)			Unambiguous	cFITPDVTSQAcPDGHVcYTK	C1(Carbamidomethyl); C12(Carbamidomethyl); C18(Carbamidomethyl)	2	P01390	P01390; P25674	0	3	1	0	1	1	819.362	2456.07	2456.07	1.13	0.00093	HCD (High Energy Collision Dissociation)	30	MS2	0	100	97.3272	75685	Venom-NajaNivea.raw	F2	58	1	31	25	2.59427e-05
	FALSE	High	Mascot (A2)			Unambiguous	cFITPDVTSQAcPDGHVcYTK	C1(Carbamidomethyl); C12(Carbamidomethyl); C18(Carbamidomethyl)	2	P01390	P01390; P25674	0	3	1	0	1	1	819.362	2456.07	2456.07	2.03	0.00166	HCD (High Energy Collision Dissociation)	30	MS2	42.7818	100	158.477	121894	Venom-NajaNivea.raw	F2	58	1	32	25	2.75137e-05
	FALSE	High	Mascot (A2)			Unambiguous	cFITPDVTSQAcPDGHVcYTK	C1(Carbamidomethyl); C12(Carbamidomethyl); C18(Carbamidomethyl)	2	P01390	P01390; P25674	0	3	1	0	1	1	819.363	2456.07	2456.07	2.4	0.00197	HCD (High Energy Collision Dissociation)	30	MS2	0	6.726	89.4136	68952	Venom-NajaNivea.raw	F2	58	1	32	25	2.75137e-05
	FALSE	High	Mascot (A2)			Unambiguous	cFITPDVTSQAcPDGHVcYTK	C1(Carbamidomethyl); C12(Carbamidomethyl); C18(Carbamidomethyl)	2	P01390	P01390; P25674	0	3	1	0	1	1	819.363	2456.07	2456.07	2.25	0.00184	HCD (High Energy Collision Dissociation)	30	MS2	5.61664	19.84	96.9219	75310	Venom-NajaNivea.raw	F2	58	1	32	25	2.98916e-05
	FALSE	High	Mascot (A2)			Unambiguous	cFITPDVTSQAcPDGHVcYTK	C1(Carbamidomethyl); C12(Carbamidomethyl); C18(Carbamidomethyl)	2	P01390	P01390; P25674	0	3	1	0	1	1	819.363	2456.07	2456.07	2.1	0.00172	HCD (High Energy Collision Dissociation)	30	MS2	0	6.469	85.3688	65751	Venom-NajaNivea.raw	F2	57	1	32	25	3.15885e-05
	FALSE	High	Mascot (A2)			Unambiguous	cFITPDVTSQAcPDGHVcYTK	C1(Carbamidomethyl); C12(Carbamidomethyl); C18(Carbamidomethyl)	2	P01390	P01390; P25674	0	3	1	0	1	1	819.363	2456.07	2456.07	2.25	0.00184	HCD (High Energy Collision Dissociation)	30	MS2	39.9083	15.974	94.2781	73002	Venom-NajaNivea.raw	F2	57	1	32	25	3.23258e-05
	FALSE	High	Mascot (A2)			Unambiguous	cFITPDVTSQAcPDGHVcYTK	C1(Carbamidomethyl); C12(Carbamidomethyl); C18(Carbamidomethyl)	2	P01390	P01390; P25674	0	3	1	0	1	1	819.362	2456.07	2456.07	2.03	0.00166	HCD (High Energy Collision Dissociation)	30	MS2	3.42423	12.262	91.2242	70440	Venom-NajaNivea.raw	F2	57	1	32	25	3.26249e-05
	FALSE	High	Mascot (A2)			Unambiguous	cFITPDVTSQAcPDGHVcYTK	C1(Carbamidomethyl); C12(Carbamidomethyl); C18(Carbamidomethyl)	2	P01390	P01390; P25674	0	3	1	0	1	1	819.361	2456.07	2456.07	0.69	0.00056	HCD (High Energy Collision Dissociation)	30	MS2	22.1831	24.071	99.1417	77308	Venom-NajaNivea.raw	F2	57	1	32	25	3.27375e-05
	FALSE	High	Mascot (A2)			Unambiguous	cFITPDVTSQAcPDGHVcYTK	C1(Carbamidomethyl); C12(Carbamidomethyl); C18(Carbamidomethyl)	2	P01390	P01390; P25674	0	3	0.9649	0	1	1	819.362	2456.07	2456.07	1.81	0.00148	HCD (High Energy Collision Dissociation)	30	MS2	4.63297	18.566	102.872	80743	Venom-NajaNivea.raw	F2	57	1	32	25	3.7415e-05
	FALSE	High	Mascot (A2)			Unambiguous	cFITPDVTSQAcPDGHVcYTK	C1(Carbamidomethyl); C12(Carbamidomethyl); C18(Carbamidomethyl)	2	P01390	P01390; P25674	0	3	1	0	1	1	819.363	2456.07	2456.07	2.33	0.00191	HCD (High Energy Collision Dissociation)	30	MS2	14.5397	16.663	95.5529	74112	Venom-NajaNivea.raw	F2	56	1	32	25	4.1357e-05
	FALSE	High	Mascot (A2)			Unambiguous	cFITPDVTSQAcPDGHVcYTK	C1(Carbamidomethyl); C12(Carbamidomethyl); C18(Carbamidomethyl)	2	P01390	P01390; P25674	0	3	1	0	1	1	819.363	2456.07	2456.07	2.33	0.00191	HCD (High Energy Collision Dissociation)	30	MS2	72.9458	100	114.043	90206	Venom-NajaNivea.raw	F2	56	1	32	25	4.4828e-05
	FALSE	High	Mascot (A2)			Unambiguous	cFITPDVTSQAcPDGHVcYTK	C1(Carbamidomethyl); C12(Carbamidomethyl); C18(Carbamidomethyl)	2	P01390	P01390; P25674	0	3	1	0	1	1	819.362	2456.07	2456.07	1.88	0.00154	HCD (High Energy Collision Dissociation)	30	MS2	0	16.954	93.672	72465	Venom-NajaNivea.raw	F2	56	1	32	25	4.57403e-05
	FALSE	High	Mascot (A2)			Unambiguous	cFITPDVTSQAcPDGHVcYTK	C1(Carbamidomethyl); C12(Carbamidomethyl); C18(Carbamidomethyl)	2	P01390	P01390; P25674	0	3	1	0	1	1	819.365	2456.08	2456.07	5.53	0.00453	HCD (High Energy Collision Dissociation)	30	MS2	0.0525677	0.101	83.5943	64220	Venom-NajaNivea.raw	F2	56	1	32	26	5.50256e-05
	FALSE	High	Mascot (A2)			Unambiguous	cFITPDVTSQAcPDGHVcYTK	C1(Carbamidomethyl); C12(Carbamidomethyl); C18(Carbamidomethyl)	2	P01390	P01390; P25674	0	3	1	0	1	1	819.363	2456.07	2456.07	2.85	0.00233	HCD (High Energy Collision Dissociation)	30	MS2	6.98093	74.475	119.602	94503	Venom-NajaNivea.raw	F2	55	1	32	25	5.08392e-05
	FALSE	High	Mascot (A2)			Unambiguous	cFITPDVTSQAcPDGHVcYTK	C1(Carbamidomethyl); C12(Carbamidomethyl); C18(Carbamidomethyl)	2	P01390	P01390; P25674	0	3	1	0	1	1	819.362	2456.07	2456.07	1.95	0.0016	HCD (High Energy Collision Dissociation)	30	MS2	0	76.628	118.23	93449	Venom-NajaNivea.raw	F2	55	1	32	25	5.19158e-05
	FALSE	High	Mascot (A2)			Unambiguous	cFITPDVTSQAcPDGHVcYTK	C1(Carbamidomethyl); C12(Carbamidomethyl); C18(Carbamidomethyl)	2	P01390	P01390; P25674	0	2	1	0	1	1	1228.54	2456.07	2456.07	1.29	0.00158	HCD (High Energy Collision Dissociation)	30	MS2	0	61.613	84.3951	64919	Venom-NajaNivea.raw	F2	55	1	32	25	5.32782e-05
	FALSE	High	Mascot (A2)			Unambiguous	cFITPDVTSQAcPDGHVcYTK	C1(Carbamidomethyl); C12(Carbamidomethyl); C18(Carbamidomethyl)	2	P01390	P01390; P25674	0	3	1	0	1	1	819.363	2456.07	2456.07	2.4	0.00197	HCD (High Energy Collision Dissociation)	30	MS2	32.1163	56.066	149.986	115859	Venom-NajaNivea.raw	F2	55	1	32	25	5.47708e-05
	FALSE	High	Mascot (A2)			Unambiguous	cFITPDVTSQAcPDGHVcYTK	C1(Carbamidomethyl); C12(Carbamidomethyl); C18(Carbamidomethyl)	2	P01390	P01390; P25674	0	3	1	0	1	1	819.363	2456.07	2456.07	2.48	0.00203	HCD (High Energy Collision Dissociation)	30	MS2	0	54.684	129.506	101843	Venom-NajaNivea.raw	F2	55	1	32	25	5.60466e-05
	FALSE	High	Mascot (A2)			Unambiguous	cFITPDVTSQAcPDGHVcYTK	C1(Carbamidomethyl); C12(Carbamidomethyl); C18(Carbamidomethyl)	2	P01390	P01390; P25674	0	3	1	0	1	1	819.363	2456.07	2456.07	2.55	0.00209	HCD (High Energy Collision Dissociation)	30	MS2	27.5646	100	205.371	152524	Venom-NajaNivea.raw	F2	55	1	32	25	6.04713e-05
	FALSE	High	Mascot (A2)			Unambiguous	cFITPDVTSQAcPDGHVcYTK	C1(Carbamidomethyl); C12(Carbamidomethyl); C18(Carbamidomethyl)	2	P01390	P01390; P25674	0	3	1	0	1	1	819.362	2456.07	2456.07	0.84	0.00068	HCD (High Energy Collision Dissociation)	30	MS2	16.1168	72.182	116.667	92258	Venom-NajaNivea.raw	F2	54	1	31	25	6.74088e-05
	FALSE	High	Mascot (A2)			Unambiguous	cFITPDVTSQAcPDGHVcYTK	C1(Carbamidomethyl); C12(Carbamidomethyl); C18(Carbamidomethyl)	2	P01390	P01390; P25674	0	3	1	0	1	1	819.363	2456.07	2456.07	2.85	0.00233	HCD (High Energy Collision Dissociation)	30	MS2	13.2637	27.275	115.043	90978	Venom-NajaNivea.raw	F2	54	1	32	25	7.24767e-05
	FALSE	High	Mascot (A2)			Unambiguous	cFITPDVTSQAcPDGHVcYTK	C1(Carbamidomethyl); C12(Carbamidomethyl); C18(Carbamidomethyl)	2	P01390	P01390; P25674	0	3	1	0	1	1	819.364	2456.08	2456.07	3.3	0.0027	HCD (High Energy Collision Dissociation)	30	MS2	65.2095	100	259.211	181866	Venom-NajaNivea.raw	F2	54	1	32	25	8.20354e-05
	FALSE	High	Mascot (A2)			Unambiguous	cFITPDVTSQAcPDGHVcYTK	C1(Carbamidomethyl); C12(Carbamidomethyl); C18(Carbamidomethyl)	2	P01390	P01390; P25674	0	3	1	0	1	1	819.362	2456.07	2456.07	2.03	0.00166	HCD (High Energy Collision Dissociation)	30	MS2	0	19.683	104.323	81985	Venom-NajaNivea.raw	F2	54	1	32	25	7.68333e-05
	FALSE	High	Mascot (A2)			Unambiguous	cFITPDVTSQAcPDGHVcYTK	C1(Carbamidomethyl); C12(Carbamidomethyl); C18(Carbamidomethyl)	2	P01390	P01390; P25674	0	3	0.9815	0	1	1	819.361	2456.07	2456.07	-0.06	-5e-05	HCD (High Energy Collision Dissociation)	30	MS2	25.5295	17.82	99.4875	77635	Venom-NajaNivea.raw	F2	54	1	32	25	7.7453e-05
	FALSE	High	Mascot (A2)			Unambiguous	cFITPDVTSQAcPDGHVcYTK	C1(Carbamidomethyl); C12(Carbamidomethyl); C18(Carbamidomethyl)	2	P01390	P01390; P25674	0	3	1	0	1	1	819.355	2456.05	2456.07	-7.29	-0.00597	HCD (High Energy Collision Dissociation)	30	MS2	66.411	19.375	100.862	78941	Venom-NajaNivea.raw	F2	53	1	31	24	6.45434e-05
	FALSE	High	Mascot (A2)			Unambiguous	cFITPDVTSQAcPDGHVcYTK	C1(Carbamidomethyl); C12(Carbamidomethyl); C18(Carbamidomethyl)	2	P01390	P01390; P25674	0	3	1	0	1	1	819.362	2456.07	2456.07	1.06	0.00087	HCD (High Energy Collision Dissociation)	30	MS2	12.8261	100	117.876	93181	Venom-NajaNivea.raw	F2	53	1	31	25	8.24166e-05
	FALSE	High	Mascot (A2)			Unambiguous	cFITPDVTSQAcPDGHVcYTK	C1(Carbamidomethyl); C12(Carbamidomethyl); C18(Carbamidomethyl)	2	P01390	P01390; P25674	0	3	1	0	1	1	819.362	2456.07	2456.07	1.58	0.00129	HCD (High Energy Collision Dissociation)	30	MS2	16.323	40.62	114.387	90477	Venom-NajaNivea.raw	F2	53	1	32	25	8.72066e-05
	FALSE	High	Mascot (A2)			Unambiguous	cFITPDVTSQAcPDGHVcYTK	C1(Carbamidomethyl); C12(Carbamidomethyl); C18(Carbamidomethyl)	2	P01390	P01390; P25674	0	3	1	0	1	1	819.362	2456.07	2456.07	1.81	0.00148	HCD (High Energy Collision Dissociation)	30	MS2	62.6438	18.754	95.2039	73806	Venom-NajaNivea.raw	F2	53	1	32	25	9.03745e-05
	FALSE	High	Mascot (A2)			Unambiguous	cFITPDVTSQAcPDGHVcYTK	C1(Carbamidomethyl); C12(Carbamidomethyl); C18(Carbamidomethyl)	2	P01390	P01390; P25674	0	3	1	0	1	1	819.364	2456.08	2456.07	4.34	0.00355	HCD (High Energy Collision Dissociation)	30	MS2	7.89243	100	133.81	104936	Venom-NajaNivea.raw	F2	53	1	32	26	0.000101334
	FALSE	High	Mascot (A2)			Unambiguous	cFITPDVTSQAcPDGHVcYTK	C1(Carbamidomethyl); C12(Carbamidomethyl); C18(Carbamidomethyl)	2	P01390	P01390; P25674	0	3	1	0	1	1	819.363	2456.07	2456.07	2.48	0.00203	HCD (High Energy Collision Dissociation)	30	MS2	0	8.901	90.6203	69941	Venom-NajaNivea.raw	F2	53	1	32	25	9.58405e-05
	FALSE	High	Mascot (A2)			Unambiguous	cFITPDVTSQAcPDGHVcYTK	C1(Carbamidomethyl); C12(Carbamidomethyl); C18(Carbamidomethyl)	2	P01390	P01390; P25674	0	2	1	0	1	1	1228.54	2456.07	2456.07	2.68	0.00329	HCD (High Energy Collision Dissociation)	30	MS2	0	100	84.7425	65210	Venom-NajaNivea.raw	F2	52	1	32	25	9.96665e-05
	FALSE	High	Mascot (A2)			Unambiguous	cFITPDVTSQAcPDGHVcYTK	C1(Carbamidomethyl); C12(Carbamidomethyl); C18(Carbamidomethyl)	2	P01390	P01390; P25674	0	3	1	0	1	1	819.363	2456.07	2456.07	2.1	0.00172	HCD (High Energy Collision Dissociation)	30	MS2	0	89.847	151.339	116778	Venom-NajaNivea.raw	F2	52	1	32	25	0.000100816
	FALSE	High	Mascot (A2)			Unambiguous	cFITPDVTSQAcPDGHVcYTK	C1(Carbamidomethyl); C12(Carbamidomethyl); C18(Carbamidomethyl)	2	P01390	P01390; P25674	0	3	1	0	1	1	819.362	2456.07	2456.07	1.51	0.00123	HCD (High Energy Collision Dissociation)	30	MS2	33.8199	58.083	105.375	82976	Venom-NajaNivea.raw	F2	52	1	32	25	0.000102932
	FALSE	High	Mascot (A2)			Unambiguous	cFITPDVTSQAcPDGHVcYTK	C1(Carbamidomethyl); C12(Carbamidomethyl); C18(Carbamidomethyl)	2	P01390	P01390; P25674	0	3	1	0	1	1	819.362	2456.07	2456.07	1.95	0.0016	HCD (High Energy Collision Dissociation)	30	MS2	5.51164	100	142.177	110617	Venom-NajaNivea.raw	F2	52	1	32	25	0.000107473
	FALSE	High	Mascot (A2)			Unambiguous	cFITPDVTSQAcPDGHVcYTK	C1(Carbamidomethyl); C12(Carbamidomethyl); C18(Carbamidomethyl)	2	P01390	P01390; P25674	0	3	0.9808	0	1	1	819.363	2456.07	2456.07	2.48	0.00203	HCD (High Energy Collision Dissociation)	30	MS2	33.6395	100	119.946	94752	Venom-NajaNivea.raw	F2	52	1	32	25	0.000109031
	FALSE	High	Mascot (A2)			Unambiguous	cFITPDVTSQAcPDGHVcYTK	C1(Carbamidomethyl); C12(Carbamidomethyl); C18(Carbamidomethyl)	2	P01390	P01390; P25674	0	2	1	0	1	1	1228.54	2456.07	2456.07	2.88	0.00354	HCD (High Energy Collision Dissociation)	30	MS2	33.6305	100	85.5004	65875	Venom-NajaNivea.raw	F2	52	1	32	25	0.000112736
	FALSE	High	Mascot (A2)			Unambiguous	cFITPDVTSQAcPDGHVcYTK	C1(Carbamidomethyl); C12(Carbamidomethyl); C18(Carbamidomethyl)	2	P01390	P01390; P25674	0	3	1	0	1	1	819.362	2456.07	2456.07	1.43	0.00117	HCD (High Energy Collision Dissociation)	30	MS2	35.7803	52.022	113.436	89757	Venom-NajaNivea.raw	F2	52	1	32	25	0.000115691
	FALSE	High	Mascot (A2)			Unambiguous	cFITPDVTSQAcPDGHVcYTK	C1(Carbamidomethyl); C12(Carbamidomethyl); C18(Carbamidomethyl)	2	P01390	P01390; P25674	0	4	1	0	1	1	614.773	2456.07	2456.07	1.13	0.00069	HCD (High Energy Collision Dissociation)	30	MS2	14.2385	63.157	82.8458	63488	Venom-NajaNivea.raw	F2	52	1	31	25	0.000116149
	FALSE	High	Mascot (A2)			Unambiguous	cFITPDVTSQAcPDGHVcYTK	C1(Carbamidomethyl); C12(Carbamidomethyl); C18(Carbamidomethyl)	2	P01390	P01390; P25674	0	3	1	0	1	1	819.362	2456.07	2456.07	1.88	0.00154	HCD (High Energy Collision Dissociation)	30	MS2	18.0833	42.073	111.783	88473	Venom-NajaNivea.raw	F2	51	1	32	25	0.000135612
	FALSE	High	Mascot (A2)			Unambiguous	cFITPDVTSQAcPDGHVcYTK	C1(Carbamidomethyl); C12(Carbamidomethyl); C18(Carbamidomethyl)	2	P01390	P01390; P25674	0	2	1	0	1	1	1228.54	2456.07	2456.07	2.18	0.00268	HCD (High Energy Collision Dissociation)	30	MS2	0.495494	0.989	82.7134	63347	Venom-NajaNivea.raw	F2	51	1	32	25	0.000139171
	FALSE	High	Mascot (A2)			Unambiguous	cFITPDVTSQAcPDGHVcYTK	C1(Carbamidomethyl); C12(Carbamidomethyl); C18(Carbamidomethyl)	2	P01390	P01390; P25674	0	3	1	0	1	1	819.362	2456.07	2456.07	1.58	0.00129	HCD (High Energy Collision Dissociation)	30	MS2	0	100	144.683	112266	Venom-NajaNivea.raw	F2	51	1	32	25	0.000145395
	FALSE	High	Mascot (A2)			Unambiguous	cFITPDVTSQAcPDGHVcYTK	C1(Carbamidomethyl); C12(Carbamidomethyl); C18(Carbamidomethyl)	2	P01390	P01390; P25674	0	3	1	0	1	1	819.362	2456.07	2456.07	1.73	0.00142	HCD (High Energy Collision Dissociation)	30	MS2	22.1337	2.954	87.8578	67649	Venom-NajaNivea.raw	F2	51	1	32	25	0.00015295
	FALSE	High	Mascot (A2)			Unambiguous	cFITPDVTSQAcPDGHVcYTK	C1(Carbamidomethyl); C12(Carbamidomethyl); C18(Carbamidomethyl)	2	P01390	P01390; P25674	0	3	1	0	1	1	819.364	2456.08	2456.07	3.67	0.003	HCD (High Energy Collision Dissociation)	30	MS2	8.19866	20.741	95.9294	74455	Venom-NajaNivea.raw	F2	50	1	32	26	0.000187763
	FALSE	High	Mascot (A2)			Unambiguous	cFITPDVTSQAcPDGHVcYTK	C1(Carbamidomethyl); C12(Carbamidomethyl); C18(Carbamidomethyl)	2	P01390	P01390; P25674	0	3	1	0	1	1	819.363	2456.07	2456.07	2.85	0.00233	HCD (High Energy Collision Dissociation)	30	MS2	36.2953	100	120.646	95291	Venom-NajaNivea.raw	F2	50	1	32	25	0.000199158
	FALSE	High	Mascot (A2)			Unambiguous	cFITPDVTSQAcPDGHVcYTK	C1(Carbamidomethyl); C12(Carbamidomethyl); C18(Carbamidomethyl)	2	P01390	P01390; P25674	0	3	1	0	1	1	819.363	2456.07	2456.07	2.18	0.00178	HCD (High Energy Collision Dissociation)	30	MS2	65.1653	100	157.632	121310	Venom-NajaNivea.raw	F2	49	1	32	25	0.000199319
	FALSE	High	Mascot (A2)			Unambiguous	cFITPDVTSQAcPDGHVcYTK	C1(Carbamidomethyl); C12(Carbamidomethyl); C18(Carbamidomethyl)	2	P01390	P01390; P25674	0	3	1	0	1	1	819.363	2456.08	2456.07	3.22	0.00264	HCD (High Energy Collision Dissociation)	30	MS2	47.3441	100	191.605	144448	Venom-NajaNivea.raw	F2	49	1	32	25	0.000220801
	FALSE	High	Mascot (A2)			Unambiguous	cFITPDVTSQAcPDGHVcYTK	C1(Carbamidomethyl); C12(Carbamidomethyl); C18(Carbamidomethyl)	2	P01390	P01390; P25674	0	3	1	0	1	1	819.363	2456.07	2456.07	2.25	0.00184	HCD (High Energy Collision Dissociation)	30	MS2	71.9216	86.055	131.661	103397	Venom-NajaNivea.raw	F2	49	1	32	25	0.000208233
	FALSE	High	Mascot (A2)			Unambiguous	cFITPDVTSQAcPDGHVcYTK	C1(Carbamidomethyl); C12(Carbamidomethyl); C18(Carbamidomethyl)	2	P01390	P01390; P25674	0	3	1	0	1	1	819.362	2456.07	2456.07	1.88	0.00154	HCD (High Energy Collision Dissociation)	30	MS2	21.944	68.644	123.153	97196	Venom-NajaNivea.raw	F2	49	1	32	25	0.000219938
	FALSE	High	Mascot (A2)			Unambiguous	cFITPDVTSQAcPDGHVcYTK	C1(Carbamidomethyl); C12(Carbamidomethyl); C18(Carbamidomethyl)	2	P01390	P01390; P25674	0	3	1	0	1	1	819.359	2456.06	2456.07	-1.7	-0.00139	HCD (High Energy Collision Dissociation)	30	MS2	52.8306	52.498	107.804	85038	Venom-NajaNivea.raw	F2	49	1	32	25	0.000221202
	FALSE	High	Mascot (A2)			Unambiguous	cFITPDVTSQAcPDGHVcYTK	C1(Carbamidomethyl); C12(Carbamidomethyl); C18(Carbamidomethyl)	2	P01390	P01390; P25674	0	3	1	0	1	1	819.363	2456.07	2456.07	2.7	0.00221	HCD (High Energy Collision Dissociation)	30	MS2	25.4596	52.579	103.254	81058	Venom-NajaNivea.raw	F2	49	1	32	25	0.000224672
	FALSE	High	Mascot (A2)			Unambiguous	cFITPDVTSQAcPDGHVcYTK	C1(Carbamidomethyl); C12(Carbamidomethyl); C18(Carbamidomethyl)	2	P01390	P01390; P25674	0	3	1	0	1	1	819.362	2456.07	2456.07	1.95	0.0016	HCD (High Energy Collision Dissociation)	30	MS2	77.5601	6.147	89.1556	68732	Venom-NajaNivea.raw	F2	49	1	32	25	0.000236755
	FALSE	High	Mascot (A2)			Unambiguous	cFITPDVTSQAcPDGHVcYTK	C1(Carbamidomethyl); C12(Carbamidomethyl); C18(Carbamidomethyl)	2	P01390	P01390; P25674	0	3	1	0	1	1	819.362	2456.07	2456.07	1.51	0.00123	HCD (High Energy Collision Dissociation)	30	MS2	78.6228	50.607	123.758	97655	Venom-NajaNivea.raw	F2	49	1	32	25	0.000237985
	FALSE	High	Mascot (A2)			Unambiguous	cFITPDVTSQAcPDGHVcYTK	C1(Carbamidomethyl); C12(Carbamidomethyl); C18(Carbamidomethyl)	2	P01390	P01390; P25674	0	3	1	0	1	1	819.363	2456.08	2456.07	2.92	0.00239	HCD (High Energy Collision Dissociation)	30	MS2	22.7195	100	209.075	154591	Venom-NajaNivea.raw	F2	49	1	32	25	0.000257343
	FALSE	High	Mascot (A2)			Unambiguous	cFITPDVTSQAcPDGHVcYTK	C1(Carbamidomethyl); C12(Carbamidomethyl); C18(Carbamidomethyl)	2	P01390	P01390; P25674	0	3	1	0	1	1	819.363	2456.08	2456.07	3.15	0.00258	HCD (High Energy Collision Dissociation)	30	MS2	15.8383	100	144.329	112028	Venom-NajaNivea.raw	F2	48	1	32	25	0.000274375
	FALSE	High	Mascot (A2)			Unambiguous	cFITPDVTSQAcPDGHVcYTK	C1(Carbamidomethyl); C12(Carbamidomethyl); C18(Carbamidomethyl)	2	P01390	P01390; P25674	0	3	1	0	1	1	819.363	2456.07	2456.07	2.48	0.00203	HCD (High Energy Collision Dissociation)	30	MS2	10.9821	86.951	127.808	100678	Venom-NajaNivea.raw	F2	48	1	32	25	0.000294815
	FALSE	High	Mascot (A2)			Unambiguous	cFITPDVTSQAcPDGHVcYTK	C1(Carbamidomethyl); C12(Carbamidomethyl); C18(Carbamidomethyl)	2	P01390	P01390; P25674	0	3	1	0	1	1	819.363	2456.07	2456.07	2.4	0.00197	HCD (High Energy Collision Dissociation)	30	MS2	41.8568	100	142.571	110864	Venom-NajaNivea.raw	F2	48	1	32	25	0.000296176
	FALSE	High	Mascot (A2)			Unambiguous	cFITPDVTSQAcPDGHVcYTK	C1(Carbamidomethyl); C12(Carbamidomethyl); C18(Carbamidomethyl)	2	P01390	P01390; P25674	0	3	1	0	1	1	819.363	2456.08	2456.07	2.92	0.00239	HCD (High Energy Collision Dissociation)	30	MS2	20.6827	95.648	258.607	181542	Venom-NajaNivea.raw	F2	48	1	32	25	0.000318063
	FALSE	High	Mascot (A2)			Unambiguous	cFITPDVTSQAcPDGHVcYTK	C1(Carbamidomethyl); C12(Carbamidomethyl); C18(Carbamidomethyl)	2	P01390	P01390; P25674	0	3	1	0	1	1	819.363	2456.07	2456.07	2.18	0.00178	HCD (High Energy Collision Dissociation)	30	MS2	50.229	100	222.411	162002	Venom-NajaNivea.raw	F2	48	1	32	25	0.000302377
	FALSE	High	Mascot (A2)			Unambiguous	cFITPDVTSQAcPDGHVcYTK	C1(Carbamidomethyl); C12(Carbamidomethyl); C18(Carbamidomethyl)	2	P01390	P01390; P25674	0	3	1	0	1	1	819.363	2456.07	2456.07	2.4	0.00197	HCD (High Energy Collision Dissociation)	30	MS2	18.7985	10.478	92.177	71198	Venom-NajaNivea.raw	F2	47	1	32	25	0.000313004
	FALSE	High	Mascot (A2)			Unambiguous	cFITPDVTSQAcPDGHVcYTK	C1(Carbamidomethyl); C12(Carbamidomethyl); C18(Carbamidomethyl)	2	P01390	P01390; P25674	0	3	1	0	1	1	819.363	2456.07	2456.07	2.1	0.00172	HCD (High Energy Collision Dissociation)	30	MS2	27.8108	32.754	109.553	86506	Venom-NajaNivea.raw	F2	47	1	32	25	0.000323242
	FALSE	High	Mascot (A2)			Unambiguous	cFITPDVTSQAcPDGHVcYTK	C1(Carbamidomethyl); C12(Carbamidomethyl); C18(Carbamidomethyl)	2	P01390	P01390; P25674	0	3	1	0	1	1	819.363	2456.08	2456.07	2.92	0.00239	HCD (High Energy Collision Dissociation)	30	MS2	26.6146	100	150.342	116094	Venom-NajaNivea.raw	F2	47	1	32	25	0.000368564
	FALSE	High	Mascot (A2)			Unambiguous	cFITPDVTSQAcPDGHVcYTK	C1(Carbamidomethyl); C12(Carbamidomethyl); C18(Carbamidomethyl)	2	P01390	P01390; P25674	0	3	1	0	1	1	819.363	2456.07	2456.07	2.55	0.00209	HCD (High Energy Collision Dissociation)	30	MS2	15.611	81.904	113.733	89982	Venom-NajaNivea.raw	F2	47	1	32	25	0.000368595
	FALSE	High	Mascot (A2)			Unambiguous	cFITPDVTSQAcPDGHVcYTK	C1(Carbamidomethyl); C12(Carbamidomethyl); C18(Carbamidomethyl)	2	P01390	P01390; P25674	0	3	1	0	1	1	819.363	2456.08	2456.07	3.22	0.00264	HCD (High Energy Collision Dissociation)	30	MS2	74.6124	100	156.592	120550	Venom-NajaNivea.raw	F2	47	1	32	25	0.000416871
	FALSE	High	Mascot (A2)			Unambiguous	cFITPDVTSQAcPDGHVcYTK	C1(Carbamidomethyl); C12(Carbamidomethyl); C18(Carbamidomethyl)	2	P01390	P01390; P25674	0	2	1	0	1	1	1228.54	2456.07	2456.07	2.08	0.00256	HCD (High Energy Collision Dissociation)	30	MS2	0	1.234	83.2513	63900	Venom-NajaNivea.raw	F2	46	1	32	25	0.000386602
	FALSE	High	Mascot (A2)			Unambiguous	cFITPDVTSQAcPDGHVcYTK	C1(Carbamidomethyl); C12(Carbamidomethyl); C18(Carbamidomethyl)	2	P01390	P01390; P25674	0	3	0.9783	0	1	1	819.362	2456.07	2456.07	2.03	0.00166	HCD (High Energy Collision Dissociation)	30	MS2	0	41.077	112.785	89252	Venom-NajaNivea.raw	F2	46	1	32	25	0.000394048
	FALSE	High	Mascot (A2)			Unambiguous	cFITPDVTSQAcPDGHVcYTK	C1(Carbamidomethyl); C12(Carbamidomethyl); C18(Carbamidomethyl)	2	P01390	P01390; P25674	0	3	1	0	1	1	819.361	2456.07	2456.07	0.24	0.0002	HCD (High Energy Collision Dissociation)	30	MS2	0	61.568	110.814	87652	Venom-NajaNivea.raw	F2	46	1	32	25	0.000402265
	FALSE	High	Mascot (A2)			Unambiguous	cFITPDVTSQAcPDGHVcYTK	C1(Carbamidomethyl); C12(Carbamidomethyl); C18(Carbamidomethyl)	2	P01390	P01390; P25674	0	3	1	0	1	1	819.363	2456.07	2456.07	2.1	0.00172	HCD (High Energy Collision Dissociation)	30	MS2	78.4257	100	152.897	117916	Venom-NajaNivea.raw	F2	46	1	32	25	0.000432044
	FALSE	High	Mascot (A2)			Unambiguous	cFITPDVTSQAcPDGHVcYTK	C1(Carbamidomethyl); C12(Carbamidomethyl); C18(Carbamidomethyl)	2	P01390	P01390; P25674	0	2	1	0	1	1	1228.54	2456.07	2456.07	2.38	0.00293	HCD (High Energy Collision Dissociation)	30	MS2	0	49.954	82.4403	63086	Venom-NajaNivea.raw	F2	46	1	32	25	0.000447249
	FALSE	High	Mascot (A2)			Unambiguous	cFITPDVTSQAcPDGHVcYTK	C1(Carbamidomethyl); C12(Carbamidomethyl); C18(Carbamidomethyl)	2	P01390	P01390; P25674	0	3	1	0	1	1	819.361	2456.07	2456.07	-0.28	-0.00023	HCD (High Energy Collision Dissociation)	30	MS2	0	46.294	111.298	88078	Venom-NajaNivea.raw	F2	46	1	32	25	0.000467346
	FALSE	High	Mascot (A2)			Unambiguous	cFITPDVTSQAcPDGHVcYTK	C1(Carbamidomethyl); C12(Carbamidomethyl); C18(Carbamidomethyl)	2	P01390	P01390; P25674	0	3	1	0	1	1	819.363	2456.08	2456.07	3.07	0.00252	HCD (High Energy Collision Dissociation)	30	MS2	5.77608	50.616	108.857	85922	Venom-NajaNivea.raw	F2	46	1	32	25	0.000491297
	FALSE	High	Mascot (A2)			Unambiguous	cFITPDVTSQAcPDGHVcYTK	C1(Carbamidomethyl); C12(Carbamidomethyl); C18(Carbamidomethyl)	2	P01390	P01390; P25674	0	3	1	0	1	1	819.364	2456.08	2456.07	3.59	0.00294	HCD (High Energy Collision Dissociation)	30	MS2	70.8737	100	177.999	135859	Venom-NajaNivea.raw	F2	46	1	32	25	0.000500216
	FALSE	High	Mascot (A2)			Unambiguous	cFITPDVTSQAcPDGHVcYTK	C1(Carbamidomethyl); C12(Carbamidomethyl); C18(Carbamidomethyl)	2	P01390	P01390; P25674	0	3	1	0	1	1	819.363	2456.07	2456.07	2.77	0.00227	HCD (High Energy Collision Dissociation)	30	MS2	43.9582	32.58	107.333	84605	Venom-NajaNivea.raw	F2	46	1	32	25	0.000470489
	FALSE	High	Mascot (A2)			Unambiguous	cFITPDVTSQAcPDGHVcYTK	C1(Carbamidomethyl); C12(Carbamidomethyl); C18(Carbamidomethyl)	2	P01390	P01390; P25674	0	3	1	0	1	1	819.359	2456.06	2456.07	-2.22	-0.00182	HCD (High Energy Collision Dissociation)	30	MS2	0	45.804	100.834	78914	Venom-NajaNivea.raw	F2	45	1	32	25	0.000490117
	FALSE	High	Mascot (A2)			Unambiguous	cFITPDVTSQAcPDGHVcYTK	C1(Carbamidomethyl); C12(Carbamidomethyl); C18(Carbamidomethyl)	2	P01390	P01390; P25674	0	3	1	0	1	1	819.363	2456.07	2456.07	2.4	0.00197	HCD (High Energy Collision Dissociation)	30	MS2	16.87	100	151.006	116549	Venom-NajaNivea.raw	F2	45	1	32	25	0.000502978
	FALSE	High	Mascot (A2)			Unambiguous	cFITPDVTSQAcPDGHVcYTK	C1(Carbamidomethyl); C12(Carbamidomethyl); C18(Carbamidomethyl)	2	P01390	P01390; P25674	0	3	1	0	1	1	819.362	2456.07	2456.07	1.95	0.0016	HCD (High Energy Collision Dissociation)	30	MS2	37.0474	100	148.847	115083	Venom-NajaNivea.raw	F2	45	1	32	25	0.000587895
	FALSE	High	Mascot (A2)			Unambiguous	cFITPDVTSQAcPDGHVcYTK	C1(Carbamidomethyl); C12(Carbamidomethyl); C18(Carbamidomethyl)	2	P01390	P01390; P25674	0	3	1	0	1	1	819.361	2456.07	2456.07	0.09	7e-05	HCD (High Energy Collision Dissociation)	30	MS2	20.5977	15.661	98.7387	76930	Venom-NajaNivea.raw	F2	45	1	32	25	0.000609926
	FALSE	High	Mascot (A2)			Unambiguous	cFITPDVTSQAcPDGHVcYTK	C1(Carbamidomethyl); C12(Carbamidomethyl); C18(Carbamidomethyl)	2	P01390	P01390; P25674	0	3	1	0	1	1	819.363	2456.07	2456.07	2.63	0.00215	HCD (High Energy Collision Dissociation)	30	MS2	39.0285	64.012	117.173	92642	Venom-NajaNivea.raw	F2	44	1	32	25	0.000621655
	FALSE	High	Mascot (A2)			Unambiguous	cFITPDVTSQAcPDGHVcYTK	C1(Carbamidomethyl); C12(Carbamidomethyl); C18(Carbamidomethyl)	2	P01390	P01390; P25674	0	3	1	0	1	1	819.362	2456.07	2456.07	1.36	0.00111	HCD (High Energy Collision Dissociation)	30	MS2	7.43414	100	142.873	111064	Venom-NajaNivea.raw	F2	44	1	32	25	0.000649455
	FALSE	High	Mascot (A2)			Unambiguous	cFITPDVTSQAcPDGHVcYTK	C1(Carbamidomethyl); C12(Carbamidomethyl); C18(Carbamidomethyl)	2	P01390	P01390; P25674	0	3	1	0	1	1	819.363	2456.07	2456.07	2.25	0.00184	HCD (High Energy Collision Dissociation)	30	MS2	24.6791	58.725	139.542	108796	Venom-NajaNivea.raw	F2	44	1	32	25	0.000737139
	FALSE	High	Mascot (A2)			Unambiguous	cFITPDVTSQAcPDGHVcYTK	C1(Carbamidomethyl); C12(Carbamidomethyl); C18(Carbamidomethyl)	2	P01390	P01390; P25674	0	3	1	0	1	1	819.362	2456.07	2456.07	0.99	0.00081	HCD (High Energy Collision Dissociation)	30	MS2	62.3422	78.189	115.929	91668	Venom-NajaNivea.raw	F2	44	1	31	25	0.000745263
	FALSE	High	Mascot (A2)			Unambiguous	cFITPDVTSQAcPDGHVcYTK	C1(Carbamidomethyl); C12(Carbamidomethyl); C18(Carbamidomethyl)	2	P01390	P01390; P25674	0	3	1	0	1	1	819.365	2456.08	2456.07	4.64	0.0038	HCD (High Energy Collision Dissociation)	30	MS2	49.7236	100	195.499	146770	Venom-NajaNivea.raw	F2	43	1	32	26	0.000857104
	FALSE	High	Mascot (A2)			Unambiguous	cFITPDVTSQAcPDGHVcYTK	C1(Carbamidomethyl); C12(Carbamidomethyl); C18(Carbamidomethyl)	2	P01390	P01390; P25674	0	3	1	0	1	1	819.364	2456.08	2456.07	4.04	0.00331	HCD (High Energy Collision Dissociation)	30	MS2	40.2922	100	221.671	161597	Venom-NajaNivea.raw	F2	43	1	32	26	0.000868468
	FALSE	High	Mascot (A2)			Unambiguous	cFITPDVTSQAcPDGHVcYTK	C1(Carbamidomethyl); C12(Carbamidomethyl); C18(Carbamidomethyl)	2	P01390	P01390; P25674	0	3	1	0	1	1	819.363	2456.07	2456.07	2.33	0.00191	HCD (High Energy Collision Dissociation)	30	MS2	13.7699	100	180.412	137456	Venom-NajaNivea.raw	F2	43	1	32	25	0.000884197
	FALSE	High	Mascot (A2)			Unambiguous	cFITPDVTSQAcPDGHVcYTK	C1(Carbamidomethyl); C12(Carbamidomethyl); C18(Carbamidomethyl)	2	P01390	P01390; P25674	0	3	1	0	1	1	819.364	2456.08	2456.07	3.52	0.00288	HCD (High Energy Collision Dissociation)	30	MS2	20.6151	100	210.421	155328	Venom-NajaNivea.raw	F2	43	1	32	25	0.000970513
	FALSE	High	Mascot (A2)			Unambiguous	cFITPDVTSQAcPDGHVcYTK	C1(Carbamidomethyl); C12(Carbamidomethyl); C18(Carbamidomethyl)	2	P01390	P01390; P25674	0	3	1	0	1	1	819.36	2456.07	2456.07	-0.66	-0.00054	HCD (High Energy Collision Dissociation)	30	MS2	35.8165	11.183	94.1351	72863	Venom-NajaNivea.raw	F2	43	1	32	25	0.000926516
	FALSE	High	Mascot (A2)			Unambiguous	cFITPDVTSQAcPDGHVcYTK	C1(Carbamidomethyl); C12(Carbamidomethyl); C18(Carbamidomethyl)	2	P01390	P01390; P25674	0	3	1	0	1	1	819.362	2456.07	2456.07	2.03	0.00166	HCD (High Energy Collision Dissociation)	30	MS2	30.6857	100	225.683	163798	Venom-NajaNivea.raw	F2	43	1	32	25	0.000908969
	FALSE	High	Mascot (A2)			Unambiguous	cFITPDVTSQAcPDGHVcYTK	C1(Carbamidomethyl); C12(Carbamidomethyl); C18(Carbamidomethyl)	2	P01390	P01390; P25674	0	4	1	0	1	1	614.773	2456.07	2456.07	1.23	0.00075	HCD (High Energy Collision Dissociation)	30	MS2	0	46.068	83.6691	64297	Venom-NajaNivea.raw	F2	43	1	31	25	0.000881079
	FALSE	High	Mascot (A2)			Unambiguous	cFITPDVTSQAcPDGHVcYTK	C1(Carbamidomethyl); C12(Carbamidomethyl); C18(Carbamidomethyl)	2	P01390	P01390; P25674	0	3	1	0	1	1	819.362	2456.07	2456.07	1.28	0.00105	HCD (High Energy Collision Dissociation)	30	MS2	0	100	126.535	99780	Venom-NajaNivea.raw	F2	43	1	32	25	0.000958405
	FALSE	High	Mascot (A2)			Unambiguous	cFITPDVTSQAcPDGHVcYTK	C1(Carbamidomethyl); C12(Carbamidomethyl); C18(Carbamidomethyl)	2	P01390	P01390; P25674	0	3	1	0	1	1	819.362	2456.07	2456.07	1.36	0.00111	HCD (High Energy Collision Dissociation)	30	MS2	35.7087	22.618	104.041	81729	Venom-NajaNivea.raw	F2	43	1	32	25	0.000967273
	FALSE	High	Mascot (A2)			Unambiguous	cFITPDVTSQAcPDGHVcYTK	C1(Carbamidomethyl); C12(Carbamidomethyl); C18(Carbamidomethyl)	2	P01390	P01390; P25674	0	3	1	0	1	1	819.363	2456.07	2456.07	2.18	0.00178	HCD (High Energy Collision Dissociation)	30	MS2	71.5919	100	221.203	161335	Venom-NajaNivea.raw	F2	42	1	32	25	0.000994373
	FALSE	High	Mascot (A2)			Unambiguous	cFITPDVTSQAcPDGHVcYTK	C1(Carbamidomethyl); C12(Carbamidomethyl); C18(Carbamidomethyl)	2	P01390	P01390; P25674	0	3	1	0	1	1	819.364	2456.08	2456.07	3.45	0.00282	HCD (High Energy Collision Dissociation)	30	MS2	25.1578	100	220.758	161086	Venom-NajaNivea.raw	F2	42	1	32	25	0.00107152
	FALSE	High	Mascot (A2)			Unambiguous	cFITPDVTSQAcPDGHVcYTK	C1(Carbamidomethyl); C12(Carbamidomethyl); C18(Carbamidomethyl)	2	P01390	P01390; P25674	0	3	1	0	1	1	819.364	2456.08	2456.07	3.3	0.0027	HCD (High Energy Collision Dissociation)	30	MS2	24.139	65.792	130.254	102384	Venom-NajaNivea.raw	F2	42	1	32	25	0.00108643
	FALSE	High	Mascot (A2)			Unambiguous	cFITPDVTSQAcPDGHVcYTK	C1(Carbamidomethyl); C12(Carbamidomethyl); C18(Carbamidomethyl)	2	P01390	P01390; P25674	0	3	1	0	1	1	819.363	2456.07	2456.07	2.18	0.00178	HCD (High Energy Collision Dissociation)	30	MS2	31.9653	83.065	182.224	138621	Venom-NajaNivea.raw	F2	42	1	32	25	0.00101519
	FALSE	High	Mascot (A2)			Unambiguous	cFITPDVTSQAcPDGHVcYTK	C1(Carbamidomethyl); C12(Carbamidomethyl); C18(Carbamidomethyl)	2	P01390	P01390; P25674	0	3	1	0	1	1	819.363	2456.07	2456.07	2.63	0.00215	HCD (High Energy Collision Dissociation)	30	MS2	6.88641	64.339	134.157	105175	Venom-NajaNivea.raw	F2	42	1	32	25	0.0010878
	FALSE	High	Mascot (A2)			Unambiguous	cFITPDVTSQAcPDGHVcYTK	C1(Carbamidomethyl); C12(Carbamidomethyl); C18(Carbamidomethyl)	2	P01390	P01390; P25674	0	3	1	0	1	1	819.364	2456.08	2456.07	3.3	0.0027	HCD (High Energy Collision Dissociation)	30	MS2	55.0104	100	178.863	136451	Venom-NajaNivea.raw	F2	42	1	32	25	0.00121899
	FALSE	High	Mascot (A2)			Unambiguous	cFITPDVTSQAcPDGHVcYTK	C1(Carbamidomethyl); C12(Carbamidomethyl); C18(Carbamidomethyl)	2	P01390	P01390; P25674	0	3	1	0	1	1	819.362	2456.07	2456.07	1.58	0.00129	HCD (High Energy Collision Dissociation)	30	MS2	85.7567	1.27	87.3351	67284	Venom-NajaNivea.raw	F2	41	1	32	25	0.00124322
	FALSE	High	Mascot (A2)			Unambiguous	cFITPDVTSQAcPDGHVcYTK	C1(Carbamidomethyl); C12(Carbamidomethyl); C18(Carbamidomethyl)	2	P01390	P01390; P25674	0	3	1	0	1	1	819.363	2456.07	2456.07	2.4	0.00197	HCD (High Energy Collision Dissociation)	30	MS2	27.8951	100	132.005	103634	Venom-NajaNivea.raw	F2	41	1	32	25	0.00125762
	FALSE	High	Mascot (A2)			Unambiguous	cFITPDVTSQAcPDGHVcYTK	C1(Carbamidomethyl); C12(Carbamidomethyl); C18(Carbamidomethyl)	2	P01390	P01390; P25674	0	3	1	0	1	1	819.362	2456.07	2456.07	1.66	0.00136	HCD (High Energy Collision Dissociation)	30	MS2	5.65726	5.207	88.6293	68283	Venom-NajaNivea.raw	F2	41	1	32	25	0.00138851
	FALSE	High	Mascot (A2)			Unambiguous	cFITPDVTSQAcPDGHVcYTK	C1(Carbamidomethyl); C12(Carbamidomethyl); C18(Carbamidomethyl)	2	P01390	P01390; P25674	0	3	1	0	1	1	819.363	2456.07	2456.07	2.33	0.00191	HCD (High Energy Collision Dissociation)	30	MS2	35.8525	100	139.719	108910	Venom-NajaNivea.raw	F2	41	1	32	25	0.00142085
	FALSE	High	Mascot (A2)			Unambiguous	cFITPDVTSQAcPDGHVcYTK	C1(Carbamidomethyl); C12(Carbamidomethyl); C18(Carbamidomethyl)	2	P01390	P01390; P25674	0	3	1	0	1	1	819.363	2456.07	2456.07	2.7	0.00221	HCD (High Energy Collision Dissociation)	30	MS2	63.3664	89.476	154.473	119035	Venom-NajaNivea.raw	F2	41	1	32	25	0.00150504
	FALSE	High	Mascot (A2)			Unambiguous	cFITPDVTSQAcPDGHVcYTK	C1(Carbamidomethyl); C12(Carbamidomethyl); C18(Carbamidomethyl)	2	P01390	P01390; P25674	0	3	1	0	1	1	819.363	2456.07	2456.07	2.63	0.00215	HCD (High Energy Collision Dissociation)	30	MS2	20.1443	100	159.093	122334	Venom-NajaNivea.raw	F2	41	1	32	25	0.00151199
	FALSE	High	Mascot (A2)			Unambiguous	cFITPDVTSQAcPDGHVcYTK	C1(Carbamidomethyl); C12(Carbamidomethyl); C18(Carbamidomethyl)	2	P01390	P01390; P25674	0	3	1	0	1	1	819.363	2456.07	2456.07	2.4	0.00197	HCD (High Energy Collision Dissociation)	30	MS2	37.2322	86.176	127.422	100407	Venom-NajaNivea.raw	F2	40	1	32	25	0.00156153
	FALSE	High	Mascot (A2)			Unambiguous	cFITPDVTSQAcPDGHVcYTK	C1(Carbamidomethyl); C12(Carbamidomethyl); C18(Carbamidomethyl)	2	P01390	P01390; P25674	0	3	1	0	1	1	819.362	2456.07	2456.07	0.84	0.00068	HCD (High Energy Collision Dissociation)	30	MS2	31.2084	100	125.19	98718	Venom-NajaNivea.raw	F2	40	1	31	25	0.00151956
	FALSE	High	Mascot (A2)			Unambiguous	cFITPDVTSQAcPDGHVcYTK	C1(Carbamidomethyl); C12(Carbamidomethyl); C18(Carbamidomethyl)	2	P01390	P01390; P25674	0	3	1	0	1	1	819.364	2456.08	2456.07	3.45	0.00282	HCD (High Energy Collision Dissociation)	30	MS2	63.3415	100	125.77	99178	Venom-NajaNivea.raw	F2	40	1	32	25	0.00181971
	FALSE	High	Mascot (A2)			Unambiguous	cFITPDVTSQAcPDGHVcYTK	C1(Carbamidomethyl); C12(Carbamidomethyl); C18(Carbamidomethyl)	2	P01390	P01390; P25674	0	3	1	0	1	1	819.364	2456.08	2456.07	4.12	0.00337	HCD (High Energy Collision Dissociation)	30	MS2	22.4184	100	187.656	142047	Venom-NajaNivea.raw	F2	40	1	32	26	0.00187267
	FALSE	High	Mascot (A2)			Unambiguous	cFITPDVTSQAcPDGHVcYTK	C1(Carbamidomethyl); C12(Carbamidomethyl); C18(Carbamidomethyl)	2	P01390	P01390; P25674	0	3	1	0	1	1	819.364	2456.08	2456.07	3.3	0.0027	HCD (High Energy Collision Dissociation)	30	MS2	24.4835	100	186.348	141238	Venom-NajaNivea.raw	F2	40	1	32	25	0.00188365
	FALSE	High	Mascot (A2)			Unambiguous	cFITPDVTSQAcPDGHVcYTK	C1(Carbamidomethyl); C12(Carbamidomethyl); C18(Carbamidomethyl)	2	P01390	P01390; P25674	0	3	1	0	1	1	819.363	2456.07	2456.07	2.48	0.00203	HCD (High Energy Collision Dissociation)	30	MS2	46.0271	51.076	159.375	122546	Venom-NajaNivea.raw	F2	40	1	32	25	0.00191668
	FALSE	High	Mascot (A2)			Unambiguous	cFITPDVTSQAcPDGHVcYTK	C1(Carbamidomethyl); C12(Carbamidomethyl); C18(Carbamidomethyl)	2	P01390	P01390; P25674	0	3	1	0	1	1	819.363	2456.07	2456.07	2.33	0.00191	HCD (High Energy Collision Dissociation)	30	MS2	21.6998	100	214.904	157824	Venom-NajaNivea.raw	F2	40	1	32	25	0.00192996
	FALSE	High	Mascot (A2)			Unambiguous	cFITPDVTSQAcPDGHVcYTK	C1(Carbamidomethyl); C12(Carbamidomethyl); C18(Carbamidomethyl)	2	P01390	P01390; P25674	0	3	1	0	1	1	819.363	2456.07	2456.07	2.77	0.00227	HCD (High Energy Collision Dissociation)	30	MS2	40.5251	100	204.623	152103	Venom-NajaNivea.raw	F2	40	1	32	25	0.00193887
	FALSE	High	Mascot (A2)			Unambiguous	cFITPDVTSQAcPDGHVcYTK	C1(Carbamidomethyl); C12(Carbamidomethyl); C18(Carbamidomethyl)	2	P01390	P01390; P25674	0	3	1	0	1	1	819.364	2456.08	2456.07	3.67	0.003	HCD (High Energy Collision Dissociation)	30	MS2	32.5992	100	172.415	132003	Venom-NajaNivea.raw	F2	39	1	32	26	0.00223671
	FALSE	High	Mascot (A2)			Unambiguous	cFITPDVTSQAcPDGHVcYTK	C1(Carbamidomethyl); C12(Carbamidomethyl); C18(Carbamidomethyl)	2	P01390	P01390; P25674	0	3	1	0	1	1	819.363	2456.08	2456.07	3	0.00245	HCD (High Energy Collision Dissociation)	30	MS2	39.2912	100	240.427	171859	Venom-NajaNivea.raw	F2	39	1	32	25	0.00222507
	FALSE	High	Mascot (A2)			Unambiguous	cFITPDVTSQAcPDGHVcYTK	C1(Carbamidomethyl); C12(Carbamidomethyl); C18(Carbamidomethyl)	2	P01390	P01390; P25674	0	3	1	0	1	1	819.363	2456.07	2456.07	2.33	0.00191	HCD (High Energy Collision Dissociation)	30	MS2	6.3681	100	128.452	101122	Venom-NajaNivea.raw	F2	39	1	32	25	0.00218549
	FALSE	High	Mascot (A2)			Unambiguous	cFITPDVTSQAcPDGHVcYTK	C1(Carbamidomethyl); C12(Carbamidomethyl); C18(Carbamidomethyl)	2	P01390	P01390; P25674	0	3	1	0	1	1	819.362	2456.07	2456.07	0.99	0.00081	HCD (High Energy Collision Dissociation)	30	MS2	0	100	125.91	99286	Venom-NajaNivea.raw	F2	39	1	31	25	0.00219437
	FALSE	High	Mascot (A2)			Unambiguous	cFITPDVTSQAcPDGHVcYTK	C1(Carbamidomethyl); C12(Carbamidomethyl); C18(Carbamidomethyl)	2	P01390	P01390; P25674	0	3	1	0	1	1	819.363	2456.07	2456.07	2.55	0.00209	HCD (High Energy Collision Dissociation)	30	MS2	79.239	1.359	86.7762	66903	Venom-NajaNivea.raw	F2	38	1	32	25	0.00253834
	FALSE	High	Mascot (A2)			Unambiguous	cFITPDVTSQAcPDGHVcYTK	C1(Carbamidomethyl); C12(Carbamidomethyl); C18(Carbamidomethyl)	2	P01390	P01390; P25674	0	3	0.8947	0	1	1	819.363	2456.08	2456.07	3	0.00245	HCD (High Energy Collision Dissociation)	30	MS2	6.73052	33.912	120.296	95026	Venom-NajaNivea.raw	F2	38	1	32	25	0.00275007
	FALSE	High	Mascot (A2)			Unambiguous	cFITPDVTSQAcPDGHVcYTK	C1(Carbamidomethyl); C12(Carbamidomethyl); C18(Carbamidomethyl)	2	P01390	P01390; P25674	0	3	1	0	1	1	819.362	2456.07	2456.07	0.84	0.00068	HCD (High Energy Collision Dissociation)	30	MS2	82.4928	100	124.808	98417	Venom-NajaNivea.raw	F2	38	1	31	25	0.00249871
	FALSE	High	Mascot (A2)			Unambiguous	cFITPDVTSQAcPDGHVcYTK	C1(Carbamidomethyl); C12(Carbamidomethyl); C18(Carbamidomethyl)	2	P01390	P01390; P25674	0	3	1	0	1	1	819.363	2456.08	2456.07	3	0.00245	HCD (High Energy Collision Dissociation)	30	MS2	43.7348	100	220.409	160893	Venom-NajaNivea.raw	F2	38	1	32	25	0.00287305
	FALSE	High	Mascot (A2)			Unambiguous	cFITPDVTSQAcPDGHVcYTK	C1(Carbamidomethyl); C12(Carbamidomethyl); C18(Carbamidomethyl)	2	P01390	P01390; P25674	0	3	1	0	1	1	819.362	2456.07	2456.07	1.66	0.00136	HCD (High Energy Collision Dissociation)	30	MS2	47.9136	100	191.291	144260	Venom-NajaNivea.raw	F2	38	1	32	25	0.00271988
	FALSE	High	Mascot (A2)			Unambiguous	cFITPDVTSQAcPDGHVcYTK	C1(Carbamidomethyl); C12(Carbamidomethyl); C18(Carbamidomethyl)	2	P01390	P01390; P25674	0	3	1	0	1	1	819.363	2456.07	2456.07	2.85	0.00233	HCD (High Energy Collision Dissociation)	30	MS2	0	31.379	100.694	78784	Venom-NajaNivea.raw	F2	38	1	32	25	0.00281319
	FALSE	High	Mascot (A2)			Unambiguous	cFITPDVTSQAcPDGHVcYTK	C1(Carbamidomethyl); C12(Carbamidomethyl); C18(Carbamidomethyl)	2	P01390	P01390; P25674	0	3	1	0	1	1	819.364	2456.08	2456.07	3.3	0.0027	HCD (High Energy Collision Dissociation)	30	MS2	27.2943	72.774	132.757	104165	Venom-NajaNivea.raw	F2	38	1	32	25	0.00301301
	FALSE	High	Mascot (A2)			Unambiguous	cFITPDVTSQAcPDGHVcYTK	C1(Carbamidomethyl); C12(Carbamidomethyl); C18(Carbamidomethyl)	2	P01390	P01390; P25674	0	3	1	0	1	1	819.363	2456.08	2456.07	3.15	0.00258	HCD (High Energy Collision Dissociation)	30	MS2	4.62741	57.459	145.032	112505	Venom-NajaNivea.raw	F2	38	1	32	25	0.00304329
	FALSE	High	Mascot (A2)			Unambiguous	cFITPDVTSQAcPDGHVcYTK	C1(Carbamidomethyl); C12(Carbamidomethyl); C18(Carbamidomethyl)	2	P01390	P01390; P25674	0	3	1	0	1	1	819.363	2456.07	2456.07	2.25	0.00184	HCD (High Energy Collision Dissociation)	30	MS2	29.2265	100	151.802	117089	Venom-NajaNivea.raw	F2	38	1	32	25	0.00289434
	FALSE	High	Mascot (A2)			Unambiguous	cFITPDVTSQAcPDGHVcYTK	C1(Carbamidomethyl); C12(Carbamidomethyl); C18(Carbamidomethyl)	2	P01390	P01390; P25674	0	3	1	0	1	1	819.363	2456.07	2456.07	2.25	0.00184	HCD (High Energy Collision Dissociation)	30	MS2	21.0206	67.955	151.066	116593	Venom-NajaNivea.raw	F2	38	1	32	25	0.0029346
	FALSE	High	Mascot (A2)			Unambiguous	cFITPDVTSQAcPDGHVcYTK	C1(Carbamidomethyl); C12(Carbamidomethyl); C18(Carbamidomethyl)	2	P01390	P01390; P25674	0	3	1	0	1	1	819.364	2456.08	2456.07	3.37	0.00276	HCD (High Energy Collision Dissociation)	30	MS2	20.6356	89.472	134.556	105443	Venom-NajaNivea.raw	F2	38	1	32	25	0.0031927
	FALSE	High	Mascot (A2)			Unambiguous	cFITPDVTSQAcPDGHVcYTK	C1(Carbamidomethyl); C12(Carbamidomethyl); C18(Carbamidomethyl)	2	P01390	P01390; P25674	0	3	1	0	1	1	819.363	2456.08	2456.07	2.92	0.00239	HCD (High Energy Collision Dissociation)	30	MS2	62.0645	100	160.659	123506	Venom-NajaNivea.raw	F2	37	1	32	25	0.00343173
	FALSE	High	Mascot (A2)			Unambiguous	cFITPDVTSQAcPDGHVcYTK	C1(Carbamidomethyl); C12(Carbamidomethyl); C18(Carbamidomethyl)	2	P01390	P01390; P25674	0	3	1	0	1	1	819.364	2456.08	2456.07	3.97	0.00325	HCD (High Energy Collision Dissociation)	30	MS2	0	100	155.189	119541	Venom-NajaNivea.raw	F2	37	1	32	26	0.00355311
	FALSE	High	Mascot (A2)			Unambiguous	cFITPDVTSQAcPDGHVcYTK	C1(Carbamidomethyl); C12(Carbamidomethyl); C18(Carbamidomethyl)	2	P01390	P01390; P25674	0	3	1	0	1	1	819.365	2456.08	2456.07	4.71	0.00386	HCD (High Energy Collision Dissociation)	30	MS2	22.4914	67.163	149.594	115603	Venom-NajaNivea.raw	F2	37	1	32	26	0.00360606
	FALSE	High	Mascot (A2)			Unambiguous	cFITPDVTSQAcPDGHVcYTK	C1(Carbamidomethyl); C12(Carbamidomethyl); C18(Carbamidomethyl)	2	P01390	P01390; P25674	0	2	1	0	1	1	1228.54	2456.07	2456.07	1.49	0.00183	HCD (High Energy Collision Dissociation)	30	MS2	0	2.135	83.5232	64155	Venom-NajaNivea.raw	F2	37	1	32	25	0.00333848
	FALSE	High	Mascot (A2)			Unambiguous	cFITPDVTSQAcPDGHVcYTK	C1(Carbamidomethyl); C12(Carbamidomethyl); C18(Carbamidomethyl)	2	P01390	P01390; P25674	0	3	1	0	1	1	819.363	2456.07	2456.07	2.55	0.00209	HCD (High Energy Collision Dissociation)	30	MS2	35.7674	100	187.242	141794	Venom-NajaNivea.raw	F2	37	1	32	25	0.00356902
	FALSE	High	Mascot (A2)			Unambiguous	cFITPDVTSQAcPDGHVcYTK	C1(Carbamidomethyl); C12(Carbamidomethyl); C18(Carbamidomethyl)	2	P01390	P01390; P25674	0	3	1	0	1	1	819.363	2456.07	2456.07	2.85	0.00233	HCD (High Energy Collision Dissociation)	30	MS2	46.4559	100	185.373	140638	Venom-NajaNivea.raw	F2	37	1	32	25	0.00369146
	FALSE	High	Mascot (A2)			Unambiguous	cFITPDVTSQAcPDGHVcYTK	C1(Carbamidomethyl); C12(Carbamidomethyl); C18(Carbamidomethyl)	2	P01390	P01390; P25674	0	3	1	0	1	1	819.362	2456.07	2456.07	1.13	0.00093	HCD (High Energy Collision Dissociation)	30	MS2	21.6827	100	196.799	147531	Venom-NajaNivea.raw	F2	37	1	31	25	0.00360591
	FALSE	High	Mascot (A2)			Unambiguous	cFITPDVTSQAcPDGHVcYTK	C1(Carbamidomethyl); C12(Carbamidomethyl); C18(Carbamidomethyl)	2	P01390	P01390; P25674	0	3	1	0	1	1	819.364	2456.08	2456.07	3.3	0.0027	HCD (High Energy Collision Dissociation)	30	MS2	41.2994	100	189.019	142885	Venom-NajaNivea.raw	F2	36	1	32	25	0.0043152
	FALSE	High	Mascot (A2)			Unambiguous	cFITPDVTSQAcPDGHVcYTK	C1(Carbamidomethyl); C12(Carbamidomethyl); C18(Carbamidomethyl)	2	P01390	P01390; P25674	0	3	0.9722	0	1	1	819.364	2456.08	2456.07	4.34	0.00355	HCD (High Energy Collision Dissociation)	30	MS2	14.6579	100	187.371	141873	Venom-NajaNivea.raw	F2	36	1	32	26	0.00453684
	FALSE	High	Mascot (A2)			Unambiguous	cFITPDVTSQAcPDGHVcYTK	C1(Carbamidomethyl); C12(Carbamidomethyl); C18(Carbamidomethyl)	2	P01390	P01390; P25674	0	3	1	0	1	1	819.363	2456.07	2456.07	2.7	0.00221	HCD (High Energy Collision Dissociation)	30	MS2	26.0456	100	136.454	106730	Venom-NajaNivea.raw	F2	36	1	32	25	0.00419324
	FALSE	High	Mascot (A2)			Unambiguous	cFITPDVTSQAcPDGHVcYTK	C1(Carbamidomethyl); C12(Carbamidomethyl); C18(Carbamidomethyl)	2	P01390	P01390; P25674	0	3	1	0	1	1	819.363	2456.07	2456.07	2.55	0.00209	HCD (High Energy Collision Dissociation)	30	MS2	30.2069	98.659	127.019	100124	Venom-NajaNivea.raw	F2	36	1	32	25	0.00421259
	FALSE	High	Mascot (A2)			Unambiguous	cFITPDVTSQAcPDGHVcYTK	C1(Carbamidomethyl); C12(Carbamidomethyl); C18(Carbamidomethyl)	2	P01390	P01390; P25674	0	3	1	0	1	1	819.363	2456.08	2456.07	3.07	0.00252	HCD (High Energy Collision Dissociation)	30	MS2	8.43526	100	258.912	181710	Venom-NajaNivea.raw	F2	36	1	32	25	0.00458505
	FALSE	High	Mascot (A2)			Unambiguous	cFITPDVTSQAcPDGHVcYTK	C1(Carbamidomethyl); C12(Carbamidomethyl); C18(Carbamidomethyl)	2	P01390	P01390; P25674	0	3	1	0	1	1	819.362	2456.07	2456.07	0.99	0.00081	HCD (High Energy Collision Dissociation)	30	MS2	23.8147	75.274	141.141	109931	Venom-NajaNivea.raw	F2	36	1	31	25	0.00420058
	FALSE	High	Mascot (A2)			Unambiguous	cFITPDVTSQAcPDGHVcYTK	C1(Carbamidomethyl); C12(Carbamidomethyl); C18(Carbamidomethyl)	2	P01390	P01390; P25674	0	3	1	0	1	1	819.363	2456.07	2456.07	2.63	0.00215	HCD (High Energy Collision Dissociation)	30	MS2	36.2434	84.54	121.295	95770	Venom-NajaNivea.raw	F2	36	1	32	25	0.00477034
	FALSE	High	Mascot (A2)			Unambiguous	cFITPDVTSQAcPDGHVcYTK	C1(Carbamidomethyl); C12(Carbamidomethyl); C18(Carbamidomethyl)	2	P01390	P01390; P25674	0	3	1	0	1	1	819.363	2456.08	2456.07	3.22	0.00264	HCD (High Energy Collision Dissociation)	30	MS2	0	100	152.172	117372	Venom-NajaNivea.raw	F2	36	1	32	25	0.00522398
	FALSE	High	Mascot (A2)			Unambiguous	cFITPDVTSQAcPDGHVcYTK	C1(Carbamidomethyl); C12(Carbamidomethyl); C18(Carbamidomethyl)	2	P01390	P01390; P25674	0	3	0.9714	0	1	1	819.363	2456.07	2456.07	2.77	0.00227	HCD (High Energy Collision Dissociation)	30	MS2	17.6217	98.014	122.461	96685	Venom-NajaNivea.raw	F2	35	1	32	25	0.00512329
	FALSE	High	Mascot (A2)			Unambiguous	cFITPDVTSQAcPDGHVcYTK	C1(Carbamidomethyl); C12(Carbamidomethyl); C18(Carbamidomethyl)	2	P01390	P01390; P25674	0	3	1	0	1	1	819.363	2456.07	2456.07	2.25	0.00184	HCD (High Energy Collision Dissociation)	30	MS2	0	100	140.658	109574	Venom-NajaNivea.raw	F2	35	1	32	25	0.00514694
	FALSE	High	Mascot (A2)			Unambiguous	cFITPDVTSQAcPDGHVcYTK	C1(Carbamidomethyl); C12(Carbamidomethyl); C18(Carbamidomethyl)	2	P01390	P01390; P25674	0	3	1	0	1	1	819.363	2456.07	2456.07	2.1	0.00172	HCD (High Energy Collision Dissociation)	30	MS2	8.12459	68.193	145.777	112997	Venom-NajaNivea.raw	F2	35	1	32	25	0.00511127
	FALSE	High	Mascot (A2)			Unambiguous	cFITPDVTSQAcPDGHVcYTK	C1(Carbamidomethyl); C12(Carbamidomethyl); C18(Carbamidomethyl)	2	P01390	P01390; P25674	0	3	1	0	1	1	819.364	2456.08	2456.07	4.19	0.00343	HCD (High Energy Collision Dissociation)	30	MS2	0	95.36	163.413	125556	Venom-NajaNivea.raw	F2	35	1	32	26	0.00593556
	FALSE	High	Mascot (A2)			Unambiguous	cFITPDVTSQAcPDGHVcYTK	C1(Carbamidomethyl); C12(Carbamidomethyl); C18(Carbamidomethyl)	2	P01390	P01390; P25674	0	3	1	0	1	1	819.363	2456.07	2456.07	2.48	0.00203	HCD (High Energy Collision Dissociation)	30	MS2	0	100	109.205	86212	Venom-NajaNivea.raw	F2	35	1	32	25	0.00577496
	FALSE	High	Mascot (A2)			Unambiguous	cFITPDVTSQAcPDGHVcYTK	C1(Carbamidomethyl); C12(Carbamidomethyl); C18(Carbamidomethyl)	2	P01390	P01390; P25674	0	3	1	0	1	1	819.365	2456.08	2456.07	5.01	0.0041	HCD (High Energy Collision Dissociation)	30	MS2	30.1068	100	218.652	159924	Venom-NajaNivea.raw	F2	35	1	32	26	0.0067028
	FALSE	High	Mascot (A2)			Unambiguous	cFITPDVTSQAcPDGHVcYTK	C1(Carbamidomethyl); C12(Carbamidomethyl); C18(Carbamidomethyl)	2	P01390	P01390; P25674	0	3	1	0	1	1	819.362	2456.07	2456.07	1.95	0.0016	HCD (High Energy Collision Dissociation)	30	MS2	12.056	100	222.743	162183	Venom-NajaNivea.raw	F2	35	1	32	25	0.00597447
	FALSE	High	Mascot (A2)			Unambiguous	cFITPDVTSQAcPDGHVcYTK	C1(Carbamidomethyl); C12(Carbamidomethyl); C18(Carbamidomethyl)	2	P01390	P01390; P25674	0	3	1	0	1	1	819.364	2456.08	2456.07	4.41	0.00361	HCD (High Energy Collision Dissociation)	30	MS2	17.0396	100	238.295	170696	Venom-NajaNivea.raw	F2	35	1	32	26	0.00659015
	FALSE	High	Mascot (A2)			Unambiguous	cFITPDVTSQAcPDGHVcYTK	C1(Carbamidomethyl); C12(Carbamidomethyl); C18(Carbamidomethyl)	2	P01390	P01390; P25674	0	3	1	0	1	1	819.364	2456.08	2456.07	4.19	0.00343	HCD (High Energy Collision Dissociation)	30	MS2	11.1943	71.816	129.899	102123	Venom-NajaNivea.raw	F2	34	1	32	26	0.00678362
	FALSE	High	Mascot (A2)			Unambiguous	cFITPDVTSQAcPDGHVcYTK	C1(Carbamidomethyl); C12(Carbamidomethyl); C18(Carbamidomethyl)	2	P01390	P01390; P25674	0	3	1	0	1	1	819.364	2456.08	2456.07	3.74	0.00306	HCD (High Energy Collision Dissociation)	30	MS2	35.1299	100	168.302	129084	Venom-NajaNivea.raw	F2	34	1	32	26	0.00685099
	FALSE	High	Mascot (A2)			Unambiguous	cFITPDVTSQAcPDGHVcYTK	C1(Carbamidomethyl); C12(Carbamidomethyl); C18(Carbamidomethyl)	2	P01390	P01390; P25674	0	3	1	0	1	1	819.363	2456.07	2456.07	2.55	0.00209	HCD (High Energy Collision Dissociation)	30	MS2	79.2194	100	211.802	156104	Venom-NajaNivea.raw	F2	34	1	32	25	0.00630303
	FALSE	High	Mascot (A2)			Unambiguous	cFITPDVTSQAcPDGHVcYTK	C1(Carbamidomethyl); C12(Carbamidomethyl); C18(Carbamidomethyl)	2	P01390	P01390; P25674	0	3	1	0	1	1	819.361	2456.07	2456.07	0.54	0.00044	HCD (High Energy Collision Dissociation)	30	MS2	84.7875	5.403	94.8696	73526	Venom-NajaNivea.raw	F2	34	1	32	25	0.00678874
	FALSE	High	Mascot (A2)			Unambiguous	cFITPDVTSQAcPDGHVcYTK	C1(Carbamidomethyl); C12(Carbamidomethyl); C18(Carbamidomethyl)	2	P01390	P01390; P25674	0	3	1	0	1	1	819.366	2456.08	2456.07	6.58	0.00538	HCD (High Energy Collision Dissociation)	30	MS2	42.5058	100	207.094	153484	Venom-NajaNivea.raw	F2	34	1	32	26	0.00822187
	FALSE	High	Mascot (A2)			Unambiguous	cFITPDVTSQAcPDGHVcYTK	C1(Carbamidomethyl); C12(Carbamidomethyl); C18(Carbamidomethyl)	2	P01390	P01390; P25674	0	3	1	0	1	1	819.364	2456.08	2456.07	3.67	0.003	HCD (High Energy Collision Dissociation)	30	MS2	33.2379	100	178.472	136188	Venom-NajaNivea.raw	F2	34	1	32	26	0.00763149
	FALSE	High	Mascot (A2)			Unambiguous	cFITPDVTSQAcPDGHVcYTK	C1(Carbamidomethyl); C12(Carbamidomethyl); C18(Carbamidomethyl)	2	P01390	P01390; P25674	0	3	1	0	1	1	819.363	2456.07	2456.07	2.55	0.00209	HCD (High Energy Collision Dissociation)	30	MS2	62.4656	100	167.825	128740	Venom-NajaNivea.raw	F2	34	1	32	25	0.00710476
	FALSE	High	Mascot (A2)			Unambiguous	cFITPDVTSQAcPDGHVcYTK	C1(Carbamidomethyl); C12(Carbamidomethyl); C18(Carbamidomethyl)	2	P01390	P01390; P25674	0	3	1	0	1	1	819.363	2456.07	2456.07	2.4	0.00197	HCD (High Energy Collision Dissociation)	30	MS2	28.4557	100	141.48	110164	Venom-NajaNivea.raw	F2	34	1	32	25	0.00710476
	FALSE	High	Mascot (A2)			Unambiguous	cFITPDVTSQAcPDGHVcYTK	C1(Carbamidomethyl); C12(Carbamidomethyl); C18(Carbamidomethyl)	2	P01390	P01390; P25674	0	3	1	0	1	1	819.363	2456.07	2456.07	2.85	0.00233	HCD (High Energy Collision Dissociation)	30	MS2	33.6292	100	194.237	146020	Venom-NajaNivea.raw	F2	34	1	32	25	0.00764185
	FALSE	High	Mascot (A2)			Unambiguous	cFITPDVTSQAcPDGHVcYTK	C1(Carbamidomethyl); C12(Carbamidomethyl); C18(Carbamidomethyl)	2	P01390	P01390; P25674	0	3	1	0	1	1	819.363	2456.07	2456.07	2.25	0.00184	HCD (High Energy Collision Dissociation)	30	MS2	57.4292	100	201.443	150270	Venom-NajaNivea.raw	F2	34	1	32	25	0.00749116
	FALSE	High	Mascot (A2)			Unambiguous	cFITPDVTSQAcPDGHVcYTK	C1(Carbamidomethyl); C12(Carbamidomethyl); C18(Carbamidomethyl)	2	P01390	P01390; P25674	0	3	1	0	1	1	819.365	2456.08	2456.07	4.94	0.00404	HCD (High Energy Collision Dissociation)	30	MS2	72.1077	100	169.157	129697	Venom-NajaNivea.raw	F2	34	1	32	26	0.00855356
	FALSE	High	Mascot (A2)			Unambiguous	cFITPDVTSQAcPDGHVcYTK	C1(Carbamidomethyl); C12(Carbamidomethyl); C18(Carbamidomethyl)	2	P01390	P01390; P25674	0	3	1	0	1	1	819.363	2456.08	2456.07	2.92	0.00239	HCD (High Energy Collision Dissociation)	30	MS2	20.9198	44.286	133.502	104707	Venom-NajaNivea.raw	F2	33	1	32	25	0.00842389
	FALSE	High	Mascot (A2)			Unambiguous	cFITPDVTSQAcPDGHVcYTK	C1(Carbamidomethyl); C12(Carbamidomethyl); C18(Carbamidomethyl)	2	P01390	P01390; P25674	0	3	1	0	1	1	819.363	2456.07	2456.07	2.48	0.00203	HCD (High Energy Collision Dissociation)	30	MS2	6.68876	100	259.815	182186	Venom-NajaNivea.raw	F2	33	1	32	25	0.00789858
	FALSE	High	Mascot (A2)			Unambiguous	cFITPDVTSQAcPDGHVcYTK	C1(Carbamidomethyl); C12(Carbamidomethyl); C18(Carbamidomethyl)	2	P01390	P01390; P25674	0	3	1	0	1	1	819.362	2456.07	2456.07	2.03	0.00166	HCD (High Energy Collision Dissociation)	30	MS2	46.8234	100	216.914	158945	Venom-NajaNivea.raw	F2	33	1	32	25	0.00800846
	FALSE	High	Mascot (A2)			Unambiguous	cFITPDVTSQAcPDGHVcYTK	C1(Carbamidomethyl); C12(Carbamidomethyl); C18(Carbamidomethyl)	2	P01390	P01390; P25674	0	3	1	0	1	1	819.362	2456.07	2456.07	1.88	0.00154	HCD (High Energy Collision Dissociation)	30	MS2	18.0015	100	227.179	164615	Venom-NajaNivea.raw	F2	33	1	32	25	0.00807792
	FALSE	High	Mascot (A2)			Unambiguous	cFITPDVTSQAcPDGHVcYTK	C1(Carbamidomethyl); C12(Carbamidomethyl); C18(Carbamidomethyl)	2	P01390	P01390; P25674	0	3	1	0	1	1	819.363	2456.07	2456.07	2.4	0.00197	HCD (High Energy Collision Dissociation)	30	MS2	10.4075	43.447	115.395	91251	Venom-NajaNivea.raw	F2	33	1	32	25	0.00811987
	FALSE	High	Mascot (A2)			Unambiguous	cFITPDVTSQAcPDGHVcYTK	C1(Carbamidomethyl); C12(Carbamidomethyl); C18(Carbamidomethyl)	2	P01390	P01390; P25674	0	3	0.9394	0	1	1	819.363	2456.07	2456.07	2.55	0.00209	HCD (High Energy Collision Dissociation)	30	MS2	25.5083	100	224.181	162978	Venom-NajaNivea.raw	F2	33	1	32	25	0.00815735
	FALSE	High	Mascot (A2)			Unambiguous	cFITPDVTSQAcPDGHVcYTK	C1(Carbamidomethyl); C12(Carbamidomethyl); C18(Carbamidomethyl)	2	P01390	P01390; P25674	0	3	1	0	1	1	819.364	2456.08	2456.07	3.82	0.00313	HCD (High Energy Collision Dissociation)	30	MS2	23.3143	100	200.763	149873	Venom-NajaNivea.raw	F2	33	1	32	26	0.0090076
	FALSE	High	Mascot (A2)			Unambiguous	cFITPDVTSQAcPDGHVcYTK	C1(Carbamidomethyl); C12(Carbamidomethyl); C18(Carbamidomethyl)	2	P01390	P01390; P25674	0	3	1	0	1	1	819.364	2456.08	2456.07	4.04	0.00331	HCD (High Energy Collision Dissociation)	30	MS2	26.7053	66.77	136.115	106504	Venom-NajaNivea.raw	F2	33	1	32	26	0.00974437
	FALSE	High	Mascot (A2)			Unambiguous	cFITPDVTSQAcPDGHVcYTK	C1(Carbamidomethyl); C12(Carbamidomethyl); C18(Carbamidomethyl)	2	P01390	P01390; P25674	0	3	1	0	1	1	819.363	2456.08	2456.07	3	0.00245	HCD (High Energy Collision Dissociation)	30	MS2	42.5759	100	248.223	176127	Venom-NajaNivea.raw	F2	33	1	32	25	0.00953551
	FALSE	High	Mascot (A2)			Unambiguous	cFITPDVTSQAcPDGHVcYTK	C1(Carbamidomethyl); C12(Carbamidomethyl); C18(Carbamidomethyl)	2	P01390	P01390; P25674	0	3	1	0	1	1	819.363	2456.07	2456.07	2.25	0.00184	HCD (High Energy Collision Dissociation)	30	MS2	29.8271	100	223.942	162844	Venom-NajaNivea.raw	F2	33	1	32	25	0.00904793
	FALSE	High	Mascot (A2)			Unambiguous	cFITPDVTSQAcPDGHVcYTK	C1(Carbamidomethyl); C12(Carbamidomethyl); C18(Carbamidomethyl)	2	P01390	P01390; P25674	0	3	1	0	1	1	819.363	2456.08	2456.07	3.22	0.00264	HCD (High Energy Collision Dissociation)	30	MS2	65.5274	100	154.127	118799	Venom-NajaNivea.raw	F2	32	1	32	25	0.0110154
	FALSE	High	Mascot (A2)			Unambiguous	cFITPDVTSQAcPDGHVcYTK	C1(Carbamidomethyl); C12(Carbamidomethyl); C18(Carbamidomethyl)	2	P01390	P01390; P25674	0	3	1	0	1	1	819.363	2456.07	2456.07	2.7	0.00221	HCD (High Energy Collision Dissociation)	30	MS2	37.0512	100	163.264	125435	Venom-NajaNivea.raw	F2	32	1	32	25	0.0103169
	FALSE	High	Mascot (A2)			Unambiguous	cFITPDVTSQAcPDGHVcYTK	C1(Carbamidomethyl); C12(Carbamidomethyl); C18(Carbamidomethyl)	2	P01390	P01390; P25674	0	3	1	0	1	1	819.363	2456.08	2456.07	3.15	0.00258	HCD (High Energy Collision Dissociation)	30	MS2	30.3876	100	181.824	138367	Venom-NajaNivea.raw	F2	32	1	32	25	0.011255
	FALSE	High	Mascot (A2)			Unambiguous	cFITPDVTSQAcPDGHVcYTK	C1(Carbamidomethyl); C12(Carbamidomethyl); C18(Carbamidomethyl)	2	P01390	P01390; P25674	0	3	1	0	1	1	819.362	2456.07	2456.07	1.28	0.00105	HCD (High Energy Collision Dissociation)	30	MS2	59.7132	100	190.408	143729	Venom-NajaNivea.raw	F2	32	1	32	25	0.0109787
	FALSE	High	Mascot (A2)			Unambiguous	cFITPDVTSQAcPDGHVcYTK	C1(Carbamidomethyl); C12(Carbamidomethyl); C18(Carbamidomethyl)	2	P01390	P01390; P25674	0	3	1	0	1	1	819.364	2456.08	2456.07	3.74	0.00306	HCD (High Energy Collision Dissociation)	30	MS2	37.7034	100	139.197	108574	Venom-NajaNivea.raw	F2	32	1	32	26	0.012183
	FALSE	High	Mascot (A2)			Unambiguous	cFITPDVTSQAcPDGHVcYTK	C1(Carbamidomethyl); C12(Carbamidomethyl); C18(Carbamidomethyl)	2	P01390	P01390; P25674	0	3	1	0	1	1	819.362	2456.07	2456.07	1.81	0.00148	HCD (High Energy Collision Dissociation)	30	MS2	7.63174	56.551	124.456	98157	Venom-NajaNivea.raw	F2	32	1	32	25	0.0116157
	FALSE	High	Mascot (A2)			Unambiguous	cFITPDVTSQAcPDGHVcYTK	C1(Carbamidomethyl); C12(Carbamidomethyl); C18(Carbamidomethyl)	2	P01390	P01390; P25674	0	3	1	0	1	1	819.363	2456.07	2456.07	2.55	0.00209	HCD (High Energy Collision Dissociation)	30	MS2	79.2823	100	173.766	132938	Venom-NajaNivea.raw	F2	32	1	32	25	0.0117098
	FALSE	High	Mascot (A2)			Unambiguous	cFITPDVTSQAcPDGHVcYTK	C1(Carbamidomethyl); C12(Carbamidomethyl); C18(Carbamidomethyl)	2	P01390	P01390; P25674	0	3	1	0	1	1	819.36	2456.06	2456.07	-1.25	-0.00102	HCD (High Energy Collision Dissociation)	30	MS2	0	47.444	107.97	85189	Venom-NajaNivea.raw	F2	32	1	32	25	0.0119544
	FALSE	High	Mascot (A2)			Unambiguous	cFITPDVTSQAcPDGHVcYTK	C1(Carbamidomethyl); C12(Carbamidomethyl); C18(Carbamidomethyl)	2	P01390	P01390; P25674	0	3	1	0	1	1	819.363	2456.08	2456.07	2.92	0.00239	HCD (High Energy Collision Dissociation)	30	MS2	19.7016	100	182.597	138858	Venom-NajaNivea.raw	F2	32	1	32	25	0.0129573
	FALSE	High	Mascot (A2)			Unambiguous	cFITPDVTSQAcPDGHVcYTK	C1(Carbamidomethyl); C12(Carbamidomethyl); C18(Carbamidomethyl)	2	P01390	P01390; P25674	0	3	1	0	1	1	819.363	2456.08	2456.07	2.92	0.00239	HCD (High Energy Collision Dissociation)	30	MS2	26.1674	100	158.945	122225	Venom-NajaNivea.raw	F2	31	1	32	25	0.0132286
	FALSE	High	Mascot (A2)			Unambiguous	cFITPDVTSQAcPDGHVcYTK	C1(Carbamidomethyl); C12(Carbamidomethyl); C18(Carbamidomethyl)	2	P01390	P01390; P25674	0	3	1	0	1	1	819.363	2456.07	2456.07	2.18	0.00178	HCD (High Energy Collision Dissociation)	30	MS2	60.1999	100	216.584	158760	Venom-NajaNivea.raw	F2	31	1	32	25	0.0123751
	FALSE	High	Mascot (A2)			Unambiguous	cFITPDVTSQAcPDGHVcYTK	C1(Carbamidomethyl); C12(Carbamidomethyl); C18(Carbamidomethyl)	2	P01390	P01390; P25674	0	3	1	0	1	1	819.365	2456.08	2456.07	5.68	0.00465	HCD (High Energy Collision Dissociation)	30	MS2	41.2813	96.36	135.759	106262	Venom-NajaNivea.raw	F2	31	1	32	26	0.0144303
	FALSE	High	Mascot (A2)			Unambiguous	cFITPDVTSQAcPDGHVcYTK	C1(Carbamidomethyl); C12(Carbamidomethyl); C18(Carbamidomethyl)	2	P01390	P01390; P25674	0	3	1	0	1	1	819.362	2456.07	2456.07	2.03	0.00166	HCD (High Energy Collision Dissociation)	30	MS2	78.7006	100	201.918	150550	Venom-NajaNivea.raw	F2	31	1	32	25	0.0124896
	FALSE	High	Mascot (A2)			Unambiguous	cFITPDVTSQAcPDGHVcYTK	C1(Carbamidomethyl); C12(Carbamidomethyl); C18(Carbamidomethyl)	2	P01390	P01390; P25674	0	3	1	0	1	1	819.363	2456.07	2456.07	2.4	0.00197	HCD (High Energy Collision Dissociation)	30	MS2	70.7534	28.849	120.956	95514	Venom-NajaNivea.raw	F2	31	1	32	25	0.0129285
	FALSE	High	Mascot (A2)			Unambiguous	cFITPDVTSQAcPDGHVcYTK	C1(Carbamidomethyl); C12(Carbamidomethyl); C18(Carbamidomethyl)	2	P01390	P01390; P25674	0	3	1	0	1	1	819.363	2456.07	2456.07	2.1	0.00172	HCD (High Energy Collision Dissociation)	30	MS2	16.9895	100	181.155	137941	Venom-NajaNivea.raw	F2	31	1	32	25	0.0128685
	FALSE	High	Mascot (A2)			Unambiguous	cFITPDVTSQAcPDGHVcYTK	C1(Carbamidomethyl); C12(Carbamidomethyl); C18(Carbamidomethyl)	2	P01390	P01390; P25674	0	3	1	0	1	1	819.363	2456.08	2456.07	2.92	0.00239	HCD (High Energy Collision Dissociation)	30	MS2	27.8432	95.092	199.413	149088	Venom-NajaNivea.raw	F2	31	1	32	25	0.0140447
	FALSE	High	Mascot (A2)			Unambiguous	cFITPDVTSQAcPDGHVcYTK	C1(Carbamidomethyl); C12(Carbamidomethyl); C18(Carbamidomethyl)	2	P01390	P01390; P25674	0	3	1	0	1	1	819.363	2456.07	2456.07	2.4	0.00197	HCD (High Energy Collision Dissociation)	30	MS2	55.996	76.197	152.546	117657	Venom-NajaNivea.raw	F2	31	1	32	25	0.0134137
	FALSE	High	Mascot (A2)			Unambiguous	cFITPDVTSQAcPDGHVcYTK	C1(Carbamidomethyl); C12(Carbamidomethyl); C18(Carbamidomethyl)	2	P01390	P01390; P25674	0	3	1	0	1	1	819.363	2456.08	2456.07	3.07	0.00252	HCD (High Energy Collision Dissociation)	30	MS2	26.2473	100	219.214	160232	Venom-NajaNivea.raw	F2	31	1	32	25	0.0146334
	FALSE	High	Mascot (A2)			Unambiguous	cFITPDVTSQAcPDGHVcYTK	C1(Carbamidomethyl); C12(Carbamidomethyl); C18(Carbamidomethyl)	2	P01390	P01390; P25674	0	3	1	0	1	1	819.363	2456.08	2456.07	3.07	0.00252	HCD (High Energy Collision Dissociation)	30	MS2	48.5667	100	210.915	155603	Venom-NajaNivea.raw	F2	31	1	32	25	0.0150433
	FALSE	High	Mascot (A2)			Unambiguous	cFITPDVTSQAcPDGHVcYTK	C1(Carbamidomethyl); C12(Carbamidomethyl); C18(Carbamidomethyl)	2	P01390	P01390; P25674	0	3	1	0	1	1	819.364	2456.08	2456.07	4.41	0.00361	HCD (High Energy Collision Dissociation)	30	MS2	25.9533	100	242.694	173102	Venom-NajaNivea.raw	F2	31	1	32	26	0.0154844
	FALSE	High	Mascot (A2)			Unambiguous	cFITPDVTSQAcPDGHVcYTK	C1(Carbamidomethyl); C12(Carbamidomethyl); C18(Carbamidomethyl)	2	P01390	P01390; P25674	0	3	1	0	1	1	819.363	2456.08	2456.07	3.15	0.00258	HCD (High Energy Collision Dissociation)	30	MS2	64.7607	77.943	167.114	128235	Venom-NajaNivea.raw	F2	31	1	32	25	0.0155004
	FALSE	High	Mascot (A2)			Unambiguous	cFITPDVTSQAcPDGHVcYTK	C1(Carbamidomethyl); C12(Carbamidomethyl); C18(Carbamidomethyl)	2	P01390	P01390; P25674	0	3	1	0	1	1	819.362	2456.07	2456.07	1.66	0.00136	HCD (High Energy Collision Dissociation)	30	MS2	57.1266	29.205	130.601	102643	Venom-NajaNivea.raw	F2	31	1	32	25	0.0149125
	FALSE	High	Mascot (A2)			Unambiguous	cFITPDVTSQAcPDGHVcYTK	C1(Carbamidomethyl); C12(Carbamidomethyl); C18(Carbamidomethyl)	2	P01390	P01390; P25674	0	3	1	0	1	1	819.363	2456.08	2456.07	3.15	0.00258	HCD (High Energy Collision Dissociation)	30	MS2	0	100	228.03	165080	Venom-NajaNivea.raw	F2	31	1	32	25	0.0161564
	FALSE	High	Mascot (A2)			Unambiguous	cFITPDVTSQAcPDGHVcYTK	C1(Carbamidomethyl); C12(Carbamidomethyl); C18(Carbamidomethyl)	2	P01390	P01390; P25674	0	3	1	0	1	1	819.364	2456.08	2456.07	3.74	0.00306	HCD (High Energy Collision Dissociation)	30	MS2	36.9541	100	167.451	128477	Venom-NajaNivea.raw	F2	31	1	32	26	0.0167399
	FALSE	High	Mascot (A2)			Unambiguous	cFITPDVTSQAcPDGHVcYTK	C1(Carbamidomethyl); C12(Carbamidomethyl); C18(Carbamidomethyl)	2	P01390	P01390; P25674	0	3	1	0	1	1	819.362	2456.07	2456.07	1.95	0.0016	HCD (High Energy Collision Dissociation)	30	MS2	61.046	32.319	132.357	103885	Venom-NajaNivea.raw	F2	31	1	32	25	0.0152862
	FALSE	High	Mascot (A2)			Unambiguous	cFITPDVTSQAcPDGHVcYTK	C1(Carbamidomethyl); C12(Carbamidomethyl); C18(Carbamidomethyl)	2	P01390	P01390; P25674	0	3	1	0	1	1	819.363	2456.07	2456.07	2.18	0.00178	HCD (High Energy Collision Dissociation)	30	MS2	28.3628	44.657	159.483	122633	Venom-NajaNivea.raw	F2	30	1	32	25	0.0162761
	FALSE	High	Mascot (A2)			Unambiguous	cFITPDVTSQAcPDGHVcYTK	C1(Carbamidomethyl); C12(Carbamidomethyl); C18(Carbamidomethyl)	2	P01390	P01390; P25674	0	3	1	0	1	1	819.363	2456.07	2456.07	2.77	0.00227	HCD (High Energy Collision Dissociation)	30	MS2	25.3867	67.781	148.533	114883	Venom-NajaNivea.raw	F2	30	1	32	25	0.0163136
	FALSE	High	Mascot (A2)			Unambiguous	cFITPDVTSQAcPDGHVcYTK	C1(Carbamidomethyl); C12(Carbamidomethyl); C18(Carbamidomethyl)	2	P01390	P01390; P25674	0	3	1	0	1	1	819.362	2456.07	2456.07	1.66	0.00136	HCD (High Energy Collision Dissociation)	30	MS2	0	99.665	143.881	111722	Venom-NajaNivea.raw	F2	30	1	32	25	0.0168869
	FALSE	High	Mascot (A2)			Unambiguous	cFITPDVTSQAcPDGHVcYTK	C1(Carbamidomethyl); C12(Carbamidomethyl); C18(Carbamidomethyl)	2	P01390	P01390; P25674	0	3	1	0	1	1	819.363	2456.08	2456.07	3.15	0.00258	HCD (High Energy Collision Dissociation)	30	MS2	46.457	100	202.756	151040	Venom-NajaNivea.raw	F2	30	1	32	25	0.0188514
	FALSE	High	Mascot (A2)			Unambiguous	cFITPDVTSQAcPDGHVcYTK	C1(Carbamidomethyl); C12(Carbamidomethyl); C18(Carbamidomethyl)	2	P01390	P01390; P25674	0	3	1	0	1	1	819.363	2456.07	2456.07	2.4	0.00197	HCD (High Energy Collision Dissociation)	30	MS2	77.9898	92.041	219.606	160447	Venom-NajaNivea.raw	F2	30	1	32	25	0.0187305
	FALSE	High	Mascot (A2)			Unambiguous	cFITPDVTSQAcPDGHVcYTK	C1(Carbamidomethyl); C12(Carbamidomethyl); C18(Carbamidomethyl)	2	P01390	P01390; P25674	0	3	1	0	1	1	819.364	2456.08	2456.07	3.45	0.00282	HCD (High Energy Collision Dissociation)	30	MS2	47.7099	100	207.751	153847	Venom-NajaNivea.raw	F2	30	1	32	25	0.0202303
	FALSE	High	Mascot (A2)			Unambiguous	cFITPDVTSQAcPDGHVcYTK	C1(Carbamidomethyl); C12(Carbamidomethyl); C18(Carbamidomethyl)	2	P01390	P01390; P25674	0	3	1	0	1	1	819.363	2456.08	2456.07	3.15	0.00258	HCD (High Energy Collision Dissociation)	30	MS2	71.6094	100	193.244	145433	Venom-NajaNivea.raw	F2	30	1	32	25	0.0207178
	FALSE	High	Mascot (A2)			Unambiguous	cFITPDVTSQAcPDGHVcYTK	C1(Carbamidomethyl); C12(Carbamidomethyl); C18(Carbamidomethyl)	2	P01390	P01390; P25674	0	3	1	0	1	1	819.364	2456.08	2456.07	3.45	0.00282	HCD (High Energy Collision Dissociation)	30	MS2	14.0005	100	188.45	142544	Venom-NajaNivea.raw	F2	30	1	32	25	0.0209895
	FALSE	High	Mascot (A2)			Unambiguous	cFITPDVTSQAcPDGHVcYTK	C1(Carbamidomethyl); C12(Carbamidomethyl); C18(Carbamidomethyl)	2	P01390	P01390; P25674	0	3	1	0	1	1	819.364	2456.08	2456.07	3.3	0.0027	HCD (High Energy Collision Dissociation)	30	MS2	37.532	63.063	196.014	147069	Venom-NajaNivea.raw	F2	29	1	32	25	0.0213797
	FALSE	High	Mascot (A2)			Unambiguous	cFITPDVTSQAcPDGHVcYTK	C1(Carbamidomethyl); C12(Carbamidomethyl); C18(Carbamidomethyl)	2	P01390	P01390; P25674	0	3	1	0	1	1	819.362	2456.07	2456.07	1.66	0.00136	HCD (High Energy Collision Dissociation)	30	MS2	12.9725	46.636	129.157	101598	Venom-NajaNivea.raw	F2	29	1	32	25	0.0208233
	FALSE	High	Mascot (A2)			Unambiguous	cFITPDVTSQAcPDGHVcYTK	C1(Carbamidomethyl); C12(Carbamidomethyl); C18(Carbamidomethyl)	2	P01390	P01390; P25674	0	4	1	0	1	1	614.774	2456.07	2456.07	2.32	0.00143	HCD (High Energy Collision Dissociation)	30	MS2	91.2304	18.369	82.5413	63182	Venom-NajaNivea.raw	F2	29	1	32	25	0.0213083
	FALSE	High	Mascot (A2)			Unambiguous	cFITPDVTSQAcPDGHVcYTK	C1(Carbamidomethyl); C12(Carbamidomethyl); C18(Carbamidomethyl)	2	P01390	P01390; P25674	0	3	1	0	1	1	819.365	2456.08	2456.07	4.56	0.00374	HCD (High Energy Collision Dissociation)	30	MS2	28.271	34.228	258.303	181341	Venom-NajaNivea.raw	F2	29	1	32	26	0.0233902
	FALSE	High	Mascot (A2)			Unambiguous	cFITPDVTSQAcPDGHVcYTK	C1(Carbamidomethyl); C12(Carbamidomethyl); C18(Carbamidomethyl)	2	P01390	P01390; P25674	0	3	1	0	1	1	819.363	2456.08	2456.07	3.22	0.00264	HCD (High Energy Collision Dissociation)	30	MS2	18.172	100	181.543	138184	Venom-NajaNivea.raw	F2	29	1	32	25	0.023174
	FALSE	High	Mascot (A2)			Unambiguous	cFITPDVTSQAcPDGHVcYTK	C1(Carbamidomethyl); C12(Carbamidomethyl); C18(Carbamidomethyl)	2	P01390	P01390; P25674	0	3	1	0	1	1	819.363	2456.07	2456.07	2.18	0.00178	HCD (High Energy Collision Dissociation)	30	MS2	77.3466	86.887	208.123	154057	Venom-NajaNivea.raw	F2	29	1	32	25	0.0219053
	FALSE	High	Mascot (A2)			Unambiguous	cFITPDVTSQAcPDGHVcYTK	C1(Carbamidomethyl); C12(Carbamidomethyl); C18(Carbamidomethyl)	2	P01390	P01390; P25674	0	3	1	0	1	1	819.363	2456.07	2456.07	2.4	0.00197	HCD (High Energy Collision Dissociation)	30	MS2	77.2014	100	185.896	140957	Venom-NajaNivea.raw	F2	29	1	32	25	0.024409
	FALSE	High	Mascot (A2)			Unambiguous	cFITPDVTSQAcPDGHVcYTK	C1(Carbamidomethyl); C12(Carbamidomethyl); C18(Carbamidomethyl)	2	P01390	P01390; P25674	0	3	1	0	1	1	819.364	2456.08	2456.07	4.12	0.00337	HCD (High Energy Collision Dissociation)	30	MS2	47.1317	100	174.2	133237	Venom-NajaNivea.raw	F2	29	1	32	26	0.0265743
	FALSE	High	Mascot (A2)			Unambiguous	cFITPDVTSQAcPDGHVcYTK	C1(Carbamidomethyl); C12(Carbamidomethyl); C18(Carbamidomethyl)	2	P01390	P01390; P25674	0	3	1	0	1	1	819.363	2456.07	2456.07	2.4	0.00197	HCD (High Energy Collision Dissociation)	30	MS2	22.0578	100	207.431	153671	Venom-NajaNivea.raw	F2	28	1	32	25	0.025325
	FALSE	High	Mascot (A2)			Unambiguous	cFITPDVTSQAcPDGHVcYTK	C1(Carbamidomethyl); C12(Carbamidomethyl); C18(Carbamidomethyl)	2	P01390	P01390; P25674	0	3	1	0	1	1	819.365	2456.08	2456.07	4.64	0.0038	HCD (High Energy Collision Dissociation)	30	MS2	28.2869	83.561	149.24	115352	Venom-NajaNivea.raw	F2	28	1	32	26	0.0283814
	FALSE	High	Mascot (A2)			Unambiguous	cFITPDVTSQAcPDGHVcYTK	C1(Carbamidomethyl); C12(Carbamidomethyl); C18(Carbamidomethyl)	2	P01390	P01390; P25674	0	3	1	0	1	1	819.363	2456.08	2456.07	2.92	0.00239	HCD (High Energy Collision Dissociation)	30	MS2	88.8942	92.856	134.877	105668	Venom-NajaNivea.raw	F2	28	1	32	25	0.0288744
	FALSE	High	Mascot (A2)			Unambiguous	cFITPDVTSQAcPDGHVcYTK	C1(Carbamidomethyl); C12(Carbamidomethyl); C18(Carbamidomethyl)	2	P01390	P01390; P25674	0	3	1	0	1	1	819.364	2456.08	2456.07	3.52	0.00288	HCD (High Energy Collision Dissociation)	30	MS2	33.7295	100	186.814	141526	Venom-NajaNivea.raw	F2	28	1	32	25	0.0291073
	FALSE	High	Mascot (A2)			Unambiguous	cFITPDVTSQAcPDGHVcYTK	C1(Carbamidomethyl); C12(Carbamidomethyl); C18(Carbamidomethyl)	2	P01390	P01390; P25674	0	3	1	0	1	1	819.363	2456.07	2456.07	2.63	0.00215	HCD (High Energy Collision Dissociation)	30	MS2	31.5549	100	213.28	156924	Venom-NajaNivea.raw	F2	28	1	32	25	0.0271988
	FALSE	High	Mascot (A2)			Unambiguous	cFITPDVTSQAcPDGHVcYTK	C1(Carbamidomethyl); C12(Carbamidomethyl); C18(Carbamidomethyl)	2	P01390	P01390; P25674	0	3	1	0	1	1	819.363	2456.07	2456.07	2.18	0.00178	HCD (High Energy Collision Dissociation)	30	MS2	79.7987	94.528	139.854	109003	Venom-NajaNivea.raw	F2	28	1	32	25	0.0273873
	FALSE	High	Mascot (A2)			Unambiguous	cFITPDVTSQAcPDGHVcYTK	C1(Carbamidomethyl); C12(Carbamidomethyl); C18(Carbamidomethyl)	2	P01390	P01390; P25674	0	3	1	0	1	1	819.364	2456.08	2456.07	3.89	0.00319	HCD (High Energy Collision Dissociation)	30	MS2	6.14563	100	259.506	182022	Venom-NajaNivea.raw	F2	28	1	32	26	0.0335436
	FALSE	High	Mascot (A2)			Unambiguous	cFITPDVTSQAcPDGHVcYTK	C1(Carbamidomethyl); C12(Carbamidomethyl); C18(Carbamidomethyl)	2	P01390	P01390; P25674	0	3	1	0	1	1	819.363	2456.07	2456.07	2.7	0.00221	HCD (High Energy Collision Dissociation)	30	MS2	16.1576	82.739	184.041	139804	Venom-NajaNivea.raw	F2	27	1	32	25	0.0316628
	FALSE	High	Mascot (A2)			Unambiguous	cFITPDVTSQAcPDGHVcYTK	C1(Carbamidomethyl); C12(Carbamidomethyl); C18(Carbamidomethyl)	2	P01390	P01390; P25674	0	3	1	0	1	1	819.364	2456.08	2456.07	3.97	0.00325	HCD (High Energy Collision Dissociation)	30	MS2	31.4159	100	235.372	169097	Venom-NajaNivea.raw	F2	27	1	32	26	0.0348024
	FALSE	High	Mascot (A2)			Unambiguous	cFITPDVTSQAcPDGHVcYTK	C1(Carbamidomethyl); C12(Carbamidomethyl); C18(Carbamidomethyl)	2	P01390	P01390; P25674	0	3	1	0	1	1	819.364	2456.08	2456.07	3.82	0.00313	HCD (High Energy Collision Dissociation)	30	MS2	36.9847	100	194.643	146257	Venom-NajaNivea.raw	F2	27	1	32	26	0.0358599
	FALSE	High	Mascot (A2)			Unambiguous	cFITPDVTSQAcPDGHVcYTK	C1(Carbamidomethyl); C12(Carbamidomethyl); C18(Carbamidomethyl)	2	P01390	P01390; P25674	0	3	1	0	1	1	819.362	2456.07	2456.07	0.99	0.00081	HCD (High Energy Collision Dissociation)	30	MS2	14.3005	30.037	128.147	100914	Venom-NajaNivea.raw	F2	27	1	31	25	0.0320117
	FALSE	High	Mascot (A2)			Unambiguous	cFITPDVTSQAcPDGHVcYTK	C1(Carbamidomethyl); C12(Carbamidomethyl); C18(Carbamidomethyl)	2	P01390	P01390; P25674	0	3	1	0	1	1	819.362	2456.07	2456.07	1.95	0.0016	HCD (High Energy Collision Dissociation)	30	MS2	61.6235	100	228.406	165289	Venom-NajaNivea.raw	F2	27	1	32	25	0.0333656
	FALSE	High	Mascot (A2)			Unambiguous	cFITPDVTSQAcPDGHVcYTK	C1(Carbamidomethyl); C12(Carbamidomethyl); C18(Carbamidomethyl)	2	P01390	P01390; P25674	0	3	1	0	1	1	819.362	2456.07	2456.07	1.73	0.00142	HCD (High Energy Collision Dissociation)	30	MS2	33.1037	70.921	148.193	114649	Venom-NajaNivea.raw	F2	27	1	32	25	0.0340055
	FALSE	High	Mascot (A2)			Unambiguous	cFITPDVTSQAcPDGHVcYTK	C1(Carbamidomethyl); C12(Carbamidomethyl); C18(Carbamidomethyl)	2	P01390	P01390; P25674	0	3	1	0	1	1	819.363	2456.08	2456.07	2.92	0.00239	HCD (High Energy Collision Dissociation)	30	MS2	80.4112	100	199.907	149375	Venom-NajaNivea.raw	F2	27	1	32	25	0.0371974
	FALSE	High	Mascot (A2)			Unambiguous	cFITPDVTSQAcPDGHVcYTK	C1(Carbamidomethyl); C12(Carbamidomethyl); C18(Carbamidomethyl)	2	P01390	P01390; P25674	0	3	1	0	1	1	819.365	2456.08	2456.07	4.56	0.00374	HCD (High Energy Collision Dissociation)	30	MS2	68.8936	43.208	130.408	102500	Venom-NajaNivea.raw	F2	27	1	32	26	0.0386397
	FALSE	High	Mascot (A2)			Unambiguous	cFITPDVTSQAcPDGHVcYTK	C1(Carbamidomethyl); C12(Carbamidomethyl); C18(Carbamidomethyl)	2	P01390	P01390; P25674	0	3	1	0	1	1	819.362	2456.07	2456.07	0.99	0.00081	HCD (High Energy Collision Dissociation)	30	MS2	42.2403	100	172.325	131940	Venom-NajaNivea.raw	F2	27	1	31	25	0.0342223
	FALSE	High	Mascot (A2)			Unambiguous	cFITPDVTSQAcPDGHVcYTK	C1(Carbamidomethyl); C12(Carbamidomethyl); C18(Carbamidomethyl)	2	P01390	P01390; P25674	0	3	1	0	1	1	819.363	2456.07	2456.07	2.77	0.00227	HCD (High Energy Collision Dissociation)	30	MS2	9.22969	100	131.309	103157	Venom-NajaNivea.raw	F2	27	1	32	25	0.0355262
	FALSE	High	Mascot (A2)			Unambiguous	cFITPDVTSQAcPDGHVcYTK	C1(Carbamidomethyl); C12(Carbamidomethyl); C18(Carbamidomethyl)	2	P01390	P01390; P25674	0	3	1	0	1	1	819.365	2456.08	2456.07	4.79	0.00392	HCD (High Energy Collision Dissociation)	30	MS2	65.5382	96.748	206.416	153102	Venom-NajaNivea.raw	F2	27	1	32	26	0.0390993
	FALSE	High	Mascot (A2)			Unambiguous	cFITPDVTSQAcPDGHVcYTK	C1(Carbamidomethyl); C12(Carbamidomethyl); C18(Carbamidomethyl)	2	P01390	P01390; P25674	0	3	1	0	1	1	819.363	2456.07	2456.07	2.48	0.00203	HCD (High Energy Collision Dissociation)	30	MS2	16.9905	100	176.192	134579	Venom-NajaNivea.raw	F2	27	1	32	25	0.0366901
	FALSE	High	Mascot (A2)			Unambiguous	cFITPDVTSQAcPDGHVcYTK	C1(Carbamidomethyl); C12(Carbamidomethyl); C18(Carbamidomethyl)	2	P01390	P01390; P25674	0	3	1	0	1	1	819.363	2456.07	2456.07	2.85	0.00233	HCD (High Energy Collision Dissociation)	30	MS2	75.9219	100	209.716	154945	Venom-NajaNivea.raw	F2	27	1	32	25	0.0389223
	FALSE	High	Mascot (A2)			Unambiguous	cFITPDVTSQAcPDGHVcYTK	C1(Carbamidomethyl); C12(Carbamidomethyl); C18(Carbamidomethyl)	2	P01390	P01390; P25674	0	3	1	0	1	1	819.364	2456.08	2456.07	3.37	0.00276	HCD (High Energy Collision Dissociation)	30	MS2	55.2541	100	234.757	168761	Venom-NajaNivea.raw	F2	26	1	32	25	0.0422822
	FALSE	High	Mascot (A2)			Unambiguous	cFITPDVTSQAcPDGHVcYTK	C1(Carbamidomethyl); C12(Carbamidomethyl); C18(Carbamidomethyl)	2	P01390	P01390; P25674	0	3	1	0	1	1	819.362	2456.07	2456.07	1.43	0.00117	HCD (High Energy Collision Dissociation)	30	MS2	30.4214	100	232.628	167599	Venom-NajaNivea.raw	F2	26	1	32	25	0.0405788
	FALSE	High	Mascot (A2)			Unambiguous	cFITPDVTSQAcPDGHVcYTK	C1(Carbamidomethyl); C12(Carbamidomethyl); C18(Carbamidomethyl)	2	P01390	P01390; P25674	0	3	1	0	1	1	819.362	2456.07	2456.07	2.03	0.00166	HCD (High Energy Collision Dissociation)	30	MS2	9.82172	100	150.708	116342	Venom-NajaNivea.raw	F2	26	1	32	25	0.0412619
	FALSE	High	Mascot (A2)			Unambiguous	cFITPDVTSQAcPDGHVcYTK	C1(Carbamidomethyl); C12(Carbamidomethyl); C18(Carbamidomethyl)	2	P01390	P01390; P25674	0	3	1	0	1	1	819.364	2456.08	2456.07	3.3	0.0027	HCD (High Energy Collision Dissociation)	30	MS2	27.2271	100	171.559	131396	Venom-NajaNivea.raw	F2	26	1	32	25	0.0449781
	FALSE	High	Mascot (A2)			Unambiguous	cFITPDVTSQAcPDGHVcYTK	C1(Carbamidomethyl); C12(Carbamidomethyl); C18(Carbamidomethyl)	2	P01390	P01390; P25674	0	3	1	0	1	1	819.363	2456.08	2456.07	3.15	0.00258	HCD (High Energy Collision Dissociation)	30	MS2	3.12637	9.687	82.4004	63048	Venom-NajaNivea.raw	F2	26	1	32	25	0.0465955
	FALSE	High	Mascot (A2)			Unambiguous	cFITPDVTSQAcPDGHVcYTK	C1(Carbamidomethyl); C12(Carbamidomethyl); C18(Carbamidomethyl)	2	P01390	P01390; P25674	0	3	1	0	1	1	819.363	2456.08	2456.07	2.92	0.00239	HCD (High Energy Collision Dissociation)	30	MS2	36.5102	100	239.494	171347	Venom-NajaNivea.raw	F2	26	1	32	25	0.0469367
	FALSE	High	Mascot (A2)			Unambiguous	cFITPDVTSQAcPDGHVcYTK	C1(Carbamidomethyl); C12(Carbamidomethyl); C18(Carbamidomethyl)	2	P01390	P01390; P25674	0	3	1	0	1	1	819.364	2456.08	2456.07	3.74	0.00306	HCD (High Energy Collision Dissociation)	30	MS2	29.645	100	193.592	145643	Venom-NajaNivea.raw	F2	26	1	32	26	0.0483898
	FALSE	High	Mascot (A2)			Unambiguous	cFITPDVTSQAcPDGHVcYTK	C1(Carbamidomethyl); C12(Carbamidomethyl); C18(Carbamidomethyl)	2	P01390	P01390; P25674	0	3	1	0	1	1	819.363	2456.07	2456.07	2.48	0.00203	HCD (High Energy Collision Dissociation)	30	MS2	24.3117	43.692	147.239	114000	Venom-NajaNivea.raw	F2	26	1	32	25	0.044828
	FALSE	High	Mascot (A2)			Unambiguous	cFITPDVTSQAcPDGHVcYTK	C1(Carbamidomethyl); C12(Carbamidomethyl); C18(Carbamidomethyl)	2	P01390	P01390; P25674	0	3	1	0	1	1	819.363	2456.07	2456.07	2.7	0.00221	HCD (High Energy Collision Dissociation)	30	MS2	7.95843	100	218.415	159786	Venom-NajaNivea.raw	F2	26	1	32	25	0.0482558
	FALSE	High	Mascot (A2)			Unambiguous	cFITPDVTSQAcPDGHVcYTK	C1(Carbamidomethyl); C12(Carbamidomethyl); C18(Carbamidomethyl)	2	P01390	P01390; P25674	0	3	1	0	1	1	819.364	2456.08	2456.07	3.67	0.003	HCD (High Energy Collision Dissociation)	30	MS2	12.0756	100	174.591	133497	Venom-NajaNivea.raw	F2	26	1	32	26	0.0534084
	FALSE	High	Mascot (A2)			Unambiguous	cFITPDVTSQAcPDGHVcYTK	C1(Carbamidomethyl); C12(Carbamidomethyl); C18(Carbamidomethyl)	2	P01390	P01390; P25674	0	3	1	0	1	1	819.365	2456.08	2456.07	5.01	0.0041	HCD (High Energy Collision Dissociation)	30	MS2	25.5906	100	220.555	160974	Venom-NajaNivea.raw	F2	25	1	32	26	0.0574455
	FALSE	High	Mascot (A2)			Unambiguous	cFITPDVTSQAcPDGHVcYTK	C1(Carbamidomethyl); C12(Carbamidomethyl); C18(Carbamidomethyl)	2	P01390	P01390; P25674	0	3	1	0	1	1	819.361	2456.07	2456.07	0.54	0.00044	HCD (High Energy Collision Dissociation)	30	MS2	48.8292	100	214.523	157614	Venom-NajaNivea.raw	F2	25	1	32	25	0.0516166
	FALSE	High	Mascot (A2)			Unambiguous	cFITPDVTSQAcPDGHVcYTK	C1(Carbamidomethyl); C12(Carbamidomethyl); C18(Carbamidomethyl)	2	P01390	P01390; P25674	0	3	1	0	1	1	819.362	2456.07	2456.07	1.95	0.0016	HCD (High Energy Collision Dissociation)	30	MS2	38.3913	100	165.83	127316	Venom-NajaNivea.raw	F2	25	1	32	25	0.0531251
	FALSE	High	Mascot (A2)			Unambiguous	cFITPDVTSQAcPDGHVcYTK	C1(Carbamidomethyl); C12(Carbamidomethyl); C18(Carbamidomethyl)	2	P01390	P01390; P25674	0	3	1	0	1	1	819.363	2456.07	2456.07	2.4	0.00197	HCD (High Energy Collision Dissociation)	30	MS2	10.4443	100	234.776	168771	Venom-NajaNivea.raw	F2	25	1	32	25	0.053401
	FALSE	High	Mascot (A2)			Unambiguous	cFITPDVTSQAcPDGHVcYTK	C1(Carbamidomethyl); C12(Carbamidomethyl); C18(Carbamidomethyl)	2	P01390	P01390; P25674	0	3	1	0	1	1	819.364	2456.08	2456.07	4.04	0.00331	HCD (High Energy Collision Dissociation)	30	MS2	59.2019	100	206.083	152914	Venom-NajaNivea.raw	F2	25	1	32	26	0.0585806
	FALSE	High	Mascot (A2)			Unambiguous	cFITPDVTSQAcPDGHVcYTK	C1(Carbamidomethyl); C12(Carbamidomethyl); C18(Carbamidomethyl)	2	P01390	P01390; P25674	0	3	1	0	1	1	819.363	2456.07	2456.07	2.7	0.00221	HCD (High Energy Collision Dissociation)	30	MS2	34.2573	94.162	169.861	130223	Venom-NajaNivea.raw	F2	25	1	32	25	0.0548971
	FALSE	High	Mascot (A2)			Unambiguous	cFITPDVTSQAcPDGHVcYTK	C1(Carbamidomethyl); C12(Carbamidomethyl); C18(Carbamidomethyl)	2	P01390	P01390; P25674	0	3	1	0	1	1	819.364	2456.08	2456.07	3.52	0.00288	HCD (High Energy Collision Dissociation)	30	MS2	23.1298	100	205.714	152709	Venom-NajaNivea.raw	F2	25	1	32	25	0.0591563
	FALSE	High	Mascot (A2)			Unambiguous	cFITPDVTSQAcPDGHVcYTK	C1(Carbamidomethyl); C12(Carbamidomethyl); C18(Carbamidomethyl)	2	P01390	P01390; P25674	0	3	1	0	1	1	819.363	2456.07	2456.07	2.85	0.00233	HCD (High Energy Collision Dissociation)	30	MS2	24.2987	100	215.207	157991	Venom-NajaNivea.raw	F2	25	1	32	25	0.0561304
	FALSE	High	Mascot (A2)			Unambiguous	cFITPDVTSQAcPDGHVcYTK	C1(Carbamidomethyl); C12(Carbamidomethyl); C18(Carbamidomethyl)	2	P01390	P01390; P25674	0	3	1	0	1	1	819.364	2456.08	2456.07	3.67	0.003	HCD (High Energy Collision Dissociation)	30	MS2	0	100	175.157	133869	Venom-NajaNivea.raw	F2	25	1	32	26	0.0604796
	FALSE	High	Mascot (A2)			Unambiguous	cFITPDVTSQAcPDGHVcYTK	C1(Carbamidomethyl); C12(Carbamidomethyl); C18(Carbamidomethyl)	2	P01390	P01390; P25674	0	3	1	0	1	1	819.363	2456.07	2456.07	2.18	0.00178	HCD (High Energy Collision Dissociation)	30	MS2	6.15445	35.039	104.635	82280	Venom-NajaNivea.raw	F2	25	1	32	25	0.0556608
	FALSE	High	Mascot (A2)			Unambiguous	cFITPDVTSQAcPDGHVcYTK	C1(Carbamidomethyl); C12(Carbamidomethyl); C18(Carbamidomethyl)	2	P01390	P01390; P25674	0	3	1	0	1	1	819.364	2456.08	2456.07	3.52	0.00288	HCD (High Energy Collision Dissociation)	30	MS2	22.2615	100	201.095	150069	Venom-NajaNivea.raw	F2	25	1	32	25	0.060395
	FALSE	High	Mascot (A2)			Unambiguous	cFITPDVTSQAcPDGHVcYTK	C1(Carbamidomethyl); C12(Carbamidomethyl); C18(Carbamidomethyl)	2	P01390	P01390; P25674	0	3	1	0	1	1	819.364	2456.08	2456.07	3.59	0.00294	HCD (High Energy Collision Dissociation)	30	MS2	86.0954	58.081	130.907	102868	Venom-NajaNivea.raw	F2	25	1	32	25	0.0616819
	FALSE	High	Mascot (A2)			Unambiguous	cFITPDVTSQAcPDGHVcYTK	C1(Carbamidomethyl); C12(Carbamidomethyl); C18(Carbamidomethyl)	2	P01390	P01390; P25674	0	3	1	0	1	1	819.363	2456.08	2456.07	3.22	0.00264	HCD (High Energy Collision Dissociation)	30	MS2	9.66738	100	188	142263	Venom-NajaNivea.raw	F2	25	1	32	25	0.0623737
	FALSE	High	Mascot (A2)			Unambiguous	cFITPDVTSQAcPDGHVcYTK	C1(Carbamidomethyl); C12(Carbamidomethyl); C18(Carbamidomethyl)	2	P01390	P01390; P25674	0	3	1	0	1	1	819.362	2456.07	2456.07	1.28	0.00105	HCD (High Energy Collision Dissociation)	30	MS2	47.9213	64.309	110.463	87349	Venom-NajaNivea.raw	F2	25	1	32	25	0.0580162
	FALSE	High	Mascot (A2)			Unambiguous	cFITPDVTSQAcPDGHVcYTK	C1(Carbamidomethyl); C12(Carbamidomethyl); C18(Carbamidomethyl)	2	P01390	P01390; P25674	0	3	1	0	1	1	819.363	2456.08	2456.07	3.07	0.00252	HCD (High Energy Collision Dissociation)	30	MS2	12.0886	100	238.481	170797	Venom-NajaNivea.raw	F2	25	1	32	25	0.0632913
	FALSE	High	Mascot (A2)			Unambiguous	cFITPDVTSQAcPDGHVcYTK	C1(Carbamidomethyl); C12(Carbamidomethyl); C18(Carbamidomethyl)	2	P01390	P01390; P25674	0	3	1	0	1	1	819.363	2456.07	2456.07	2.63	0.00215	HCD (High Energy Collision Dissociation)	30	MS2	41.2206	100	251.674	178022	Venom-NajaNivea.raw	F2	25	1	32	25	0.0610308
	FALSE	High	Mascot (A2)			Unambiguous	cFITPDVTSQAcPDGHVcYTK	C1(Carbamidomethyl); C12(Carbamidomethyl); C18(Carbamidomethyl)	2	P01390	P01390; P25674	0	3	1	0	1	1	819.364	2456.08	2456.07	3.97	0.00325	HCD (High Energy Collision Dissociation)	30	MS2	37.4484	100	177.168	135254	Venom-NajaNivea.raw	F2	24	1	32	26	0.0692802
	FALSE	High	Mascot (A2)			Unambiguous	cFITPDVTSQAcPDGHVcYTK	C1(Carbamidomethyl); C12(Carbamidomethyl); C18(Carbamidomethyl)	2	P01390	P01390; P25674	0	3	1	0	1	1	819.363	2456.07	2456.07	2.63	0.00215	HCD (High Energy Collision Dissociation)	30	MS2	18.2413	100	197.187	147773	Venom-NajaNivea.raw	F2	24	1	32	25	0.0649455
	FALSE	High	Mascot (A2)			Unambiguous	cFITPDVTSQAcPDGHVcYTK	C1(Carbamidomethyl); C12(Carbamidomethyl); C18(Carbamidomethyl)	2	P01390	P01390; P25674	0	3	1	0	1	1	819.363	2456.07	2456.07	2.25	0.00184	HCD (High Energy Collision Dissociation)	30	MS2	13.8065	40.484	116.319	91982	Venom-NajaNivea.raw	F2	24	1	32	25	0.0652453
	FALSE	High	Mascot (A2)			Unambiguous	cFITPDVTSQAcPDGHVcYTK	C1(Carbamidomethyl); C12(Carbamidomethyl); C18(Carbamidomethyl)	2	P01390	P01390; P25674	0	3	1	0	1	1	819.364	2456.08	2456.07	3.82	0.00313	HCD (High Energy Collision Dissociation)	30	MS2	14.5554	100	208.774	154422	Venom-NajaNivea.raw	F2	24	1	32	26	0.0710574
	FALSE	High	Mascot (A2)			Unambiguous	cFITPDVTSQAcPDGHVcYTK	C1(Carbamidomethyl); C12(Carbamidomethyl); C18(Carbamidomethyl)	2	P01390	P01390; P25674	0	3	1	0	1	1	819.363	2456.08	2456.07	3.07	0.00252	HCD (High Energy Collision Dissociation)	30	MS2	8.58463	31.069	121.657	96064	Venom-NajaNivea.raw	F2	24	1	32	25	0.071014
	FALSE	High	Mascot (A2)			Unambiguous	cFITPDVTSQAcPDGHVcYTK	C1(Carbamidomethyl); C12(Carbamidomethyl); C18(Carbamidomethyl)	2	P01390	P01390; P25674	0	3	0.875	0	1	1	819.363	2456.07	2456.07	2.85	0.00233	HCD (High Energy Collision Dissociation)	30	MS2	26.9935	34.984	140.257	109275	Venom-NajaNivea.raw	F2	24	1	32	25	0.0693743
	FALSE	High	Mascot (A2)			Unambiguous	cFITPDVTSQAcPDGHVcYTK	C1(Carbamidomethyl); C12(Carbamidomethyl); C18(Carbamidomethyl)	2	P01390	P01390; P25674	0	3	1	0	1	1	819.363	2456.07	2456.07	2.55	0.00209	HCD (High Energy Collision Dissociation)	30	MS2	87.3052	100	196.358	147267	Venom-NajaNivea.raw	F2	24	1	32	25	0.0683202
	FALSE	High	Mascot (A2)			Unambiguous	cFITPDVTSQAcPDGHVcYTK	C1(Carbamidomethyl); C12(Carbamidomethyl); C18(Carbamidomethyl)	2	P01390	P01390; P25674	0	3	1	0	1	1	819.363	2456.07	2456.07	2.7	0.00221	HCD (High Energy Collision Dissociation)	30	MS2	63.2737	100	198.953	148821	Venom-NajaNivea.raw	F2	24	1	32	25	0.0720359
	FALSE	High	Mascot (A2)			Unambiguous	cFITPDVTSQAcPDGHVcYTK	C1(Carbamidomethyl); C12(Carbamidomethyl); C18(Carbamidomethyl)	2	P01390	P01390; P25674	0	3	1	0	1	1	819.364	2456.08	2456.07	3.67	0.003	HCD (High Energy Collision Dissociation)	30	MS2	40.5418	100	198.608	148618	Venom-NajaNivea.raw	F2	24	1	32	26	0.0788151
	FALSE	High	Mascot (A2)			Unambiguous	cFITPDVTSQAcPDGHVcYTK	C1(Carbamidomethyl); C12(Carbamidomethyl); C18(Carbamidomethyl)	2	P01390	P01390; P25674	0	3	1	0	1	1	819.363	2456.07	2456.07	2.18	0.00178	HCD (High Energy Collision Dissociation)	30	MS2	34.9625	100	204.938	152284	Venom-NajaNivea.raw	F2	24	1	32	25	0.0777229
	FALSE	High	Mascot (A2)			Unambiguous	cFITPDVTSQAcPDGHVcYTK	C1(Carbamidomethyl); C12(Carbamidomethyl); C18(Carbamidomethyl)	2	P01390	P01390; P25674	0	3	1	0	1	1	819.363	2456.07	2456.07	2.25	0.00184	HCD (High Energy Collision Dissociation)	30	MS2	36.3515	59.502	145.376	112732	Venom-NajaNivea.raw	F2	23	1	32	25	0.0780817
	FALSE	High	Mascot (A2)			Unambiguous	cFITPDVTSQAcPDGHVcYTK	C1(Carbamidomethyl); C12(Carbamidomethyl); C18(Carbamidomethyl)	2	P01390	P01390; P25674	0	3	1	0	1	1	819.364	2456.08	2456.07	3.3	0.0027	HCD (High Energy Collision Dissociation)	30	MS2	26.4952	100	228.728	165464	Venom-NajaNivea.raw	F2	23	1	32	25	0.0853103
	FALSE	High	Mascot (A2)			Unambiguous	cFITPDVTSQAcPDGHVcYTK	C1(Carbamidomethyl); C12(Carbamidomethyl); C18(Carbamidomethyl)	2	P01390	P01390; P25674	0	3	1	0	1	1	819.363	2456.07	2456.07	2.48	0.00203	HCD (High Energy Collision Dissociation)	30	MS2	87.9004	43.633	161.177	123884	Venom-NajaNivea.raw	F2	23	1	32	25	0.0800846
	FALSE	High	Mascot (A2)			Unambiguous	cFITPDVTSQAcPDGHVcYTK	C1(Carbamidomethyl); C12(Carbamidomethyl); C18(Carbamidomethyl)	2	P01390	P01390; P25674	0	3	1	0	1	1	819.363	2456.08	2456.07	3.15	0.00258	HCD (High Energy Collision Dissociation)	30	MS2	57.5571	100	170.845	130920	Venom-NajaNivea.raw	F2	23	1	32	25	0.0859694
	FALSE	High	Mascot (A2)			Unambiguous	cFITPDVTSQAcPDGHVcYTK	C1(Carbamidomethyl); C12(Carbamidomethyl); C18(Carbamidomethyl)	2	P01390	P01390; P25674	0	3	1	0	1	1	819.363	2456.07	2456.07	2.33	0.00191	HCD (High Energy Collision Dissociation)	30	MS2	0	100	231.744	167117	Venom-NajaNivea.raw	F2	23	1	32	25	0.0817616
	FALSE	High	Mascot (A2)			Unambiguous	cFITPDVTSQAcPDGHVcYTK	C1(Carbamidomethyl); C12(Carbamidomethyl); C18(Carbamidomethyl)	2	P01390	P01390; P25674	0	3	1	0	1	1	819.363	2456.08	2456.07	3.15	0.00258	HCD (High Energy Collision Dissociation)	30	MS2	20.9599	100	198.197	148374	Venom-NajaNivea.raw	F2	23	1	32	25	0.0914837
	FALSE	High	Mascot (A2)			Unambiguous	cFITPDVTSQAcPDGHVcYTK	C1(Carbamidomethyl); C12(Carbamidomethyl); C18(Carbamidomethyl)	2	P01390	P01390; P25674	0	3	1	0	1	1	819.363	2456.08	2456.07	3.07	0.00252	HCD (High Energy Collision Dissociation)	30	MS2	42.9487	100	237.734	170390	Venom-NajaNivea.raw	F2	23	1	32	25	0.0973518
	FALSE	High	Mascot (A2)			Unambiguous	cFITPDVTSQAcPDGHVcYTK	C1(Carbamidomethyl); C12(Carbamidomethyl); C18(Carbamidomethyl)	2	P01390	P01390; P25674	0	3	1	0	1	1	819.365	2456.08	2456.07	4.64	0.0038	HCD (High Energy Collision Dissociation)	30	MS2	37.3688	100	206.142	152946	Venom-NajaNivea.raw	F2	23	1	32	26	0.103284
	FALSE	High	Mascot (A2)			Unambiguous	cFITPDVTSQAcPDGHVcYTK	C1(Carbamidomethyl); C12(Carbamidomethyl); C18(Carbamidomethyl)	2	P01390	P01390; P25674	0	3	1	0	1	1	819.362	2456.07	2456.07	0.84	0.00068	HCD (High Energy Collision Dissociation)	30	MS2	66.8804	100	182.967	139079	Venom-NajaNivea.raw	F2	22	1	31	25	0.094562
	FALSE	High	Mascot (A2)			Unambiguous	cFITPDVTSQAcPDGHVcYTK	C1(Carbamidomethyl); C12(Carbamidomethyl); C18(Carbamidomethyl)	2	P01390	P01390; P25674	0	3	1	0	1	1	819.363	2456.07	2456.07	2.1	0.00172	HCD (High Energy Collision Dissociation)	30	MS2	71.1487	86.373	192.394	144921	Venom-NajaNivea.raw	F2	22	1	32	25	0.0985209
	FALSE	High	Mascot (A2)			Unambiguous	cFITPDVTSQAcPDGHVcYTK	C1(Carbamidomethyl); C12(Carbamidomethyl); C18(Carbamidomethyl)	2	P01390	P01390; P25674	0	3	1	0	1	1	819.363	2456.07	2456.07	2.63	0.00215	HCD (High Energy Collision Dissociation)	30	MS2	60.9629	100	191.694	144503	Venom-NajaNivea.raw	F2	22	1	32	25	0.100357
	FALSE	High	Mascot (A2)			Unambiguous	cFITPDVTSQAcPDGHVcYTK	C1(Carbamidomethyl); C12(Carbamidomethyl); C18(Carbamidomethyl)	2	P01390	P01390; P25674	0	3	1	0	1	1	819.363	2456.08	2456.07	3.15	0.00258	HCD (High Energy Collision Dissociation)	30	MS2	50.4481	100	217.676	159372	Venom-NajaNivea.raw	F2	22	1	32	25	0.107484
	FALSE	High	Mascot (A2)			Unambiguous	cFITPDVTSQAcPDGHVcYTK	C1(Carbamidomethyl); C12(Carbamidomethyl); C18(Carbamidomethyl)	2	P01390	P01390; P25674	0	3	1	0	1	1	819.364	2456.08	2456.07	3.37	0.00276	HCD (High Energy Collision Dissociation)	30	MS2	45.965	100	246.02	174923	Venom-NajaNivea.raw	F2	22	1	32	25	0.11147
	FALSE	High	Mascot (A2)			Unambiguous	cFITPDVTSQAcPDGHVcYTK	C1(Carbamidomethyl); C12(Carbamidomethyl); C18(Carbamidomethyl)	2	P01390	P01390; P25674	0	3	1	0	1	1	819.364	2456.08	2456.07	3.67	0.003	HCD (High Energy Collision Dissociation)	30	MS2	24.5091	100	232.966	167783	Venom-NajaNivea.raw	F2	22	1	32	26	0.114977
	FALSE	High	Mascot (A2)			Unambiguous	cFITPDVTSQAcPDGHVcYTK	C1(Carbamidomethyl); C12(Carbamidomethyl); C18(Carbamidomethyl)	2	P01390	P01390; P25674	0	3	1	0	1	1	819.364	2456.08	2456.07	3.37	0.00276	HCD (High Energy Collision Dissociation)	30	MS2	8.51467	100	217.31	159167	Venom-NajaNivea.raw	F2	22	1	32	25	0.115653
	FALSE	High	Mascot (A2)			Unambiguous	cFITPDVTSQAcPDGHVcYTK	C1(Carbamidomethyl); C12(Carbamidomethyl); C18(Carbamidomethyl)	2	P01390	P01390; P25674	0	3	1	0	1	1	819.364	2456.08	2456.07	4.12	0.00337	HCD (High Energy Collision Dissociation)	30	MS2	38.2187	100	210.032	155117	Venom-NajaNivea.raw	F2	22	1	32	26	0.118703
	FALSE	High	Mascot (A2)			Unambiguous	cFITPDVTSQAcPDGHVcYTK	C1(Carbamidomethyl); C12(Carbamidomethyl); C18(Carbamidomethyl)	2	P01390	P01390; P25674	0	3	1	0	1	1	819.364	2456.08	2456.07	3.37	0.00276	HCD (High Energy Collision Dissociation)	30	MS2	86.0547	65.257	137.954	107751	Venom-NajaNivea.raw	F2	22	1	32	25	0.121104
	FALSE	High	Mascot (A2)			Unambiguous	cFITPDVTSQAcPDGHVcYTK	C1(Carbamidomethyl); C12(Carbamidomethyl); C18(Carbamidomethyl)	2	P01390	P01390; P25674	0	3	1	0	1	1	819.364	2456.08	2456.07	3.89	0.00319	HCD (High Energy Collision Dissociation)	30	MS2	9.01321	100	184.417	140045	Venom-NajaNivea.raw	F2	22	1	32	26	0.1232
	FALSE	High	Mascot (A2)			Unambiguous	cFITPDVTSQAcPDGHVcYTK	C1(Carbamidomethyl); C12(Carbamidomethyl); C18(Carbamidomethyl)	2	P01390	P01390; P25674	0	3	1	0	1	1	819.363	2456.07	2456.07	2.25	0.00184	HCD (High Energy Collision Dissociation)	30	MS2	76.362	100	234.441	168586	Venom-NajaNivea.raw	F2	22	1	32	25	0.115758
	FALSE	High	Mascot (A2)			Unambiguous	cFITPDVTSQAcPDGHVcYTK	C1(Carbamidomethyl); C12(Carbamidomethyl); C18(Carbamidomethyl)	2	P01390	P01390; P25674	0	3	1	0	1	1	819.362	2456.07	2456.07	2.03	0.00166	HCD (High Energy Collision Dissociation)	30	MS2	16.7594	100	226.635	164317	Venom-NajaNivea.raw	F2	22	1	32	25	0.11791
	FALSE	High	Mascot (A2)			Unambiguous	cFITPDVTSQAcPDGHVcYTK	C1(Carbamidomethyl); C12(Carbamidomethyl); C18(Carbamidomethyl)	2	P01390	P01390; P25674	0	3	1	0	1	1	819.363	2456.07	2456.07	2.7	0.00221	HCD (High Energy Collision Dissociation)	30	MS2	0	100	176.762	134969	Venom-NajaNivea.raw	F2	22	1	32	25	0.120102
	FALSE	High	Mascot (A2)			Unambiguous	cFITPDVTSQAcPDGHVcYTK	C1(Carbamidomethyl); C12(Carbamidomethyl); C18(Carbamidomethyl)	2	P01390	P01390; P25674	0	3	1	0	1	1	819.363	2456.08	2456.07	3	0.00245	HCD (High Energy Collision Dissociation)	30	MS2	34.186	100	189.573	143221	Venom-NajaNivea.raw	F2	22	1	32	25	0.128927
	FALSE	High	Mascot (A2)			Unambiguous	cFITPDVTSQAcPDGHVcYTK	C1(Carbamidomethyl); C12(Carbamidomethyl); C18(Carbamidomethyl)	2	P01390	P01390; P25674	0	3	1	0	1	1	819.354	2456.05	2456.07	-8.18	-0.0067	HCD (High Energy Collision Dissociation)	30	MS2	19.6286	20.67	99.7449	77902	Venom-NajaNivea.raw	F2	22	1	31	24	0.0981017
	FALSE	High	Mascot (A2)			Unambiguous	cFITPDVTSQAcPDGHVcYTK	C1(Carbamidomethyl); C12(Carbamidomethyl); C18(Carbamidomethyl)	2	P01390	P01390; P25674	0	3	1	0	1	1	819.362	2456.07	2456.07	0.84	0.00068	HCD (High Energy Collision Dissociation)	30	MS2	42.3064	100	212.191	156321	Venom-NajaNivea.raw	F2	21	1	31	25	0.119872
	FALSE	High	Mascot (A2)			Unambiguous	cFITPDVTSQAcPDGHVcYTK	C1(Carbamidomethyl); C12(Carbamidomethyl); C18(Carbamidomethyl)	2	P01390	P01390; P25674	0	3	1	0	1	1	819.363	2456.07	2456.07	2.33	0.00191	HCD (High Energy Collision Dissociation)	30	MS2	27.9317	100	224.547	163179	Venom-NajaNivea.raw	F2	21	1	32	25	0.128988
	FALSE	High	Mascot (A2)			Unambiguous	cFITPDVTSQAcPDGHVcYTK	C1(Carbamidomethyl); C12(Carbamidomethyl); C18(Carbamidomethyl)	2	P01390	P01390; P25674	0	3	1	0	1	1	819.363	2456.07	2456.07	2.85	0.00233	HCD (High Energy Collision Dissociation)	30	MS2	35.6119	100	209.424	154784	Venom-NajaNivea.raw	F2	21	1	32	25	0.135269
	FALSE	High	Mascot (A2)			Unambiguous	cFITPDVTSQAcPDGHVcYTK	C1(Carbamidomethyl); C12(Carbamidomethyl); C18(Carbamidomethyl)	2	P01390	P01390; P25674	0	3	1	0	1	1	819.363	2456.07	2456.07	2.18	0.00178	HCD (High Energy Collision Dissociation)	30	MS2	19.384	100	200.25	149576	Venom-NajaNivea.raw	F2	21	1	32	25	0.132907
	FALSE	High	Mascot (A2)			Unambiguous	cFITPDVTSQAcPDGHVcYTK	C1(Carbamidomethyl); C12(Carbamidomethyl); C18(Carbamidomethyl)	2	P01390	P01390; P25674	0	3	1	0	1	1	819.363	2456.07	2456.07	2.4	0.00197	HCD (High Energy Collision Dissociation)	30	MS2	25.2262	100	212.87	156697	Venom-NajaNivea.raw	F2	21	1	32	25	0.133214
	FALSE	High	Mascot (A2)			Unambiguous	cFITPDVTSQAcPDGHVcYTK	C1(Carbamidomethyl); C12(Carbamidomethyl); C18(Carbamidomethyl)	2	P01390	P01390; P25674	0	3	1	0	1	1	819.363	2456.07	2456.07	2.85	0.00233	HCD (High Energy Collision Dissociation)	30	MS2	16.7719	100	223.493	162598	Venom-NajaNivea.raw	F2	21	1	32	25	0.136207
	FALSE	High	Mascot (A2)			Unambiguous	cFITPDVTSQAcPDGHVcYTK	C1(Carbamidomethyl); C12(Carbamidomethyl); C18(Carbamidomethyl)	2	P01390	P01390; P25674	0	3	1	0	1	1	819.363	2456.07	2456.07	2.48	0.00203	HCD (High Energy Collision Dissociation)	30	MS2	24.5706	100	247.268	175610	Venom-NajaNivea.raw	F2	21	1	32	25	0.133829
	FALSE	High	Mascot (A2)			Unambiguous	cFITPDVTSQAcPDGHVcYTK	C1(Carbamidomethyl); C12(Carbamidomethyl); C18(Carbamidomethyl)	2	P01390	P01390; P25674	0	3	1	0	1	1	819.362	2456.07	2456.07	2.03	0.00166	HCD (High Energy Collision Dissociation)	30	MS2	35.4563	100	180.003	137197	Venom-NajaNivea.raw	F2	21	1	32	25	0.135067
	FALSE	High	Mascot (A2)			Unambiguous	cFITPDVTSQAcPDGHVcYTK	C1(Carbamidomethyl); C12(Carbamidomethyl); C18(Carbamidomethyl)	2	P01390	P01390; P25674	0	3	1	0	1	1	819.363	2456.07	2456.07	2.7	0.00221	HCD (High Energy Collision Dissociation)	30	MS2	0	54.013	180.802	137711	Venom-NajaNivea.raw	F2	21	1	32	25	0.13569
	FALSE	High	Mascot (A2)			Unambiguous	cFITPDVTSQAcPDGHVcYTK	C1(Carbamidomethyl); C12(Carbamidomethyl); C18(Carbamidomethyl)	2	P01390	P01390; P25674	0	3	1	0	1	1	819.363	2456.07	2456.07	2.18	0.00178	HCD (High Energy Collision Dissociation)	30	MS2	56.2685	100	229.677	165983	Venom-NajaNivea.raw	F2	21	1	32	25	0.136003
	FALSE	High	Mascot (A2)			Unambiguous	cFITPDVTSQAcPDGHVcYTK	C1(Carbamidomethyl); C12(Carbamidomethyl); C18(Carbamidomethyl)	2	P01390	P01390; P25674	0	3	1	0	1	1	819.363	2456.07	2456.07	2.77	0.00227	HCD (High Energy Collision Dissociation)	30	MS2	0	100	152.98	117980	Venom-NajaNivea.raw	F2	21	1	32	25	0.136946
	FALSE	High	Mascot (A2)			Unambiguous	cFITPDVTSQAcPDGHVcYTK	C1(Carbamidomethyl); C12(Carbamidomethyl); C18(Carbamidomethyl)	2	P01390	P01390; P25674	0	3	1	0	1	1	819.364	2456.08	2456.07	3.59	0.00294	HCD (High Energy Collision Dissociation)	30	MS2	35.841	100	194.992	146471	Venom-NajaNivea.raw	F2	21	1	32	25	0.147965
	FALSE	High	Mascot (A2)			Unambiguous	cFITPDVTSQAcPDGHVcYTK	C1(Carbamidomethyl); C12(Carbamidomethyl); C18(Carbamidomethyl)	2	P01390	P01390; P25674	0	3	1	0	1	1	819.364	2456.08	2456.07	4.12	0.00337	HCD (High Energy Collision Dissociation)	30	MS2	21.7655	100	223.141	162402	Venom-NajaNivea.raw	F2	21	1	32	26	0.151169
	FALSE	High	Mascot (A2)			Unambiguous	cFITPDVTSQAcPDGHVcYTK	C1(Carbamidomethyl); C12(Carbamidomethyl); C18(Carbamidomethyl)	2	P01390	P01390; P25674	0	3	1	0	1	1	819.363	2456.08	2456.07	3.07	0.00252	HCD (High Energy Collision Dissociation)	30	MS2	37.1434	100	242.283	172879	Venom-NajaNivea.raw	F2	21	1	32	25	0.150433
	FALSE	High	Mascot (A2)			Unambiguous	cFITPDVTSQAcPDGHVcYTK	C1(Carbamidomethyl); C12(Carbamidomethyl); C18(Carbamidomethyl)	2	P01390	P01390; P25674	0	3	1	0	1	1	819.363	2456.08	2456.07	3	0.00245	HCD (High Energy Collision Dissociation)	30	MS2	21.6049	100	171.754	131531	Venom-NajaNivea.raw	F2	21	1	32	25	0.15078
	FALSE	High	Mascot (A2)			Unambiguous	cFITPDVTSQAcPDGHVcYTK	C1(Carbamidomethyl); C12(Carbamidomethyl); C18(Carbamidomethyl)	2	P01390	P01390; P25674	0	3	1	0	1	1	819.363	2456.07	2456.07	2.18	0.00178	HCD (High Energy Collision Dissociation)	30	MS2	44.6969	1.322	86.2498	66571	Venom-NajaNivea.raw	F2	21	1	32	25	0.146066
	FALSE	High	Mascot (A2)			Unambiguous	cFITPDVTSQAcPDGHVcYTK	C1(Carbamidomethyl); C12(Carbamidomethyl); C18(Carbamidomethyl)	2	P01390	P01390; P25674	0	3	1	0	1	1	819.363	2456.07	2456.07	2.77	0.00227	HCD (High Energy Collision Dissociation)	30	MS2	63.8514	81.119	190.245	143631	Venom-NajaNivea.raw	F2	21	1	32	25	0.147757
	FALSE	Medium	Mascot (A2)			Unambiguous	cFITPDVTSQAcPDGHVcYTK	C1(Carbamidomethyl); C12(Carbamidomethyl); C18(Carbamidomethyl)	2	P01390	P01390; P25674	0	3	0.9545	0	1	1	819.363	2456.07	2456.07	2.77	0.00227	HCD (High Energy Collision Dissociation)	30	MS2	9.35651	97.528	197.51	147968	Venom-NajaNivea.raw	F2	22	1	32	25	0.120656
	FALSE	Medium	Mascot (A2)			Unambiguous	cFITPDVTSQAcPDGHVcYTK	C1(Carbamidomethyl); C12(Carbamidomethyl); C18(Carbamidomethyl)	2	P01390	P01390; P25674	0	3	1	0	1	1	819.364	2456.08	2456.07	3.45	0.00282	HCD (High Energy Collision Dissociation)	30	MS2	57.0909	88.792	175.552	134147	Venom-NajaNivea.raw	F2	21	1	32	25	0.159956
	FALSE	Medium	Mascot (A2)			Unambiguous	cFITPDVTSQAcPDGHVcYTK	C1(Carbamidomethyl); C12(Carbamidomethyl); C18(Carbamidomethyl)	2	P01390	P01390; P25674	0	3	1	0	1	1	819.362	2456.07	2456.07	0.91	0.00075	HCD (High Energy Collision Dissociation)	30	MS2	67.0725	100	109.924	86864	Venom-NajaNivea.raw	F2	21	1	31	25	0.148699
	FALSE	Medium	Mascot (A2)			Unambiguous	cFITPDVTSQAcPDGHVcYTK	C1(Carbamidomethyl); C12(Carbamidomethyl); C18(Carbamidomethyl)	2	P01390	P01390; P25674	0	3	1	0	1	1	819.362	2456.07	2456.07	2.03	0.00166	HCD (High Energy Collision Dissociation)	30	MS2	75.8695	84.903	124.116	97915	Venom-NajaNivea.raw	F2	20	1	32	25	0.157597
	FALSE	Medium	Mascot (A2)			Unambiguous	cFITPDVTSQAcPDGHVcYTK	C1(Carbamidomethyl); C12(Carbamidomethyl); C18(Carbamidomethyl)	2	P01390	P01390; P25674	0	3	1	0	1	1	819.363	2456.07	2456.07	2.63	0.00215	HCD (High Energy Collision Dissociation)	30	MS2	34.2742	62.405	123.453	97426	Venom-NajaNivea.raw	F2	20	1	32	25	0.163136
	FALSE	Medium	Mascot (A2)			Unambiguous	cFITPDVTSQAcPDGHVcYTK	C1(Carbamidomethyl); C12(Carbamidomethyl); C18(Carbamidomethyl)	2	P01390	P01390; P25674	0	3	1	0	1	1	819.364	2456.08	2456.07	3.52	0.00288	HCD (High Energy Collision Dissociation)	30	MS2	43.7821	100	158.049	121606	Venom-NajaNivea.raw	F2	20	1	32	25	0.187069
	FALSE	Medium	Mascot (A2)			Unambiguous	cFITPDVTSQAcPDGHVcYTK	C1(Carbamidomethyl); C12(Carbamidomethyl); C18(Carbamidomethyl)	2	P01390	P01390; P25674	0	3	1	0	1	1	819.364	2456.08	2456.07	3.89	0.00319	HCD (High Energy Collision Dissociation)	30	MS2	39.9189	100	159.749	122832	Venom-NajaNivea.raw	F2	20	1	32	26	0.197065
	FALSE	Medium	Mascot (A2)			Unambiguous	cFITPDVTSQAcPDGHVcYTK	C1(Carbamidomethyl); C12(Carbamidomethyl); C18(Carbamidomethyl)	2	P01390	P01390; P25674	0	3	1	0	1	1	819.362	2456.07	2456.07	1.88	0.00154	HCD (High Energy Collision Dissociation)	30	MS2	41.6705	100	240.872	172104	Venom-NajaNivea.raw	F2	20	1	32	25	0.181677
	FALSE	Medium	Mascot (A2)			Unambiguous	cFITPDVTSQAcPDGHVcYTK	C1(Carbamidomethyl); C12(Carbamidomethyl); C18(Carbamidomethyl)	2	P01390	P01390; P25674	0	3	1	0	1	1	819.363	2456.07	2456.07	2.55	0.00209	HCD (High Energy Collision Dissociation)	30	MS2	27.8973	100	218.271	159702	Venom-NajaNivea.raw	F2	20	1	32	25	0.18431
	FALSE	Medium	Mascot (A2)			Unambiguous	cFITPDVTSQAcPDGHVcYTK	C1(Carbamidomethyl); C12(Carbamidomethyl); C18(Carbamidomethyl)	2	P01390	P01390; P25674	0	3	1	0	1	1	819.363	2456.07	2456.07	2.33	0.00191	HCD (High Energy Collision Dissociation)	30	MS2	41.4647	100	147.595	114235	Venom-NajaNivea.raw	F2	20	1	32	25	0.189038
	FALSE	Medium	Mascot (A2)			Unambiguous	cFITPDVTSQAcPDGHVcYTK	C1(Carbamidomethyl); C12(Carbamidomethyl); C18(Carbamidomethyl)	2	P01390	P01390; P25674	0	3	1	0	1	1	819.364	2456.08	2456.07	3.37	0.00276	HCD (High Energy Collision Dissociation)	30	MS2	48.9979	100	208.436	154234	Venom-NajaNivea.raw	F2	20	1	32	25	0.207089
	FALSE	Medium	Mascot (A2)			Unambiguous	cFITPDVTSQAcPDGHVcYTK	C1(Carbamidomethyl); C12(Carbamidomethyl); C18(Carbamidomethyl)	2	P01390	P01390; P25674	0	3	1	0	1	1	819.364	2456.08	2456.07	4.04	0.00331	HCD (High Energy Collision Dissociation)	30	MS2	39.8698	100	233.029	167816	Venom-NajaNivea.raw	F2	19	1	32	26	0.219661
	FALSE	Medium	Mascot (A2)			Unambiguous	cFITPDVTSQAcPDGHVcYTK	C1(Carbamidomethyl); C12(Carbamidomethyl); C18(Carbamidomethyl)	2	P01390	P01390; P25674	0	3	1	0	1	1	819.363	2456.07	2456.07	2.7	0.00221	HCD (High Energy Collision Dissociation)	30	MS2	6.8674	79.551	128.804	101359	Venom-NajaNivea.raw	F2	19	1	32	25	0.206799
	FALSE	Medium	Mascot (A2)			Unambiguous	cFITPDVTSQAcPDGHVcYTK	C1(Carbamidomethyl); C12(Carbamidomethyl); C18(Carbamidomethyl)	2	P01390	P01390; P25674	0	3	1	0	1	1	819.363	2456.07	2456.07	2.1	0.00172	HCD (High Energy Collision Dissociation)	30	MS2	0	100	230.484	166426	Venom-NajaNivea.raw	F2	19	1	32	25	0.206789
	FALSE	Medium	Mascot (A2)			Unambiguous	cFITPDVTSQAcPDGHVcYTK	C1(Carbamidomethyl); C12(Carbamidomethyl); C18(Carbamidomethyl)	2	P01390	P01390; P25674	0	3	1	0	1	1	819.361	2456.07	2456.07	-0.13	-0.00011	HCD (High Energy Collision Dissociation)	30	MS2	47.8474	100	170.814	130897	Venom-NajaNivea.raw	F2	19	1	32	25	0.217668
	FALSE	Medium	Mascot (A2)			Unambiguous	cFITPDVTSQAcPDGHVcYTK	C1(Carbamidomethyl); C12(Carbamidomethyl); C18(Carbamidomethyl)	2	P01390	P01390; P25674	0	3	1	0	1	1	819.362	2456.07	2456.07	1.95	0.0016	HCD (High Energy Collision Dissociation)	30	MS2	26.9402	85.144	206.74	153285	Venom-NajaNivea.raw	F2	19	1	32	25	0.217921
	FALSE	Medium	Mascot (A2)			Unambiguous	cFITPDVTSQAcPDGHVcYTK	C1(Carbamidomethyl); C12(Carbamidomethyl); C18(Carbamidomethyl)	2	P01390	P01390; P25674	0	3	1	0	1	1	819.363	2456.07	2456.07	2.77	0.00227	HCD (High Energy Collision Dissociation)	30	MS2	26.2518	100	185.947	140987	Venom-NajaNivea.raw	F2	19	1	32	25	0.222612
	FALSE	Medium	Mascot (A2)			Unambiguous	cFITPDVTSQAcPDGHVcYTK	C1(Carbamidomethyl); C12(Carbamidomethyl); C18(Carbamidomethyl)	2	P01390	P01390; P25674	0	3	1	0	1	1	819.363	2456.07	2456.07	2.4	0.00197	HCD (High Energy Collision Dissociation)	30	MS2	72.2257	100	235.805	169334	Venom-NajaNivea.raw	F2	19	1	32	25	0.24409
	FALSE	Medium	Mascot (A2)			Unambiguous	cFITPDVTSQAcPDGHVcYTK	C1(Carbamidomethyl); C12(Carbamidomethyl); C18(Carbamidomethyl)	2	P01390	P01390; P25674	0	3	1	0	1	1	819.363	2456.08	2456.07	2.92	0.00239	HCD (High Energy Collision Dissociation)	30	MS2	23.9959	94.574	171.317	131242	Venom-NajaNivea.raw	F2	18	1	32	25	0.265774
	FALSE	Medium	Mascot (A2)			Unambiguous	cFITPDVTSQAcPDGHVcYTK	C1(Carbamidomethyl); C12(Carbamidomethyl); C18(Carbamidomethyl)	2	P01390	P01390; P25674	0	3	1	0	1	1	819.364	2456.08	2456.07	3.82	0.00313	HCD (High Energy Collision Dissociation)	30	MS2	52.3408	100	248.817	176452	Venom-NajaNivea.raw	F2	18	1	32	26	0.274542
	FALSE	Medium	Mascot (A2)			Unambiguous	cFITPDVTSQAcPDGHVcYTK	C1(Carbamidomethyl); C12(Carbamidomethyl); C18(Carbamidomethyl)	2	P01390	P01390; P25674	0	3	1	0	1	1	819.364	2456.08	2456.07	3.82	0.00313	HCD (High Energy Collision Dissociation)	30	MS2	32.2822	100	218.058	159582	Venom-NajaNivea.raw	F2	18	1	32	26	0.287481
	FALSE	Medium	Mascot (A2)			Unambiguous	cFITPDVTSQAcPDGHVcYTK	C1(Carbamidomethyl); C12(Carbamidomethyl); C18(Carbamidomethyl)	2	P01390	P01390; P25674	0	3	1	0	1	1	819.363	2456.07	2456.07	2.55	0.00209	HCD (High Energy Collision Dissociation)	30	MS2	71.1401	100	214.575	157643	Venom-NajaNivea.raw	F2	18	1	32	25	0.269494
	FALSE	Medium	Mascot (A2)			Unambiguous	cFITPDVTSQAcPDGHVcYTK	C1(Carbamidomethyl); C12(Carbamidomethyl); C18(Carbamidomethyl)	2	P01390	P01390; P25674	0	3	1	0	1	1	819.363	2456.07	2456.07	2.7	0.00221	HCD (High Energy Collision Dissociation)	30	MS2	37.0455	100	189.909	143428	Venom-NajaNivea.raw	F2	18	1	32	25	0.285463
	FALSE	Medium	Mascot (A2)			Unambiguous	cFITPDVTSQAcPDGHVcYTK	C1(Carbamidomethyl); C12(Carbamidomethyl); C18(Carbamidomethyl)	2	P01390	P01390; P25674	0	3	1	0	1	1	819.363	2456.07	2456.07	2.1	0.00172	HCD (High Energy Collision Dissociation)	30	MS2	59.3598	100	168.774	129425	Venom-NajaNivea.raw	F2	18	1	32	25	0.300281
	FALSE	Medium	Mascot (A2)			Unambiguous	cFITPDVTSQAcPDGHVcYTK	C1(Carbamidomethyl); C12(Carbamidomethyl); C18(Carbamidomethyl)	2	P01390	P01390; P25674	0	3	1	0	1	1	819.365	2456.08	2456.07	4.56	0.00374	HCD (High Energy Collision Dissociation)	30	MS2	20.6835	100	180.102	137262	Venom-NajaNivea.raw	F2	18	1	32	26	0.334221
	FALSE	Medium	Mascot (A2)			Unambiguous	cFITPDVTSQAcPDGHVcYTK	C1(Carbamidomethyl); C12(Carbamidomethyl); C18(Carbamidomethyl)	2	P01390	P01390; P25674	0	3	1	0	1	1	819.364	2456.08	2456.07	4.04	0.00331	HCD (High Energy Collision Dissociation)	30	MS2	40.0637	100	226.087	164018	Venom-NajaNivea.raw	F2	17	1	32	26	0.341785
	FALSE	Medium	Mascot (A2)			Unambiguous	cFITPDVTSQAcPDGHVcYTK	C1(Carbamidomethyl); C12(Carbamidomethyl); C18(Carbamidomethyl)	2	P01390	P01390; P25674	0	3	1	0	1	1	819.363	2456.08	2456.07	3.07	0.00252	HCD (High Energy Collision Dissociation)	30	MS2	0	100	238.105	170591	Venom-NajaNivea.raw	F2	17	1	32	25	0.336778
	FALSE	Medium	Mascot (A2)			Unambiguous	cFITPDVTSQAcPDGHVcYTK	C1(Carbamidomethyl); C12(Carbamidomethyl); C18(Carbamidomethyl)	2	P01390	P01390; P25674	0	3	1	0	1	1	819.362	2456.07	2456.07	1.95	0.0016	HCD (High Energy Collision Dissociation)	30	MS2	27.9095	100	195.423	146728	Venom-NajaNivea.raw	F2	17	1	32	25	0.360827
	FALSE	Medium	Mascot (A2)			Unambiguous	cFITPDVTSQAcPDGHVcYTK	C1(Carbamidomethyl); C12(Carbamidomethyl); C18(Carbamidomethyl)	2	P01390	P01390; P25674	0	3	1	0	1	1	819.363	2456.07	2456.07	2.48	0.00203	HCD (High Energy Collision Dissociation)	30	MS2	78.8794	41.308	155.649	119859	Venom-NajaNivea.raw	F2	17	1	32	25	0.362701
	FALSE	Medium	Mascot (A2)			Unambiguous	cFITPDVTSQAcPDGHVcYTK	C1(Carbamidomethyl); C12(Carbamidomethyl); C18(Carbamidomethyl)	2	P01390	P01390; P25674	0	3	1	0	1	1	819.362	2456.07	2456.07	1.28	0.00105	HCD (High Energy Collision Dissociation)	30	MS2	26.0988	100	227.718	164909	Venom-NajaNivea.raw	F2	17	1	32	25	0.364376
	FALSE	Medium	Mascot (A2)			Unambiguous	cFITPDVTSQAcPDGHVcYTK	C1(Carbamidomethyl); C12(Carbamidomethyl); C18(Carbamidomethyl)	2	P01390	P01390; P25674	0	3	1	0	1	1	819.363	2456.08	2456.07	3.07	0.00252	HCD (High Energy Collision Dissociation)	30	MS2	85.8274	100	190.945	144054	Venom-NajaNivea.raw	F2	17	1	32	25	0.40583
	FALSE	Medium	Mascot (A2)			Unambiguous	cFITPDVTSQAcPDGHVcYTK	C1(Carbamidomethyl); C12(Carbamidomethyl); C18(Carbamidomethyl)	2	P01390	P01390; P25674	0	3	1	0	1	1	819.363	2456.07	2456.07	2.4	0.00197	HCD (High Energy Collision Dissociation)	30	MS2	17.3062	100	225.884	163908	Venom-NajaNivea.raw	F2	16	1	32	25	0.404156
	FALSE	Medium	Mascot (A2)			Unambiguous	cFITPDVTSQAcPDGHVcYTK	C1(Carbamidomethyl); C12(Carbamidomethyl); C18(Carbamidomethyl)	2	P01390	P01390; P25674	0	3	1	0	1	1	819.363	2456.07	2456.07	2.4	0.00197	HCD (High Energy Collision Dissociation)	30	MS2	19.2627	1.855	86.511	66737	Venom-NajaNivea.raw	F2	16	1	32	25	0.407896
	FALSE	Medium	Mascot (A2)			Unambiguous	cFITPDVTSQAcPDGHVcYTK	C1(Carbamidomethyl); C12(Carbamidomethyl); C18(Carbamidomethyl)	2	P01390	P01390; P25674	0	3	1	0	1	1	819.364	2456.08	2456.07	4.12	0.00337	HCD (High Energy Collision Dissociation)	30	MS2	31.3093	100	203.118	151241	Venom-NajaNivea.raw	F2	16	1	32	26	0.469312
	FALSE	Medium	Mascot (A2)			Unambiguous	cFITPDVTSQAcPDGHVcYTK	C1(Carbamidomethyl); C12(Carbamidomethyl); C18(Carbamidomethyl)	2	P01390	P01390; P25674	0	3	1	0	1	1	819.362	2456.07	2456.07	1.58	0.00129	HCD (High Energy Collision Dissociation)	30	MS2	33.2427	100	225.153	163510	Venom-NajaNivea.raw	F2	16	1	32	25	0.439086
	FALSE	Medium	Mascot (A2)			Unambiguous	cFITPDVTSQAcPDGHVcYTK	C1(Carbamidomethyl); C12(Carbamidomethyl); C18(Carbamidomethyl)	2	P01390	P01390; P25674	0	3	1	0	1	1	819.364	2456.08	2456.07	3.52	0.00288	HCD (High Energy Collision Dissociation)	30	MS2	27.4041	100	214.166	157418	Venom-NajaNivea.raw	F2	16	1	32	25	0.477531
	FALSE	Medium	Mascot (A2)			Unambiguous	cFITPDVTSQAcPDGHVcYTK	C1(Carbamidomethyl); C12(Carbamidomethyl); C18(Carbamidomethyl)	2	P01390	P01390; P25674	0	3	1	0	1	1	819.362	2456.07	2456.07	1.51	0.00123	HCD (High Energy Collision Dissociation)	30	MS2	11.8445	100	222.345	161966	Venom-NajaNivea.raw	F2	16	1	32	25	0.474842
	FALSE	Medium	Mascot (A2)			Unambiguous	cFITPDVTSQAcPDGHVcYTK	C1(Carbamidomethyl); C12(Carbamidomethyl); C18(Carbamidomethyl)	2	P01390	P01390; P25674	0	3	1	0	1	1	819.363	2456.08	2456.07	3.07	0.00252	HCD (High Energy Collision Dissociation)	30	MS2	24.2697	100	218.867	160044	Venom-NajaNivea.raw	F2	16	1	32	25	0.516825
	FALSE	Medium	Mascot (A2)			Unambiguous	cFITPDVTSQAcPDGHVcYTK	C1(Carbamidomethyl); C12(Carbamidomethyl); C18(Carbamidomethyl)	2	P01390	P01390; P25674	0	3	1	0	1	1	819.364	2456.08	2456.07	3.74	0.00306	HCD (High Energy Collision Dissociation)	30	MS2	80.0403	100	247.406	175686	Venom-NajaNivea.raw	F2	15	1	32	26	0.551764
	FALSE	Medium	Mascot (A2)			Unambiguous	cFITPDVTSQAcPDGHVcYTK	C1(Carbamidomethyl); C12(Carbamidomethyl); C18(Carbamidomethyl)	2	P01390	P01390; P25674	0	3	1	0	1	1	819.363	2456.07	2456.07	2.1	0.00172	HCD (High Energy Collision Dissociation)	30	MS2	36.2766	100	215.558	158188	Venom-NajaNivea.raw	F2	15	1	32	25	0.501797
	FALSE	Medium	Mascot (A2)			Unambiguous	cFITPDVTSQAcPDGHVcYTK	C1(Carbamidomethyl); C12(Carbamidomethyl); C18(Carbamidomethyl)	2	P01390	P01390; P25674	0	3	1	0	1	1	819.364	2456.08	2456.07	3.45	0.00282	HCD (High Energy Collision Dissociation)	30	MS2	16.995	100	238.931	171038	Venom-NajaNivea.raw	F2	15	1	32	25	0.583447
	FALSE	Medium	Mascot (A2)			Unambiguous	cFITPDVTSQAcPDGHVcYTK	C1(Carbamidomethyl); C12(Carbamidomethyl); C18(Carbamidomethyl)	2	P01390	P01390; P25674	0	3	1	0	1	1	819.363	2456.07	2456.07	2.77	0.00227	HCD (High Energy Collision Dissociation)	30	MS2	28.3438	27.622	113.094	89495	Venom-NajaNivea.raw	F2	15	1	32	25	0.542687
	FALSE	Medium	Mascot (A2)			Unambiguous	cFITPDVTSQAcPDGHVcYTK	C1(Carbamidomethyl); C12(Carbamidomethyl); C18(Carbamidomethyl)	2	P01390	P01390; P25674	0	3	1	0	1	1	819.361	2456.07	2456.07	0.76	0.00062	HCD (High Energy Collision Dissociation)	30	MS2	49.4653	100	208.848	154462	Venom-NajaNivea.raw	F2	15	1	32	25	0.561108
	FALSE	Medium	Mascot (A2)			Unambiguous	cFITPDVTSQAcPDGHVcYTK	C1(Carbamidomethyl); C12(Carbamidomethyl); C18(Carbamidomethyl)	2	P01390	P01390; P25674	0	3	1	0	1	1	819.364	2456.08	2456.07	4.12	0.00337	HCD (High Energy Collision Dissociation)	30	MS2	41.3044	100	249.817	177001	Venom-NajaNivea.raw	F2	15	1	32	26	0.638943
	FALSE	Medium	Mascot (A2)			Unambiguous	cFITPDVTSQAcPDGHVcYTK	C1(Carbamidomethyl); C12(Carbamidomethyl); C18(Carbamidomethyl)	2	P01390	P01390; P25674	0	3	1	0	1	1	819.358	2456.06	2456.07	-3.12	-0.00255	HCD (High Energy Collision Dissociation)	30	MS2	50.357	9.313	99.7754	77935	Venom-NajaNivea.raw	F2	15	1	32	25	0.613251
	FALSE	Medium	Mascot (A2)			Unambiguous	cFITPDVTSQAcPDGHVcYTK	C1(Carbamidomethyl); C12(Carbamidomethyl); C18(Carbamidomethyl)	2	P01390	P01390; P25674	0	3	1	0	1	1	819.363	2456.08	2456.07	2.92	0.00239	HCD (High Energy Collision Dissociation)	30	MS2	32.6706	100	243.619	173606	Venom-NajaNivea.raw	F2	15	1	32	25	0.639018
	FALSE	Medium	Mascot (A2)			Unambiguous	cFITPDVTSQAcPDGHVcYTK	C1(Carbamidomethyl); C12(Carbamidomethyl); C18(Carbamidomethyl)	2	P01390	P01390; P25674	0	3	1	0	1	1	819.363	2456.07	2456.07	2.33	0.00191	HCD (High Energy Collision Dissociation)	30	MS2	33.6957	65.143	173.044	132428	Venom-NajaNivea.raw	F2	15	1	32	25	0.603322
	FALSE	Medium	Mascot (A2)			Unambiguous	cFITPDVTSQAcPDGHVcYTK	C1(Carbamidomethyl); C12(Carbamidomethyl); C18(Carbamidomethyl)	2	P01390	P01390; P25674	0	3	1	0	1	1	819.363	2456.08	2456.07	3.22	0.00264	HCD (High Energy Collision Dissociation)	30	MS2	27.0417	100	233.682	168170	Venom-NajaNivea.raw	F2	15	1	32	25	0.656147
	FALSE	Medium	Mascot (A2)			Unambiguous	cFITPDVTSQAcPDGHVcYTK	C1(Carbamidomethyl); C12(Carbamidomethyl); C18(Carbamidomethyl)	2	P01390	P01390; P25674	0	3	1	0	1	1	819.363	2456.07	2456.07	2.18	0.00178	HCD (High Energy Collision Dissociation)	30	MS2	72.6267	100	241.424	172410	Venom-NajaNivea.raw	F2	14	1	32	25	0.627407
	FALSE	Medium	Mascot (A2)			Unambiguous	cFITPDVTSQAcPDGHVcYTK	C1(Carbamidomethyl); C12(Carbamidomethyl); C18(Carbamidomethyl)	2	P01390	P01390; P25674	0	3	1	0	1	1	819.362	2456.07	2456.07	0.91	0.00075	HCD (High Energy Collision Dissociation)	30	MS2	51.1453	100	234.037	168363	Venom-NajaNivea.raw	F2	14	1	31	25	0.641666
	FALSE	Medium	Mascot (A2)			Unambiguous	cFITPDVTSQAcPDGHVcYTK	C1(Carbamidomethyl); C12(Carbamidomethyl); C18(Carbamidomethyl)	2	P01390	P01390; P25674	0	3	1	0	1	1	819.362	2456.07	2456.07	1.13	0.00093	HCD (High Energy Collision Dissociation)	30	MS2	44.6119	100	242.415	172951	Venom-NajaNivea.raw	F2	14	1	31	25	0.650152
	FALSE	Medium	Mascot (A2)			Unambiguous	cFITPDVTSQAcPDGHVcYTK	C1(Carbamidomethyl); C12(Carbamidomethyl); C18(Carbamidomethyl)	2	P01390	P01390; P25674	0	3	1	0	1	1	819.364	2456.08	2456.07	3.74	0.00306	HCD (High Energy Collision Dissociation)	30	MS2	74.8605	100	243.186	173368	Venom-NajaNivea.raw	F2	14	1	32	26	0.742598
	FALSE	Medium	Mascot (A2)			Unambiguous	cFITPDVTSQAcPDGHVcYTK	C1(Carbamidomethyl); C12(Carbamidomethyl); C18(Carbamidomethyl)	2	P01390	P01390; P25674	0	3	1	0	1	1	819.363	2456.07	2456.07	2.25	0.00184	HCD (High Energy Collision Dissociation)	30	MS2	13.1413	100	211.327	155833	Venom-NajaNivea.raw	F2	14	1	32	25	0.681631
	FALSE	Medium	Mascot (A2)			Unambiguous	cFITPDVTSQAcPDGHVcYTK	C1(Carbamidomethyl); C12(Carbamidomethyl); C18(Carbamidomethyl)	2	P01390	P01390; P25674	0	3	1	0	1	1	819.363	2456.07	2456.07	2.55	0.00209	HCD (High Energy Collision Dissociation)	30	MS2	51.8001	49.866	138.788	108307	Venom-NajaNivea.raw	F2	14	1	32	25	0.686356
	FALSE	Medium	Mascot (A2)			Unambiguous	cFITPDVTSQAcPDGHVcYTK	C1(Carbamidomethyl); C12(Carbamidomethyl); C18(Carbamidomethyl)	2	P01390	P01390; P25674	0	3	1	0	1	1	819.363	2456.07	2456.07	2.7	0.00221	HCD (High Energy Collision Dissociation)	30	MS2	32.0511	100	250.272	177248	Venom-NajaNivea.raw	F2	14	1	32	25	0.708842
	FALSE	Medium	Mascot (A2)			Unambiguous	cFITPDVTSQAcPDGHVcYTK	C1(Carbamidomethyl); C12(Carbamidomethyl); C18(Carbamidomethyl)	2	P01390	P01390; P25674	0	3	1	0	1	1	819.362	2456.07	2456.07	1.81	0.00148	HCD (High Energy Collision Dissociation)	30	MS2	41.8728	100	210.781	155526	Venom-NajaNivea.raw	F2	14	1	32	25	0.712929
	FALSE	Medium	Mascot (A2)			Unambiguous	cFITPDVTSQAcPDGHVcYTK	C1(Carbamidomethyl); C12(Carbamidomethyl); C18(Carbamidomethyl)	2	P01390	P01390; P25674	0	3	1	0	1	1	819.363	2456.07	2456.07	2.7	0.00221	HCD (High Energy Collision Dissociation)	30	MS2	29.5156	100	203.899	151690	Venom-NajaNivea.raw	F2	14	1	32	25	0.737139
	FALSE	Medium	Mascot (A2)			Unambiguous	cFITPDVTSQAcPDGHVcYTK	C1(Carbamidomethyl); C12(Carbamidomethyl); C18(Carbamidomethyl)	2	P01390	P01390; P25674	0	3	1	0	1	1	819.363	2456.07	2456.07	2.33	0.00191	HCD (High Energy Collision Dissociation)	30	MS2	43.6326	66.175	136.797	106966	Venom-NajaNivea.raw	F2	14	1	32	25	0.770104
	FALSE	Medium	Mascot (A2)			Unambiguous	cFITPDVTSQAcPDGHVcYTK	C1(Carbamidomethyl); C12(Carbamidomethyl); C18(Carbamidomethyl)	2	P01390	P01390; P25674	0	3	1	0	1	1	819.363	2456.07	2456.07	2.25	0.00184	HCD (High Energy Collision Dissociation)	30	MS2	41.8219	100	233.329	167979	Venom-NajaNivea.raw	F2	13	1	32	25	0.802693
	FALSE	Low	Mascot (A2)			Unambiguous	cFITPDVTSQAcPDGHVcYTK	C1(Carbamidomethyl); C12(Carbamidomethyl); C18(Carbamidomethyl)	2	P01390	P01390; P25674	0	3	0.9286	0	1	1	819.363	2456.07	2456.07	2.55	0.00209	HCD (High Energy Collision Dissociation)	30	MS2	70.5263	100	183.665	139562	Venom-NajaNivea.raw	F2	14	1	32	25	0.634672
	FALSE	Low	Mascot (A2)			Unambiguous	cFITPDVTSQAcPDGHVcYTK	C1(Carbamidomethyl); C12(Carbamidomethyl); C18(Carbamidomethyl)	2	P01390	P01390; P25674	0	3	1	0	1	1	819.362	2456.07	2456.07	1.58	0.00129	HCD (High Energy Collision Dissociation)	30	MS2	0	100	222.067	161813	Venom-NajaNivea.raw	F2	13	1	32	25	0.8483
	FALSE	Low	Mascot (A2)			Unambiguous	cFITPDVTSQAcPDGHVcYTK	C1(Carbamidomethyl); C12(Carbamidomethyl); C18(Carbamidomethyl)	2	P01390	P01390; P25674	0	3	1	0	1	1	819.363	2456.07	2456.07	2.4	0.00197	HCD (High Energy Collision Dissociation)	30	MS2	38.944	100	243.941	173783	Venom-NajaNivea.raw	F2	13	1	32	25	0.884197
	FALSE	Low	Mascot (A2)			Unambiguous	cFITPDVTSQAcPDGHVcYTK	C1(Carbamidomethyl); C12(Carbamidomethyl); C18(Carbamidomethyl)	2	P01390	P01390; P25674	0	3	1	0	1	1	819.363	2456.07	2456.07	2.4	0.00197	HCD (High Energy Collision Dissociation)	30	MS2	30.8438	100	213.718	157170	Venom-NajaNivea.raw	F2	13	1	32	25	0.892379
	FALSE	Low	Mascot (A2)			Unambiguous	cFITPDVTSQAcPDGHVcYTK	C1(Carbamidomethyl); C12(Carbamidomethyl); C18(Carbamidomethyl)	2	P01390	P01390; P25674	0	3	1	0	1	1	819.363	2456.07	2456.07	2.85	0.00233	HCD (High Energy Collision Dissociation)	30	MS2	35.0917	93.918	177.615	135578	Venom-NajaNivea.raw	F2	13	1	32	25	0.991285
	FALSE	Low	Mascot (A2)			Unambiguous	cFITPDVTSQAcPDGHVcYTK	C1(Carbamidomethyl); C12(Carbamidomethyl); C18(Carbamidomethyl)	2	P01390	P01390; P25674	0	3	1	0	1	1	819.363	2456.08	2456.07	3.15	0.00258	HCD (High Energy Collision Dissociation)	30	MS2	72.4929	100	229.197	165720	Venom-NajaNivea.raw	F2	12	1	32	25	1.05765
	FALSE	Low	Mascot (A2)			Unambiguous	cFITPDVTSQAcPDGHVcYTK	C1(Carbamidomethyl); C12(Carbamidomethyl); C18(Carbamidomethyl)	2	P01390	P01390; P25674	0	3	1	0	1	1	819.363	2456.07	2456.07	2.1	0.00172	HCD (High Energy Collision Dissociation)	30	MS2	29.3727	100	246.388	175128	Venom-NajaNivea.raw	F2	12	1	32	25	1.06299
	FALSE	Low	Mascot (A2)			Unambiguous	cFITPDVTSQAcPDGHVcYTK	C1(Carbamidomethyl); C12(Carbamidomethyl); C18(Carbamidomethyl)	2	P01390	P01390; P25674	0	3	0.9167	0	1	1	819.364	2456.08	2456.07	3.3	0.0027	HCD (High Energy Collision Dissociation)	30	MS2	12.0544	100	138.453	108087	Venom-NajaNivea.raw	F2	12	1	32	25	1.20782
	FALSE	Low	Mascot (A2)			Unambiguous	cFITPDVTSQAcPDGHVcYTK	C1(Carbamidomethyl); C12(Carbamidomethyl); C18(Carbamidomethyl)	2	P01390	P01390; P25674	0	3	1	0	1	1	819.362	2456.07	2456.07	1.28	0.00105	HCD (High Energy Collision Dissociation)	30	MS2	23.6048	14.511	257.991	181110	Venom-NajaNivea.raw	F2	12	1	32	25	1.20379
	FALSE	Low	Mascot (A2)			Unambiguous	cFITPDVTSQAcPDGHVcYTK	C1(Carbamidomethyl); C12(Carbamidomethyl); C18(Carbamidomethyl)	2	P01390	P01390; P25674	0	3	1	0	1	1	819.363	2456.08	2456.07	3	0.00245	HCD (High Energy Collision Dissociation)	30	MS2	47.8918	100	184.701	140222	Venom-NajaNivea.raw	F2	12	1	32	25	1.31022
	FALSE	Low	Mascot (A2)			Unambiguous	cFITPDVTSQAcPDGHVcYTK	C1(Carbamidomethyl); C12(Carbamidomethyl); C18(Carbamidomethyl)	2	P01390	P01390; P25674	0	3	1	0	1	1	819.362	2456.07	2456.07	1.88	0.00154	HCD (High Energy Collision Dissociation)	30	MS2	39.6221	99.598	202.293	150771	Venom-NajaNivea.raw	F2	11	1	32	25	1.23965
	FALSE	Low	Mascot (A2)			Unambiguous	cFITPDVTSQAcPDGHVcYTK	C1(Carbamidomethyl); C12(Carbamidomethyl); C18(Carbamidomethyl)	2	P01390	P01390; P25674	0	3	1	0	1	1	819.364	2456.08	2456.07	3.45	0.00282	HCD (High Energy Collision Dissociation)	30	MS2	42.9647	100	250.409	177322	Venom-NajaNivea.raw	F2	11	1	32	25	1.39959
	FALSE	Low	Mascot (A2)			Unambiguous	cFITPDVTSQAcPDGHVcYTK	C1(Carbamidomethyl); C12(Carbamidomethyl); C18(Carbamidomethyl)	2	P01390	P01390; P25674	0	3	1	0	1	1	819.363	2456.07	2456.07	2.18	0.00178	HCD (High Energy Collision Dissociation)	30	MS2	43.9234	100	212.531	156508	Venom-NajaNivea.raw	F2	11	1	32	25	1.35067
	FALSE	Low	Mascot (A2)			Unambiguous	cFITPDVTSQAcPDGHVcYTK	C1(Carbamidomethyl); C12(Carbamidomethyl); C18(Carbamidomethyl)	2	P01390	P01390; P25674	0	3	1	0	1	1	819.363	2456.07	2456.07	2.33	0.00191	HCD (High Energy Collision Dissociation)	30	MS2	32.3763	100	252.992	178750	Venom-NajaNivea.raw	F2	11	1	32	25	1.53303
	FALSE	Low	Mascot (A2)			Unambiguous	cFITPDVTSQAcPDGHVcYTK	C1(Carbamidomethyl); C12(Carbamidomethyl); C18(Carbamidomethyl)	2	P01390	P01390; P25674	0	3	1	0	1	1	819.363	2456.07	2456.07	2.1	0.00172	HCD (High Energy Collision Dissociation)	30	MS2	28.63	85.933	237.341	170175	Venom-NajaNivea.raw	F2	11	1	32	25	1.52943
	FALSE	Low	Mascot (A2)			Unambiguous	cFITPDVTSQAcPDGHVcYTK	C1(Carbamidomethyl); C12(Carbamidomethyl); C18(Carbamidomethyl)	2	P01390	P01390; P25674	0	3	1	0	1	1	819.364	2456.08	2456.07	4.34	0.00355	HCD (High Energy Collision Dissociation)	30	MS2	19.9353	100	247.8	175898	Venom-NajaNivea.raw	F2	10	1	32	26	1.92643
	FALSE	Low	Mascot (A2)			Unambiguous	cFITPDVTSQAcPDGHVcYTK	C1(Carbamidomethyl); C12(Carbamidomethyl); C18(Carbamidomethyl)	2	P01390	P01390; P25674	0	3	1	0	1	1	819.367	2456.09	2456.07	7.4	0.00606	HCD (High Energy Collision Dissociation)	30	MS2	78.06	100	247.873	175938	Venom-NajaNivea.raw	F2	10	1	32	26	2.03718
	FALSE	Low	Mascot (A2)			Unambiguous	cFITPDVTSQAcPDGHVcYTK	C1(Carbamidomethyl); C12(Carbamidomethyl); C18(Carbamidomethyl)	2	P01390	P01390; P25674	0	3	1	0	1	1	819.365	2456.08	2456.07	5.46	0.00447	HCD (High Energy Collision Dissociation)	30	MS2	46.4329	100	237.834	170444	Venom-NajaNivea.raw	F2	10	1	32	26	2.14041
	FALSE	Low	Mascot (A2)			Unambiguous	cFITPDVTSQAcPDGHVcYTK	C1(Carbamidomethyl); C12(Carbamidomethyl); C18(Carbamidomethyl)	2	P01390	P01390; P25674	0	3	1	0	1	1	819.364	2456.08	2456.07	3.74	0.00306	HCD (High Energy Collision Dissociation)	30	MS2	25.2246	100	236.546	169742	Venom-NajaNivea.raw	F2	10	1	32	26	2.02187
	FALSE	Low	Mascot (A2)			Unambiguous	cFITPDVTSQAcPDGHVcYTK	C1(Carbamidomethyl); C12(Carbamidomethyl); C18(Carbamidomethyl)	2	P01390	P01390; P25674	0	3	1	0	1	1	819.363	2456.07	2456.07	2.18	0.00178	HCD (High Energy Collision Dissociation)	30	MS2	79.6762	2.909	94.5887	73285	Venom-NajaNivea.raw	F2	10	1	32	25	1.92553
	FALSE	Low	Mascot (A2)			Unambiguous	cFITPDVTSQAcPDGHVcYTK	C1(Carbamidomethyl); C12(Carbamidomethyl); C18(Carbamidomethyl)	2	P01390	P01390; P25674	0	3	1	0	1	1	819.363	2456.07	2456.07	2.33	0.00191	HCD (High Energy Collision Dissociation)	30	MS2	41.4027	100	241.937	172691	Venom-NajaNivea.raw	F2	9	1	32	25	1.95681
	FALSE	Low	Mascot (A2)			Unambiguous	cFITPDVTSQAcPDGHVcYTK	C1(Carbamidomethyl); C12(Carbamidomethyl); C18(Carbamidomethyl)	2	P01390	P01390; P25674	0	3	1	0	1	1	819.363	2456.08	2456.07	3.07	0.00252	HCD (High Energy Collision Dissociation)	30	MS2	10.388	100	216.221	158557	Venom-NajaNivea.raw	F2	9	1	32	25	2.13473
	FALSE	Low	Mascot (A2)			Unambiguous	cFITPDVTSQAcPDGHVcYTK	C1(Carbamidomethyl); C12(Carbamidomethyl); C18(Carbamidomethyl)	2	P01390	P01390; P25674	0	3	1	0	1	1	819.364	2456.08	2456.07	3.3	0.0027	HCD (High Energy Collision Dissociation)	30	MS2	22.7184	100	240.269	171772	Venom-NajaNivea.raw	F2	9	1	32	25	2.25425
	FALSE	Low	Mascot (A2)			Unambiguous	cFITPDVTSQAcPDGHVcYTK	C1(Carbamidomethyl); C12(Carbamidomethyl); C18(Carbamidomethyl)	2	P01390	P01390; P25674	0	3	1	0	1	1	819.364	2456.08	2456.07	3.37	0.00276	HCD (High Energy Collision Dissociation)	30	MS2	28.9325	100	236.133	169514	Venom-NajaNivea.raw	F2	9	1	32	25	2.32358
	FALSE	Low	Mascot (A2)			Unambiguous	cFITPDVTSQAcPDGHVcYTK	C1(Carbamidomethyl); C12(Carbamidomethyl); C18(Carbamidomethyl)	2	P01390	P01390; P25674	0	3	1	0	1	1	819.363	2456.07	2456.07	2.55	0.00209	HCD (High Energy Collision Dissociation)	30	MS2	46.2371	33.148	118.895	93984	Venom-NajaNivea.raw	F2	9	1	32	25	2.16048
	FALSE	Low	Mascot (A2)			Unambiguous	cFITPDVTSQAcPDGHVcYTK	C1(Carbamidomethyl); C12(Carbamidomethyl); C18(Carbamidomethyl)	2	P01390	P01390; P25674	0	3	1	0	1	1	819.364	2456.08	2456.07	4.12	0.00337	HCD (High Energy Collision Dissociation)	30	MS2	70.5205	76.404	252.55	178500	Venom-NajaNivea.raw	F2	9	1	32	26	2.40692
	FALSE	Low	Mascot (A2)			Unambiguous	cFITPDVTSQAcPDGHVcYTK	C1(Carbamidomethyl); C12(Carbamidomethyl); C18(Carbamidomethyl)	2	P01390	P01390; P25674	0	3	1	0	1	1	819.362	2456.07	2456.07	2.03	0.00166	HCD (High Energy Collision Dissociation)	30	MS2	58.1942	100	245.89	174850	Venom-NajaNivea.raw	F2	9	1	32	25	2.33641
	FALSE	Low	Mascot (A2)			Unambiguous	cFITPDVTSQAcPDGHVcYTK	C1(Carbamidomethyl); C12(Carbamidomethyl); C18(Carbamidomethyl)	2	P01390	P01390; P25674	0	3	1	0	1	1	819.362	2456.07	2456.07	1.51	0.00123	HCD (High Energy Collision Dissociation)	30	MS2	63.9984	75.828	203.842	151658	Venom-NajaNivea.raw	F2	8	1	32	25	2.48056
	FALSE	Low	Mascot (A2)			Unambiguous	cFITPDVTSQAcPDGHVcYTK	C1(Carbamidomethyl); C12(Carbamidomethyl); C18(Carbamidomethyl)	2	P01390	P01390; P25674	0	3	1	0	1	1	819.363	2456.07	2456.07	2.85	0.00233	HCD (High Energy Collision Dissociation)	30	MS2	64.3361	63.849	137.201	107247	Venom-NajaNivea.raw	F2	8	1	32	25	2.90535
	FALSE	Low	Mascot (A2)			Unambiguous	cFITPDVTSQAcPDGHVcYTK	C1(Carbamidomethyl); C12(Carbamidomethyl); C18(Carbamidomethyl)	2	P01390	P01390; P25674	0	3	1	0	1	1	819.364	2456.08	2456.07	4.27	0.00349	HCD (High Energy Collision Dissociation)	30	MS2	24.606	100	236.475	169703	Venom-NajaNivea.raw	F2	8	1	32	26	3.27262
	FALSE	Low	Mascot (A2)			Unambiguous	cFITPDVTSQAcPDGHVcYTK	C1(Carbamidomethyl); C12(Carbamidomethyl); C18(Carbamidomethyl)	2	P01390	P01390; P25674	0	3	1	0	1	1	819.365	2456.08	2456.07	4.79	0.00392	HCD (High Energy Collision Dissociation)	30	MS2	41.8278	100	248.379	176213	Venom-NajaNivea.raw	F2	8	1	32	26	3.33556
	FALSE	Low	Mascot (A2)			Unambiguous	cFITPDVTSQAcPDGHVcYTK	C1(Carbamidomethyl); C12(Carbamidomethyl); C18(Carbamidomethyl)	2	P01390	P01390; P25674	0	3	1	0	1	1	819.362	2456.07	2456.07	1.95	0.0016	HCD (High Energy Collision Dissociation)	30	MS2	17.9613	100	239.58	171393	Venom-NajaNivea.raw	F2	8	1	32	25	3.029
	FALSE	Low	Mascot (A2)			Unambiguous	cFITPDVTSQAcPDGHVcYTK	C1(Carbamidomethyl); C12(Carbamidomethyl); C18(Carbamidomethyl)	2	P01390	P01390; P25674	0	3	1	0	1	1	819.363	2456.07	2456.07	2.33	0.00191	HCD (High Energy Collision Dissociation)	30	MS2	45.7555	100	230.976	166696	Venom-NajaNivea.raw	F2	7	1	32	25	3.21773
	FALSE	Low	Mascot (A2)			Unambiguous	cFITPDVTSQAcPDGHVcYTK	C1(Carbamidomethyl); C12(Carbamidomethyl); C18(Carbamidomethyl)	2	P01390	P01390; P25674	0	3	1	0	1	1	819.363	2456.07	2456.07	2.7	0.00221	HCD (High Energy Collision Dissociation)	30	MS2	71.7472	39.862	137.643	107545	Venom-NajaNivea.raw	F2	7	1	32	25	3.5855
	FALSE	Low	Mascot (A2)			Unambiguous	cFITPDVTSQAcPDGHVcYTK	C1(Carbamidomethyl); C12(Carbamidomethyl); C18(Carbamidomethyl)	2	P01390	P01390; P25674	0	3	1	0	1	1	819.362	2456.07	2456.07	1.43	0.00117	HCD (High Energy Collision Dissociation)	30	MS2	60.783	100	146.899	113771	Venom-NajaNivea.raw	F2	6	1	32	25	4.55302
	FALSE	Low	Mascot (A2)			Unambiguous	cFITPDVTSQAcPDGHVcYTK	C1(Carbamidomethyl); C12(Carbamidomethyl); C18(Carbamidomethyl)	2	P01390	P01390; P25674	0	3	1	0	1	1	819.364	2456.08	2456.07	3.3	0.0027	HCD (High Energy Collision Dissociation)	30	MS2	93.885	59.458	190.627	143858	Venom-NajaNivea.raw	F2	5	1	32	25	5.50809
	FALSE	Low	Mascot (A2)			Unambiguous	cFITPDVTSQAcPDGHVcYTK	C1(Carbamidomethyl); C12(Carbamidomethyl); C18(Carbamidomethyl)	2	P01390	P01390; P25674	0	3	1	0	1	1	819.363	2456.08	2456.07	3.22	0.00264	HCD (High Energy Collision Dissociation)	30	MS2	31.1999	100	249.412	176779	Venom-NajaNivea.raw	F2	5	1	32	25	6.19443
	FALSE	Low	Mascot (A2)			Unambiguous	cFITPDVTSQAcPDGHVcYTK	C1(Carbamidomethyl); C12(Carbamidomethyl); C18(Carbamidomethyl)	2	P01390	P01390; P25674	0	3	1	0	1	1	819.364	2456.08	2456.07	3.59	0.00294	HCD (High Energy Collision Dissociation)	30	MS2	49.0189	100	251.263	177793	Venom-NajaNivea.raw	F2	4	1	32	25	7.23033
	FALSE	Low	Mascot (A2)			Unambiguous	cFITPDVTSQAcPDGHVcYTK	C1(Carbamidomethyl); C12(Carbamidomethyl); C18(Carbamidomethyl)	2	P01390	P01390; P25674	0	3	1	0	1	1	819.365	2456.08	2456.07	4.64	0.0038	HCD (High Energy Collision Dissociation)	30	MS2	21.3482	100	252.092	178254	Venom-NajaNivea.raw	F2	4	1	32	26	7.90739
	FALSE	Low	Mascot (A2)			Unambiguous	cFITPDVTSQAcPDGHVcYTK	C1(Carbamidomethyl); C12(Carbamidomethyl); C18(Carbamidomethyl)	2	P01390	P01390; P25674	0	3	1	0	1	1	819.363	2456.07	2456.07	2.48	0.00203	HCD (High Energy Collision Dissociation)	30	MS2	62.0031	100	245.702	174748	Venom-NajaNivea.raw	F2	3	1	32	25	9.60615
	FALSE	Low	Mascot (A2)			Unambiguous	cFITPDVTSQAcPDGHVcYTK	C1(Carbamidomethyl); C12(Carbamidomethyl); C18(Carbamidomethyl)	2	P01390	P01390; P25674	0	3	1	0	1	1	819.363	2456.08	2456.07	2.92	0.00239	HCD (High Energy Collision Dissociation)	30	MS2	73.7185	100	220.013	160674	Venom-NajaNivea.raw	F2	2	1	32	25	11.79
	FALSE	Low	Mascot (A2)			Unambiguous	cFITPDVTSQAcPDGHVcYTK	C1(Carbamidomethyl); C12(Carbamidomethyl); C18(Carbamidomethyl)	2	P01390	P01390; P25674	0	3	1	0	1	1	819.364	2456.08	2456.07	3.45	0.00282	HCD (High Energy Collision Dissociation)	30	MS2	26.3511	100	246.822	175367	Venom-NajaNivea.raw	F2	1	1	32	25	14.7232
FALSE	High	VDLGCAATCPK	2xCarbamidomethyl [C5; C9]			1	1	625	P01390	0	1191.55	High	596.28	97
	Checked	Confidence	Identifying Node			PSM Ambiguity	Annotated Sequence	Modifications	# Proteins	Master Protein Accessions	Protein Accessions	# Missed Cleavages	Charge	DeltaScore	DeltaCn	Rank	Search Engine Rank	m/z [Da]	MH+ [Da]	Theo. MH+ [Da]	DeltaM [ppm]	Deltam/z [Da]	Activation Type	NCE [%]	MS Order	Isolation Interference [%]	Ion Inject Time [ms]	RT [min]	First Scan	Spectrum File	File ID	Ions Score	# Protein Groups	Identity Strict	Identity Relaxed	Expectation Value
	FALSE	High	Mascot (A2)			Unambiguous	VDLGcAATcPK	C5(Carbamidomethyl); C9(Carbamidomethyl)	1	P01390	P01390	0	2	0.9278	0	1	1	596.28	1191.55	1191.55	2.52	0.0015	HCD (High Energy Collision Dissociation)	30	MS2	0.392278	0.786	43.456	28474	Venom-NajaNivea.raw	F2	97	1	37	31	1.15701e-08
	FALSE	High	Mascot (A2)			Unambiguous	VDLGcAATcPK	C5(Carbamidomethyl); C9(Carbamidomethyl)	1	P01390	P01390	0	2	0.9278	0	1	1	596.281	1191.55	1191.55	4.26	0.00254	HCD (High Energy Collision Dissociation)	30	MS2	0.0259115	0.058	42.1672	27214	Venom-NajaNivea.raw	F2	97	1	37	30	1.10809e-08
	FALSE	High	Mascot (A2)			Unambiguous	VDLGcAATcPK	C5(Carbamidomethyl); C9(Carbamidomethyl)	1	P01390	P01390	0	2	0.9278	0	1	1	596.281	1191.55	1191.55	3.75	0.00223	HCD (High Energy Collision Dissociation)	30	MS2	0	0.078	42.672	27723	Venom-NajaNivea.raw	F2	97	1	37	31	1.28191e-08
	FALSE	High	Mascot (A2)			Unambiguous	VDLGcAATcPK	C5(Carbamidomethyl); C9(Carbamidomethyl)	1	P01390	P01390	0	2	0.9896	0	1	1	596.28	1191.55	1191.55	3.24	0.00193	HCD (High Energy Collision Dissociation)	30	MS2	38.5897	72.555	146.322	113371	Venom-NajaNivea.raw	F2	96	1	37	31	1.73324e-08
	FALSE	High	Mascot (A2)			Unambiguous	VDLGcAATcPK	C5(Carbamidomethyl); C9(Carbamidomethyl)	1	P01390	P01390	0	2	0.9896	0	1	1	596.28	1191.55	1191.55	2.32	0.00138	HCD (High Energy Collision Dissociation)	30	MS2	15.9272	48.166	92.5849	71536	Venom-NajaNivea.raw	F2	96	1	37	31	1.67344e-08
	FALSE	High	Mascot (A2)			Unambiguous	VDLGcAATcPK	C5(Carbamidomethyl); C9(Carbamidomethyl)	1	P01390	P01390	0	2	0.9895	0	1	1	596.28	1191.55	1191.55	2.62	0.00156	HCD (High Energy Collision Dissociation)	30	MS2	0	45.101	72.629	54906	Venom-NajaNivea.raw	F2	95	1	37	31	1.88078e-08
	FALSE	High	Mascot (A2)			Unambiguous	VDLGcAATcPK	C5(Carbamidomethyl); C9(Carbamidomethyl)	1	P01390	P01390	0	2	0.9674	0	1	1	596.28	1191.55	1191.55	2.93	0.00175	HCD (High Energy Collision Dissociation)	30	MS2	1.22216	1.634	43.7191	28745	Venom-NajaNivea.raw	F2	92	1	37	31	4.0631e-08
	FALSE	High	Mascot (A2)			Unambiguous	VDLGcAATcPK	C5(Carbamidomethyl); C9(Carbamidomethyl)	1	P01390	P01390	0	2	0.9674	0	1	1	596.28	1191.55	1191.55	3.24	0.00193	HCD (High Energy Collision Dissociation)	30	MS2	0.709504	2.425	45.2156	30215	Venom-NajaNivea.raw	F2	92	1	37	31	4.31378e-08
	FALSE	High	Mascot (A2)			Unambiguous	VDLGcAATcPK	C5(Carbamidomethyl); C9(Carbamidomethyl)	1	P01390	P01390	0	2	0.9674	0	1	1	596.28	1191.55	1191.55	2.32	0.00138	HCD (High Energy Collision Dissociation)	30	MS2	2.0401	4.122	49.4139	34309	Venom-NajaNivea.raw	F2	92	1	37	31	4.14582e-08
	FALSE	High	Mascot (A2)			Unambiguous	VDLGcAATcPK	C5(Carbamidomethyl); C9(Carbamidomethyl)	1	P01390	P01390	0	2	0.9674	0	1	1	596.28	1191.55	1191.55	2.62	0.00156	HCD (High Energy Collision Dissociation)	30	MS2	5.2361	6.641	50.6108	35430	Venom-NajaNivea.raw	F2	92	1	37	31	4.16234e-08
	FALSE	High	Mascot (A2)			Unambiguous	VDLGcAATcPK	C5(Carbamidomethyl); C9(Carbamidomethyl)	1	P01390	P01390	0	2	0.9674	0	1	1	596.28	1191.55	1191.55	2.73	0.00162	HCD (High Energy Collision Dissociation)	30	MS2	1.20021	3.669	48.5168	33474	Venom-NajaNivea.raw	F2	92	1	37	31	4.18156e-08
	FALSE	High	Mascot (A2)			Unambiguous	VDLGcAATcPK	C5(Carbamidomethyl); C9(Carbamidomethyl)	1	P01390	P01390	0	2	0.9783	0	1	1	596.28	1191.55	1191.55	2.11	0.00126	HCD (High Energy Collision Dissociation)	30	MS2	1.41203	3.92	48.8153	33746	Venom-NajaNivea.raw	F2	92	1	37	31	4.18418e-08
	FALSE	High	Mascot (A2)			Unambiguous	VDLGcAATcPK	C5(Carbamidomethyl); C9(Carbamidomethyl)	1	P01390	P01390	0	2	0.978	0	1	1	596.28	1191.55	1191.55	2.52	0.0015	HCD (High Energy Collision Dissociation)	30	MS2	4.77877	4.929	50.9113	35713	Venom-NajaNivea.raw	F2	91	1	37	31	4.23973e-08
	FALSE	High	Mascot (A2)			Unambiguous	VDLGcAATcPK	C5(Carbamidomethyl); C9(Carbamidomethyl)	1	P01390	P01390	0	2	0.978	0	1	1	596.28	1191.55	1191.55	2.83	0.00169	HCD (High Energy Collision Dissociation)	30	MS2	0.636076	3.239	47.6223	32639	Venom-NajaNivea.raw	F2	91	1	37	31	4.57635e-08
	FALSE	High	Mascot (A2)			Unambiguous	VDLGcAATcPK	C5(Carbamidomethyl); C9(Carbamidomethyl)	1	P01390	P01390	0	2	0.978	0	1	1	596.28	1191.55	1191.55	2.32	0.00138	HCD (High Energy Collision Dissociation)	30	MS2	8.21086	23.511	58.4148	42464	Venom-NajaNivea.raw	F2	91	1	37	31	4.29151e-08
	FALSE	High	Mascot (A2)			Unambiguous	VDLGcAATcPK	C5(Carbamidomethyl); C9(Carbamidomethyl)	1	P01390	P01390	0	2	0.978	0	1	1	596.28	1191.55	1191.55	2.62	0.00156	HCD (High Energy Collision Dissociation)	30	MS2	4.58626	11.102	52.7185	37437	Venom-NajaNivea.raw	F2	91	1	37	31	4.35851e-08
	FALSE	High	Mascot (A2)			Unambiguous	VDLGcAATcPK	C5(Carbamidomethyl); C9(Carbamidomethyl)	1	P01390	P01390	0	2	0.978	0	1	1	596.28	1191.55	1191.55	2.32	0.00138	HCD (High Energy Collision Dissociation)	30	MS2	9.84127	12.789	54.9223	39412	Venom-NajaNivea.raw	F2	91	1	37	31	4.36124e-08
	FALSE	High	Mascot (A2)			Unambiguous	VDLGcAATcPK	C5(Carbamidomethyl); C9(Carbamidomethyl)	1	P01390	P01390	0	2	0.978	0	1	1	596.28	1191.55	1191.55	2.01	0.0012	HCD (High Energy Collision Dissociation)	30	MS2	8.11523	34.933	61.0994	44848	Venom-NajaNivea.raw	F2	91	1	36	30	3.92398e-08
	FALSE	High	Mascot (A2)			Unambiguous	VDLGcAATcPK	C5(Carbamidomethyl); C9(Carbamidomethyl)	1	P01390	P01390	0	2	0.978	0	1	1	596.28	1191.55	1191.55	2.62	0.00156	HCD (High Energy Collision Dissociation)	30	MS2	11.363	10.592	54.6235	39141	Venom-NajaNivea.raw	F2	91	1	37	31	4.41914e-08
	FALSE	High	Mascot (A2)			Unambiguous	VDLGcAATcPK	C5(Carbamidomethyl); C9(Carbamidomethyl)	1	P01390	P01390	0	2	0.978	0	1	1	596.28	1191.55	1191.55	2.42	0.00144	HCD (High Energy Collision Dissociation)	30	MS2	1.08191	3.185	46.997	32023	Venom-NajaNivea.raw	F2	91	1	37	31	4.41914e-08
	FALSE	High	Mascot (A2)			Unambiguous	VDLGcAATcPK	C5(Carbamidomethyl); C9(Carbamidomethyl)	1	P01390	P01390	0	2	0.978	0	1	1	596.281	1191.56	1191.55	4.57	0.00272	HCD (High Energy Collision Dissociation)	30	MS2	17.5008	32.431	63.5021	46903	Venom-NajaNivea.raw	F2	91	1	36	30	3.97144e-08
	FALSE	High	Mascot (A2)			Unambiguous	VDLGcAATcPK	C5(Carbamidomethyl); C9(Carbamidomethyl)	1	P01390	P01390	0	2	0.978	0	1	1	596.28	1191.55	1191.55	2.83	0.00169	HCD (High Energy Collision Dissociation)	30	MS2	11.0495	19.585	58.7149	42729	Venom-NajaNivea.raw	F2	91	1	37	31	4.781e-08
	FALSE	High	Mascot (A2)			Unambiguous	VDLGcAATcPK	C5(Carbamidomethyl); C9(Carbamidomethyl)	1	P01390	P01390	0	2	0.978	0	1	1	596.28	1191.55	1191.55	3.14	0.00187	HCD (High Energy Collision Dissociation)	30	MS2	10.8767	33.034	62.301	45881	Venom-NajaNivea.raw	F2	91	1	37	31	4.8179e-08
	FALSE	High	Mascot (A2)			Unambiguous	VDLGcAATcPK	C5(Carbamidomethyl); C9(Carbamidomethyl)	1	P01390	P01390	0	2	0.978	0	1	1	596.28	1191.55	1191.55	2.11	0.00126	HCD (High Energy Collision Dissociation)	30	MS2	10.5765	18.89	59.3157	43273	Venom-NajaNivea.raw	F2	91	1	37	31	4.48343e-08
	FALSE	High	Mascot (A2)			Unambiguous	VDLGcAATcPK	C5(Carbamidomethyl); C9(Carbamidomethyl)	1	P01390	P01390	0	2	0.978	0	1	1	596.28	1191.55	1191.55	2.52	0.0015	HCD (High Energy Collision Dissociation)	30	MS2	6.28285	32.78	60.7991	44583	Venom-NajaNivea.raw	F2	91	1	37	31	4.5013e-08
	FALSE	High	Mascot (A2)			Unambiguous	VDLGcAATcPK	C5(Carbamidomethyl); C9(Carbamidomethyl)	1	P01390	P01390	0	2	0.978	0	1	1	596.28	1191.55	1191.55	2.83	0.00169	HCD (High Energy Collision Dissociation)	30	MS2	4.99936	21.372	62.8983	46384	Venom-NajaNivea.raw	F2	91	1	37	31	4.84751e-08
	FALSE	High	Mascot (A2)			Unambiguous	VDLGcAATcPK	C5(Carbamidomethyl); C9(Carbamidomethyl)	1	P01390	P01390	0	2	0.978	0	1	1	596.279	1191.55	1191.55	1.29	0.00077	HCD (High Energy Collision Dissociation)	30	MS2	20.8773	80.754	41.5855	26606	Venom-NajaNivea.raw	F2	91	1	37	30	4.09798e-08
	FALSE	High	Mascot (A2)			Unambiguous	VDLGcAATcPK	C5(Carbamidomethyl); C9(Carbamidomethyl)	1	P01390	P01390	0	2	0.978	0	1	1	596.28	1191.55	1191.55	2.83	0.00169	HCD (High Energy Collision Dissociation)	30	MS2	10.7816	17.196	59.6165	43528	Venom-NajaNivea.raw	F2	91	1	37	31	4.91495e-08
	FALSE	High	Mascot (A2)			Unambiguous	VDLGcAATcPK	C5(Carbamidomethyl); C9(Carbamidomethyl)	1	P01390	P01390	0	2	0.978	0	1	1	596.28	1191.55	1191.55	3.03	0.00181	HCD (High Energy Collision Dissociation)	30	MS2	11.6188	31.471	64.1441	47475	Venom-NajaNivea.raw	F2	91	1	37	31	4.99871e-08
	FALSE	High	Mascot (A2)			Unambiguous	VDLGcAATcPK	C5(Carbamidomethyl); C9(Carbamidomethyl)	1	P01390	P01390	0	2	0.978	0	1	1	596.28	1191.55	1191.55	2.11	0.00126	HCD (High Energy Collision Dissociation)	30	MS2	0	49.314	71.8636	54303	Venom-NajaNivea.raw	F2	91	1	37	31	4.72727e-08
	FALSE	High	Mascot (A2)			Unambiguous	VDLGcAATcPK	C5(Carbamidomethyl); C9(Carbamidomethyl)	1	P01390	P01390	0	2	0.978	0	1	1	596.281	1191.55	1191.55	3.44	0.00205	HCD (High Energy Collision Dissociation)	30	MS2	16.5648	100	259.156	181838	Venom-NajaNivea.raw	F2	91	1	37	31	5.13876e-08
	FALSE	High	Mascot (A2)			Unambiguous	VDLGcAATcPK	C5(Carbamidomethyl); C9(Carbamidomethyl)	1	P01390	P01390	0	2	0.978	0	1	1	596.279	1191.55	1191.55	1.39	0.00083	HCD (High Energy Collision Dissociation)	30	MS2	6.3835	94.577	64.4386	47741	Venom-NajaNivea.raw	F2	91	1	37	30	4.39106e-08
	FALSE	High	Mascot (A2)			Unambiguous	VDLGcAATcPK	C5(Carbamidomethyl); C9(Carbamidomethyl)	1	P01390	P01390	0	2	0.978	0	1	1	596.28	1191.55	1191.55	2.62	0.00156	HCD (High Energy Collision Dissociation)	30	MS2	19.9691	28.628	65.6836	48780	Venom-NajaNivea.raw	F2	91	1	37	31	4.92423e-08
	FALSE	High	Mascot (A2)			Unambiguous	VDLGcAATcPK	C5(Carbamidomethyl); C9(Carbamidomethyl)	1	P01390	P01390	0	2	0.956	0	1	1	596.28	1191.55	1191.55	1.91	0.00114	HCD (High Energy Collision Dissociation)	30	MS2	0	100	71.5971	54067	Venom-NajaNivea.raw	F2	91	1	36	30	4.49497e-08
	FALSE	High	Mascot (A2)			Unambiguous	VDLGcAATcPK	C5(Carbamidomethyl); C9(Carbamidomethyl)	1	P01390	P01390	0	2	0.978	0	1	1	596.28	1191.55	1191.55	2.62	0.00156	HCD (High Energy Collision Dissociation)	30	MS2	0	33.043	68.1251	50893	Venom-NajaNivea.raw	F2	91	1	37	31	5.07385e-08
	FALSE	High	Mascot (A2)			Unambiguous	VDLGcAATcPK	C5(Carbamidomethyl); C9(Carbamidomethyl)	1	P01390	P01390	0	2	0.978	0	1	1	596.28	1191.55	1191.55	3.34	0.00199	HCD (High Energy Collision Dissociation)	30	MS2	0	82.112	94.527	73223	Venom-NajaNivea.raw	F2	91	1	37	31	5.53169e-08
	FALSE	High	Mascot (A2)			Unambiguous	VDLGcAATcPK	C5(Carbamidomethyl); C9(Carbamidomethyl)	1	P01390	P01390	0	2	0.989	0	1	1	596.28	1191.55	1191.55	2.83	0.00169	HCD (High Energy Collision Dissociation)	30	MS2	0	37.378	76.0419	57452	Venom-NajaNivea.raw	F2	91	1	37	31	5.57852e-08
	FALSE	High	Mascot (A2)			Unambiguous	VDLGcAATcPK	C5(Carbamidomethyl); C9(Carbamidomethyl)	1	P01390	P01390	0	2	0.978	0	1	1	596.28	1191.55	1191.55	2.42	0.00144	HCD (High Energy Collision Dissociation)	30	MS2	33.6435	33.952	78.567	59587	Venom-NajaNivea.raw	F2	91	1	37	31	5.22803e-08
	FALSE	High	Mascot (A2)			Unambiguous	VDLGcAATcPK	C5(Carbamidomethyl); C9(Carbamidomethyl)	1	P01390	P01390	0	2	0.978	0	1	1	596.28	1191.55	1191.55	2.52	0.0015	HCD (High Energy Collision Dissociation)	30	MS2	0	83.222	75.7514	57213	Venom-NajaNivea.raw	F2	91	1	37	31	5.2764e-08
	FALSE	High	Mascot (A2)			Unambiguous	VDLGcAATcPK	C5(Carbamidomethyl); C9(Carbamidomethyl)	1	P01390	P01390	0	2	0.978	0	1	1	596.28	1191.55	1191.55	2.01	0.0012	HCD (High Energy Collision Dissociation)	30	MS2	28.5495	75.749	76.9845	58243	Venom-NajaNivea.raw	F2	91	1	36	30	4.73944e-08
	FALSE	High	Mascot (A2)			Unambiguous	VDLGcAATcPK	C5(Carbamidomethyl); C9(Carbamidomethyl)	1	P01390	P01390	0	2	0.9778	0	1	1	596.28	1191.55	1191.55	3.03	0.00181	HCD (High Energy Collision Dissociation)	30	MS2	0	100	161.235	123925	Venom-NajaNivea.raw	F2	90	1	37	31	5.77907e-08
	FALSE	High	Mascot (A2)			Unambiguous	VDLGcAATcPK	C5(Carbamidomethyl); C9(Carbamidomethyl)	1	P01390	P01390	0	2	0.9889	0	1	1	596.28	1191.55	1191.55	2.52	0.0015	HCD (High Energy Collision Dissociation)	30	MS2	16.3997	50.657	96.4378	74892	Venom-NajaNivea.raw	F2	90	1	37	31	5.41175e-08
	FALSE	High	Mascot (A2)			Unambiguous	VDLGcAATcPK	C5(Carbamidomethyl); C9(Carbamidomethyl)	1	P01390	P01390	0	2	0.9889	0	1	1	596.28	1191.55	1191.55	3.34	0.00199	HCD (High Energy Collision Dissociation)	30	MS2	16.2743	100	156.017	120125	Venom-NajaNivea.raw	F2	90	1	37	31	5.80575e-08
	FALSE	High	Mascot (A2)			Unambiguous	VDLGcAATcPK	C5(Carbamidomethyl); C9(Carbamidomethyl)	1	P01390	P01390	0	2	0.9889	0	1	1	596.28	1191.55	1191.55	1.91	0.00114	HCD (High Energy Collision Dissociation)	30	MS2	6.66603	81.215	78.9165	59894	Venom-NajaNivea.raw	F2	90	1	36	30	4.83868e-08
	FALSE	High	Mascot (A2)			Unambiguous	VDLGcAATcPK	C5(Carbamidomethyl); C9(Carbamidomethyl)	1	P01390	P01390	0	2	0.9889	0	1	1	596.28	1191.55	1191.55	2.52	0.0015	HCD (High Energy Collision Dissociation)	30	MS2	23.1247	36.853	69.6967	52318	Venom-NajaNivea.raw	F2	90	1	37	31	5.42423e-08
	FALSE	High	Mascot (A2)			Unambiguous	VDLGcAATcPK	C5(Carbamidomethyl); C9(Carbamidomethyl)	1	P01390	P01390	0	2	0.9889	0	1	1	596.28	1191.55	1191.55	1.8	0.00108	HCD (High Energy Collision Dissociation)	30	MS2	0	86.685	94.8338	73492	Venom-NajaNivea.raw	F2	90	1	36	30	4.83868e-08
	FALSE	High	Mascot (A2)			Unambiguous	VDLGcAATcPK	C5(Carbamidomethyl); C9(Carbamidomethyl)	1	P01390	P01390	0	2	0.9889	0	1	1	596.28	1191.55	1191.55	2.73	0.00162	HCD (High Energy Collision Dissociation)	30	MS2	0	84.405	91.8851	70966	Venom-NajaNivea.raw	F2	90	1	37	31	5.44926e-08
	FALSE	High	Mascot (A2)			Unambiguous	VDLGcAATcPK	C5(Carbamidomethyl); C9(Carbamidomethyl)	1	P01390	P01390	0	2	0.9889	0	1	1	596.28	1191.55	1191.55	2.21	0.00132	HCD (High Energy Collision Dissociation)	30	MS2	14.669	100	181.851	138383	Venom-NajaNivea.raw	F2	90	1	37	31	5.45269e-08
	FALSE	High	Mascot (A2)			Unambiguous	VDLGcAATcPK	C5(Carbamidomethyl); C9(Carbamidomethyl)	1	P01390	P01390	0	2	0.9889	0	1	1	596.28	1191.55	1191.55	2.93	0.00175	HCD (High Energy Collision Dissociation)	30	MS2	23.504	50.154	69.3584	52005	Venom-NajaNivea.raw	F2	90	1	37	31	5.87297e-08
	FALSE	High	Mascot (A2)			Unambiguous	VDLGcAATcPK	C5(Carbamidomethyl); C9(Carbamidomethyl)	1	P01390	P01390	0	2	0.9889	0	1	1	596.281	1191.56	1191.55	4.57	0.00272	HCD (High Energy Collision Dissociation)	30	MS2	0	31.609	74.1167	55868	Venom-NajaNivea.raw	F2	90	1	36	30	4.93114e-08
	FALSE	High	Mascot (A2)			Unambiguous	VDLGcAATcPK	C5(Carbamidomethyl); C9(Carbamidomethyl)	1	P01390	P01390	0	2	0.9889	0	1	1	596.28	1191.55	1191.55	2.42	0.00144	HCD (High Energy Collision Dissociation)	30	MS2	22.6193	100	77.598	58755	Venom-NajaNivea.raw	F2	90	1	37	31	5.55057e-08
	FALSE	High	Mascot (A2)			Unambiguous	VDLGcAATcPK	C5(Carbamidomethyl); C9(Carbamidomethyl)	1	P01390	P01390	0	2	0.9889	0	1	1	596.28	1191.55	1191.55	1.91	0.00114	HCD (High Energy Collision Dissociation)	30	MS2	12.4424	41.238	76.6792	57986	Venom-NajaNivea.raw	F2	90	1	36	30	4.95139e-08
	FALSE	High	Mascot (A2)			Unambiguous	VDLGcAATcPK	C5(Carbamidomethyl); C9(Carbamidomethyl)	1	P01390	P01390	0	2	0.9889	0	1	1	596.28	1191.55	1191.55	2.11	0.00126	HCD (High Energy Collision Dissociation)	30	MS2	25.5887	19.015	71.0142	53544	Venom-NajaNivea.raw	F2	90	1	37	31	5.57969e-08
	FALSE	High	Mascot (A2)			Unambiguous	VDLGcAATcPK	C5(Carbamidomethyl); C9(Carbamidomethyl)	1	P01390	P01390	0	2	0.9889	0	1	1	596.28	1191.55	1191.55	2.32	0.00138	HCD (High Energy Collision Dissociation)	30	MS2	0	100	90.5307	69864	Venom-NajaNivea.raw	F2	90	1	37	31	5.61837e-08
	FALSE	High	Mascot (A2)			Unambiguous	VDLGcAATcPK	C5(Carbamidomethyl); C9(Carbamidomethyl)	1	P01390	P01390	0	2	0.9889	0	1	1	596.281	1191.56	1191.55	4.98	0.00297	HCD (High Energy Collision Dissociation)	30	MS2	0	21.483	74.3866	56069	Venom-NajaNivea.raw	F2	90	1	37	31	6.33033e-08
	FALSE	High	Mascot (A2)			Unambiguous	VDLGcAATcPK	C5(Carbamidomethyl); C9(Carbamidomethyl)	1	P01390	P01390	0	2	1	0	1	1	596.28	1191.55	1191.55	2.32	0.00138	HCD (High Energy Collision Dissociation)	30	MS2	26.5712	32.257	41.2831	26305	Venom-NajaNivea.raw	F2	90	1	37	31	5.65732e-08
	FALSE	High	Mascot (A2)			Unambiguous	VDLGcAATcPK	C5(Carbamidomethyl); C9(Carbamidomethyl)	1	P01390	P01390	0	2	0.9889	0	1	1	596.28	1191.55	1191.55	2.93	0.00175	HCD (High Energy Collision Dissociation)	30	MS2	17.4317	100	182.549	138827	Venom-NajaNivea.raw	F2	90	1	37	31	6.09338e-08
	FALSE	High	Mascot (A2)			Unambiguous	VDLGcAATcPK	C5(Carbamidomethyl); C9(Carbamidomethyl)	1	P01390	P01390	0	2	0.9889	0	1	1	596.28	1191.55	1191.55	2.11	0.00126	HCD (High Energy Collision Dissociation)	30	MS2	13.4685	80.974	143.724	111616	Venom-NajaNivea.raw	F2	90	1	37	31	5.67036e-08
	FALSE	High	Mascot (A2)			Unambiguous	VDLGcAATcPK	C5(Carbamidomethyl); C9(Carbamidomethyl)	1	P01390	P01390	0	2	0.9889	0	1	1	596.28	1191.55	1191.55	3.14	0.00187	HCD (High Energy Collision Dissociation)	30	MS2	34.6552	46.822	81.7749	62507	Venom-NajaNivea.raw	F2	90	1	37	31	6.1215e-08
	FALSE	High	Mascot (A2)			Unambiguous	VDLGcAATcPK	C5(Carbamidomethyl); C9(Carbamidomethyl)	1	P01390	P01390	0	2	0.9889	0	1	1	596.28	1191.55	1191.55	2.11	0.00126	HCD (High Energy Collision Dissociation)	30	MS2	16.3196	100	142.17	110612	Venom-NajaNivea.raw	F2	90	1	37	31	5.70966e-08
	FALSE	High	Mascot (A2)			Unambiguous	VDLGcAATcPK	C5(Carbamidomethyl); C9(Carbamidomethyl)	1	P01390	P01390	0	2	0.9889	0	1	1	596.28	1191.55	1191.55	2.83	0.00169	HCD (High Energy Collision Dissociation)	30	MS2	8.73731	81.479	171.64	131456	Venom-NajaNivea.raw	F2	90	1	37	31	6.23045e-08
	FALSE	High	Mascot (A2)			Unambiguous	VDLGcAATcPK	C5(Carbamidomethyl); C9(Carbamidomethyl)	1	P01390	P01390	0	2	0.9889	0	1	1	596.28	1191.55	1191.55	1.8	0.00108	HCD (High Energy Collision Dissociation)	30	MS2	0	100	82.4908	63132	Venom-NajaNivea.raw	F2	90	1	36	30	5.20867e-08
	FALSE	High	Mascot (A2)			Unambiguous	VDLGcAATcPK	C5(Carbamidomethyl); C9(Carbamidomethyl)	1	P01390	P01390	0	2	0.9889	0	1	1	596.28	1191.55	1191.55	2.42	0.00144	HCD (High Energy Collision Dissociation)	30	MS2	22.7248	60.289	148.982	115176	Venom-NajaNivea.raw	F2	90	1	37	31	5.89302e-08
	FALSE	High	Mascot (A2)			Unambiguous	VDLGcAATcPK	C5(Carbamidomethyl); C9(Carbamidomethyl)	1	P01390	P01390	0	2	0.9889	0	1	1	596.281	1191.55	1191.55	3.75	0.00223	HCD (High Energy Collision Dissociation)	30	MS2	30.8052	100	171.301	131229	Venom-NajaNivea.raw	F2	90	1	37	31	6.38055e-08
	FALSE	High	Mascot (A2)			Unambiguous	VDLGcAATcPK	C5(Carbamidomethyl); C9(Carbamidomethyl)	1	P01390	P01390	0	2	0.9889	0	1	1	596.28	1191.55	1191.55	2.32	0.00138	HCD (High Energy Collision Dissociation)	30	MS2	45.5305	81.444	138.393	108046	Venom-NajaNivea.raw	F2	90	1	37	31	5.97875e-08
	FALSE	High	Mascot (A2)			Unambiguous	VDLGcAATcPK	C5(Carbamidomethyl); C9(Carbamidomethyl)	1	P01390	P01390	0	2	0.9889	0	1	1	596.28	1191.55	1191.55	2.52	0.0015	HCD (High Energy Collision Dissociation)	30	MS2	12.422	100	136.698	106897	Venom-NajaNivea.raw	F2	90	1	37	31	5.98877e-08
	FALSE	High	Mascot (A2)			Unambiguous	VDLGcAATcPK	C5(Carbamidomethyl); C9(Carbamidomethyl)	1	P01390	P01390	0	2	1	0	1	1	596.28	1191.55	1191.55	2.01	0.0012	HCD (High Energy Collision Dissociation)	30	MS2	8.97821	68.655	150.29	116059	Venom-NajaNivea.raw	F2	90	1	36	30	5.37932e-08
	FALSE	High	Mascot (A2)			Unambiguous	VDLGcAATcPK	C5(Carbamidomethyl); C9(Carbamidomethyl)	1	P01390	P01390	0	2	0.9889	0	1	1	596.28	1191.55	1191.55	2.11	0.00126	HCD (High Energy Collision Dissociation)	30	MS2	13.8931	100	156.349	120372	Venom-NajaNivea.raw	F2	90	1	37	31	6.02019e-08
	FALSE	High	Mascot (A2)			Unambiguous	VDLGcAATcPK	C5(Carbamidomethyl); C9(Carbamidomethyl)	1	P01390	P01390	0	2	0.9889	0	1	1	596.28	1191.55	1191.55	2.32	0.00138	HCD (High Energy Collision Dissociation)	30	MS2	0	100	132.103	103704	Venom-NajaNivea.raw	F2	90	1	37	31	6.06192e-08
	FALSE	High	Mascot (A2)			Unambiguous	VDLGcAATcPK	C5(Carbamidomethyl); C9(Carbamidomethyl)	1	P01390	P01390	0	2	0.9889	0	1	1	596.28	1191.55	1191.55	2.01	0.0012	HCD (High Energy Collision Dissociation)	30	MS2	18.0371	32.384	84.8879	65342	Venom-NajaNivea.raw	F2	90	1	36	30	5.42909e-08
	FALSE	High	Mascot (A2)			Unambiguous	VDLGcAATcPK	C5(Carbamidomethyl); C9(Carbamidomethyl)	1	P01390	P01390	0	2	0.9889	0	1	1	596.28	1191.55	1191.55	2.93	0.00175	HCD (High Energy Collision Dissociation)	30	MS2	23.218	100	163.189	125378	Venom-NajaNivea.raw	F2	90	1	37	31	6.52917e-08
	FALSE	High	Mascot (A2)			Unambiguous	VDLGcAATcPK	C5(Carbamidomethyl); C9(Carbamidomethyl)	1	P01390	P01390	0	2	0.9889	0	1	1	596.28	1191.55	1191.55	3.24	0.00193	HCD (High Energy Collision Dissociation)	30	MS2	0	60.286	96.1137	74618	Venom-NajaNivea.raw	F2	90	1	37	31	6.54422e-08
	FALSE	High	Mascot (A2)			Unambiguous	VDLGcAATcPK	C5(Carbamidomethyl); C9(Carbamidomethyl)	1	P01390	P01390	0	2	0.9889	0	1	1	596.28	1191.55	1191.55	2.21	0.00132	HCD (High Energy Collision Dissociation)	30	MS2	39.359	100	127.023	100126	Venom-NajaNivea.raw	F2	90	1	37	31	6.14625e-08
	FALSE	High	Mascot (A2)			Unambiguous	VDLGcAATcPK	C5(Carbamidomethyl); C9(Carbamidomethyl)	1	P01390	P01390	0	2	0.9889	0	1	1	596.28	1191.55	1191.55	2.32	0.00138	HCD (High Energy Collision Dissociation)	30	MS2	37.4205	55.997	137.048	107147	Venom-NajaNivea.raw	F2	90	1	37	31	6.17462e-08
	FALSE	High	Mascot (A2)			Unambiguous	VDLGcAATcPK	C5(Carbamidomethyl); C9(Carbamidomethyl)	1	P01390	P01390	0	2	0.9444	0	1	1	596.28	1191.55	1191.55	2.93	0.00175	HCD (High Energy Collision Dissociation)	30	MS2	0	29.804	72.9112	55046	Venom-NajaNivea.raw	F2	90	1	37	31	6.75862e-08
	FALSE	High	Mascot (A2)			Unambiguous	VDLGcAATcPK	C5(Carbamidomethyl); C9(Carbamidomethyl)	1	P01390	P01390	0	2	0.9667	0	1	1	596.28	1191.55	1191.55	2.52	0.0015	HCD (High Energy Collision Dissociation)	30	MS2	36.9614	44.747	79.606	60494	Venom-NajaNivea.raw	F2	90	1	37	31	6.31448e-08
	FALSE	High	Mascot (A2)			Unambiguous	VDLGcAATcPK	C5(Carbamidomethyl); C9(Carbamidomethyl)	1	P01390	P01390	0	2	0.9889	0	1	1	596.28	1191.55	1191.55	2.21	0.00132	HCD (High Energy Collision Dissociation)	30	MS2	25.789	82.174	131.408	103224	Venom-NajaNivea.raw	F2	90	1	37	31	6.31845e-08
	FALSE	High	Mascot (A2)			Unambiguous	VDLGcAATcPK	C5(Carbamidomethyl); C9(Carbamidomethyl)	1	P01390	P01390	0	2	0.9889	0	1	1	596.28	1191.55	1191.55	2.62	0.00156	HCD (High Energy Collision Dissociation)	30	MS2	0	47.567	99.4486	77600	Venom-NajaNivea.raw	F2	90	1	37	31	6.3876e-08
	FALSE	High	Mascot (A2)			Unambiguous	VDLGcAATcPK	C5(Carbamidomethyl); C9(Carbamidomethyl)	1	P01390	P01390	0	2	0.9889	0	1	1	596.279	1191.55	1191.55	1.5	0.00089	HCD (High Energy Collision Dissociation)	30	MS2	37.7003	62.866	99.0942	77266	Venom-NajaNivea.raw	F2	90	1	37	30	5.7487e-08
	FALSE	High	Mascot (A2)			Unambiguous	VDLGcAATcPK	C5(Carbamidomethyl); C9(Carbamidomethyl)	1	P01390	P01390	0	2	1	0	1	1	596.28	1191.55	1191.55	3.34	0.00199	HCD (High Energy Collision Dissociation)	30	MS2	0	61.918	73.2622	55270	Venom-NajaNivea.raw	F2	90	1	37	31	6.93199e-08
	FALSE	High	Mascot (A2)			Unambiguous	VDLGcAATcPK	C5(Carbamidomethyl); C9(Carbamidomethyl)	1	P01390	P01390	0	2	0.9889	0	1	1	596.28	1191.55	1191.55	2.73	0.00162	HCD (High Energy Collision Dissociation)	30	MS2	7.01096	100	144.074	111851	Venom-NajaNivea.raw	F2	90	1	37	31	6.59687e-08
	FALSE	High	Mascot (A2)			Unambiguous	VDLGcAATcPK	C5(Carbamidomethyl); C9(Carbamidomethyl)	1	P01390	P01390	0	2	1	0	1	1	596.28	1191.55	1191.55	2.62	0.00156	HCD (High Energy Collision Dissociation)	30	MS2	57.382	100	151.758	117060	Venom-NajaNivea.raw	F2	89	1	37	31	6.71951e-08
	FALSE	High	Mascot (A2)			Unambiguous	VDLGcAATcPK	C5(Carbamidomethyl); C9(Carbamidomethyl)	1	P01390	P01390	0	2	1	0	1	1	596.28	1191.55	1191.55	2.93	0.00175	HCD (High Energy Collision Dissociation)	30	MS2	15.6987	84.87	129.404	101771	Venom-NajaNivea.raw	F2	89	1	37	31	7.6183e-08
	FALSE	High	Mascot (A2)			Unambiguous	VDLGcAATcPK	C5(Carbamidomethyl); C9(Carbamidomethyl)	1	P01390	P01390	0	2	0.9775	0	1	1	596.28	1191.55	1191.55	2.83	0.00169	HCD (High Energy Collision Dissociation)	30	MS2	47.7339	100	127.4	100394	Venom-NajaNivea.raw	F2	89	1	37	31	7.73605e-08
	FALSE	High	Mascot (A2)			Unambiguous	VDLGcAATcPK	C5(Carbamidomethyl); C9(Carbamidomethyl)	1	P01390	P01390	0	2	1	0	1	1	596.28	1191.55	1191.55	2.32	0.00138	HCD (High Energy Collision Dissociation)	30	MS2	48.752	29.074	85.2043	65609	Venom-NajaNivea.raw	F2	88	1	37	31	1.02238e-07
	FALSE	High	Mascot (A2)			Unambiguous	VDLGcAATcPK	C5(Carbamidomethyl); C9(Carbamidomethyl)	1	P01390	P01390	0	2	0.9091	0	1	1	596.28	1191.55	1191.55	3.24	0.00193	HCD (High Energy Collision Dissociation)	30	MS2	0.524205	1.879	44.6185	29630	Venom-NajaNivea.raw	F2	77	1	37	31	1.21579e-06
	FALSE	High	Mascot (A2)			Unambiguous	VDLGcAATcPK	C5(Carbamidomethyl); C9(Carbamidomethyl)	1	P01390	P01390	0	2	0.9091	0	1	1	596.28	1191.55	1191.55	2.83	0.00169	HCD (High Energy Collision Dissociation)	30	MS2	0.807566	1.213	44.0062	29017	Venom-NajaNivea.raw	F2	77	1	37	31	1.246e-06
	FALSE	High	Mascot (A2)			Unambiguous	VDLGcAATcPK	C5(Carbamidomethyl); C9(Carbamidomethyl)	1	P01390	P01390	0	2	0.9221	0	1	1	596.281	1191.56	1191.55	5.08	0.00303	HCD (High Energy Collision Dissociation)	30	MS2	0	0.115	42.9286	27956	Venom-NajaNivea.raw	F2	77	1	37	31	1.36907e-06
	FALSE	High	Mascot (A2)			Unambiguous	VDLGcAATcPK	C5(Carbamidomethyl); C9(Carbamidomethyl)	1	P01390	P01390	0	2	0.9211	0	1	1	596.28	1191.55	1191.55	2.01	0.0012	HCD (High Energy Collision Dissociation)	30	MS2	7.82033	100	136.352	106663	Venom-NajaNivea.raw	F2	76	1	36	30	1.32351e-06
	FALSE	High	Mascot (A2)			Unambiguous	VDLGcAATcPK	C5(Carbamidomethyl); C9(Carbamidomethyl)	1	P01390	P01390	0	2	0.9342	0	1	1	596.28	1191.55	1191.55	2.83	0.00169	HCD (High Energy Collision Dissociation)	30	MS2	8.46365	90.069	180.541	137544	Venom-NajaNivea.raw	F2	76	1	37	31	1.70419e-06
	FALSE	High	Mascot (A2)			Unambiguous	VDLGcAATcPK	C5(Carbamidomethyl); C9(Carbamidomethyl)	1	P01390	P01390	0	2	1	0	1	1	596.281	1191.55	1191.55	3.55	0.00211	HCD (High Energy Collision Dissociation)	30	MS2	0	100	166.702	127945	Venom-NajaNivea.raw	F2	75	1	37	31	1.94921e-06
	FALSE	High	Mascot (A2)			Unambiguous	VDLGcAATcPK	C5(Carbamidomethyl); C9(Carbamidomethyl)	1	P01390	P01390	0	2	1	0	1	1	596.28	1191.55	1191.55	2.83	0.00169	HCD (High Energy Collision Dissociation)	30	MS2	83.8	26.385	81.1628	61931	Venom-NajaNivea.raw	F2	75	1	37	31	2.03011e-06
	FALSE	High	Mascot (A2)			Unambiguous	VDLGcAATcPK	C5(Carbamidomethyl); C9(Carbamidomethyl)	1	P01390	P01390	0	2	1	0	1	1	596.28	1191.55	1191.55	2.93	0.00175	HCD (High Energy Collision Dissociation)	30	MS2	13.3913	100	229.571	165925	Venom-NajaNivea.raw	F2	74	1	37	31	2.83699e-06
	FALSE	High	Mascot (A2)			Unambiguous	VDLGcAATcPK	C5(Carbamidomethyl); C9(Carbamidomethyl)	1	P01390	P01390	0	2	0.9589	0	1	1	596.28	1191.55	1191.55	2.73	0.00162	HCD (High Energy Collision Dissociation)	30	MS2	1.64824	1.725	46.1056	31106	Venom-NajaNivea.raw	F2	73	1	37	31	3.10698e-06
	FALSE	High	Mascot (A2)			Unambiguous	VDLGcAATcPK	C5(Carbamidomethyl); C9(Carbamidomethyl)	1	P01390	P01390	0	2	0.9589	0	1	1	596.28	1191.55	1191.55	2.62	0.00156	HCD (High Energy Collision Dissociation)	30	MS2	0.820579	1.548	44.9163	29919	Venom-NajaNivea.raw	F2	73	1	37	31	3.12132e-06
	FALSE	High	Mascot (A2)			Unambiguous	VDLGcAATcPK	C5(Carbamidomethyl); C9(Carbamidomethyl)	1	P01390	P01390	0	2	0.9589	0	1	1	596.28	1191.55	1191.55	2.62	0.00156	HCD (High Energy Collision Dissociation)	30	MS2	0.494381	2.042	45.5139	30509	Venom-NajaNivea.raw	F2	73	1	37	31	3.15746e-06
	FALSE	High	Mascot (A2)			Unambiguous	VDLGcAATcPK	C5(Carbamidomethyl); C9(Carbamidomethyl)	1	P01390	P01390	0	2	0.9589	0	1	1	596.28	1191.55	1191.55	2.42	0.00144	HCD (High Energy Collision Dissociation)	30	MS2	0.326893	1.118	44.3236	29340	Venom-NajaNivea.raw	F2	73	1	37	31	3.16474e-06
	FALSE	High	Mascot (A2)			Unambiguous	VDLGcAATcPK	C5(Carbamidomethyl); C9(Carbamidomethyl)	1	P01390	P01390	0	2	0.9589	0	1	1	596.28	1191.55	1191.55	2.73	0.00162	HCD (High Energy Collision Dissociation)	30	MS2	1.53761	4.215	46.6798	31698	Venom-NajaNivea.raw	F2	73	1	37	31	3.17203e-06
	FALSE	High	Mascot (A2)			Unambiguous	VDLGcAATcPK	C5(Carbamidomethyl); C9(Carbamidomethyl)	1	P01390	P01390	0	2	0.9589	0	1	1	596.28	1191.55	1191.55	2.32	0.00138	HCD (High Energy Collision Dissociation)	30	MS2	0.699836	1.794	41.9113	26933	Venom-NajaNivea.raw	F2	73	1	37	31	3.16673e-06
	FALSE	High	Mascot (A2)			Unambiguous	VDLGcAATcPK	C5(Carbamidomethyl); C9(Carbamidomethyl)	1	P01390	P01390	0	2	0.9589	0	1	1	596.28	1191.55	1191.55	2.32	0.00138	HCD (High Energy Collision Dissociation)	30	MS2	6.80863	6.346	53.0584	37736	Venom-NajaNivea.raw	F2	73	1	37	31	3.19603e-06
	FALSE	High	Mascot (A2)			Unambiguous	VDLGcAATcPK	C5(Carbamidomethyl); C9(Carbamidomethyl)	1	P01390	P01390	0	2	0.9726	0	1	1	596.281	1191.55	1191.55	3.75	0.00223	HCD (High Energy Collision Dissociation)	30	MS2	0.0526502	0.159	43.1805	28196	Venom-NajaNivea.raw	F2	73	1	37	31	3.44237e-06
	FALSE	High	Mascot (A2)			Unambiguous	VDLGcAATcPK	C5(Carbamidomethyl); C9(Carbamidomethyl)	1	P01390	P01390	0	2	0.9726	0	1	1	596.28	1191.55	1191.55	2.42	0.00144	HCD (High Energy Collision Dissociation)	30	MS2	0.482719	2.093	46.4087	31410	Venom-NajaNivea.raw	F2	73	1	37	31	3.23101e-06
	FALSE	High	Mascot (A2)			Unambiguous	VDLGcAATcPK	C5(Carbamidomethyl); C9(Carbamidomethyl)	1	P01390	P01390	0	2	0.9726	0	1	1	596.281	1191.55	1191.55	3.96	0.00236	HCD (High Energy Collision Dissociation)	30	MS2	0.0265537	0.062	42.42	27494	Venom-NajaNivea.raw	F2	73	1	37	30	3.03791e-06
	FALSE	High	Mascot (A2)			Unambiguous	VDLGcAATcPK	C5(Carbamidomethyl); C9(Carbamidomethyl)	1	P01390	P01390	0	2	0.9726	0	1	1	596.28	1191.55	1191.55	3.24	0.00193	HCD (High Energy Collision Dissociation)	30	MS2	7.8735	8.031	53.6612	38285	Venom-NajaNivea.raw	F2	73	1	37	31	3.49831e-06
	FALSE	High	Mascot (A2)			Unambiguous	VDLGcAATcPK	C5(Carbamidomethyl); C9(Carbamidomethyl)	1	P01390	P01390	0	2	0.9726	0	1	1	596.28	1191.55	1191.55	2.52	0.0015	HCD (High Energy Collision Dissociation)	30	MS2	0.421338	2.341	45.7926	30814	Venom-NajaNivea.raw	F2	73	1	37	31	3.26842e-06
	FALSE	High	Mascot (A2)			Unambiguous	VDLGcAATcPK	C5(Carbamidomethyl); C9(Carbamidomethyl)	1	P01390	P01390	0	2	0.9726	0	1	1	596.28	1191.55	1191.55	2.52	0.0015	HCD (High Energy Collision Dissociation)	30	MS2	1.48528	4.412	50.0104	34870	Venom-NajaNivea.raw	F2	73	1	37	31	3.26842e-06
	FALSE	High	Mascot (A2)			Unambiguous	VDLGcAATcPK	C5(Carbamidomethyl); C9(Carbamidomethyl)	1	P01390	P01390	0	2	0.9726	0	1	1	596.28	1191.55	1191.55	2.32	0.00138	HCD (High Energy Collision Dissociation)	30	MS2	9.27435	14.646	57.0826	41332	Venom-NajaNivea.raw	F2	73	1	37	31	3.27801e-06
	FALSE	High	Mascot (A2)			Unambiguous	VDLGcAATcPK	C5(Carbamidomethyl); C9(Carbamidomethyl)	1	P01390	P01390	0	2	0.9726	0	1	1	596.28	1191.55	1191.55	2.42	0.00144	HCD (High Energy Collision Dissociation)	30	MS2	6.62262	9.921	53.3589	38014	Venom-NajaNivea.raw	F2	73	1	37	31	3.29108e-06
	FALSE	High	Mascot (A2)			Unambiguous	VDLGcAATcPK	C5(Carbamidomethyl); C9(Carbamidomethyl)	1	P01390	P01390	0	2	0.9589	0	1	1	596.28	1191.55	1191.55	2.42	0.00144	HCD (High Energy Collision Dissociation)	30	MS2	1.17212	2.834	48.2174	33199	Venom-NajaNivea.raw	F2	73	1	37	31	3.29866e-06
	FALSE	High	Mascot (A2)			Unambiguous	VDLGcAATcPK	C5(Carbamidomethyl); C9(Carbamidomethyl)	1	P01390	P01390	0	2	0.9589	0	1	1	596.28	1191.55	1191.55	2.32	0.00138	HCD (High Energy Collision Dissociation)	30	MS2	13.0381	7.009	54.2855	38832	Venom-NajaNivea.raw	F2	73	1	37	31	3.31597e-06
	FALSE	High	Mascot (A2)			Unambiguous	VDLGcAATcPK	C5(Carbamidomethyl); C9(Carbamidomethyl)	1	P01390	P01390	0	2	0.9726	0	1	1	596.28	1191.55	1191.55	2.62	0.00156	HCD (High Energy Collision Dissociation)	30	MS2	9.24608	4.843	50.3115	35154	Venom-NajaNivea.raw	F2	73	1	37	31	3.32918e-06
	FALSE	High	Mascot (A2)			Unambiguous	VDLGcAATcPK	C5(Carbamidomethyl); C9(Carbamidomethyl)	1	P01390	P01390	0	2	0.9726	0	1	1	596.279	1191.55	1191.55	1.7	0.00101	HCD (High Energy Collision Dissociation)	30	MS2	1.30554	4.612	49.1143	34029	Venom-NajaNivea.raw	F2	73	1	36	30	2.98351e-06
	FALSE	High	Mascot (A2)			Unambiguous	VDLGcAATcPK	C5(Carbamidomethyl); C9(Carbamidomethyl)	1	P01390	P01390	0	2	0.9726	0	1	1	596.28	1191.55	1191.55	2.62	0.00156	HCD (High Energy Collision Dissociation)	30	MS2	0	5.548	49.7098	34589	Venom-NajaNivea.raw	F2	73	1	37	31	3.35226e-06
	FALSE	High	Mascot (A2)			Unambiguous	VDLGcAATcPK	C5(Carbamidomethyl); C9(Carbamidomethyl)	1	P01390	P01390	0	2	0.9583	0	1	1	596.28	1191.55	1191.55	2.32	0.00138	HCD (High Energy Collision Dissociation)	30	MS2	6.15112	7.861	52.4226	37167	Venom-NajaNivea.raw	F2	73	1	37	31	3.35437e-06
	FALSE	High	Mascot (A2)			Unambiguous	VDLGcAATcPK	C5(Carbamidomethyl); C9(Carbamidomethyl)	1	P01390	P01390	0	2	0.9722	0	1	1	596.28	1191.55	1191.55	2.52	0.0015	HCD (High Energy Collision Dissociation)	30	MS2	8.29466	8.132	51.2123	36005	Venom-NajaNivea.raw	F2	73	1	37	31	3.35999e-06
	FALSE	High	Mascot (A2)			Unambiguous	VDLGcAATcPK	C5(Carbamidomethyl); C9(Carbamidomethyl)	1	P01390	P01390	0	2	0.9722	0	1	1	596.28	1191.55	1191.55	1.91	0.00114	HCD (High Energy Collision Dissociation)	30	MS2	8.76141	29.682	61.3978	45108	Venom-NajaNivea.raw	F2	72	1	36	30	3.00419e-06
	FALSE	High	Mascot (A2)			Unambiguous	VDLGcAATcPK	C5(Carbamidomethyl); C9(Carbamidomethyl)	1	P01390	P01390	0	2	0.9722	0	1	1	596.28	1191.55	1191.55	2.21	0.00132	HCD (High Energy Collision Dissociation)	30	MS2	8.5131	4.377	51.5106	36283	Venom-NajaNivea.raw	F2	72	1	37	31	3.3621e-06
	FALSE	High	Mascot (A2)			Unambiguous	VDLGcAATcPK	C5(Carbamidomethyl); C9(Carbamidomethyl)	1	P01390	P01390	0	2	0.9722	0	1	1	596.28	1191.55	1191.55	2.52	0.0015	HCD (High Energy Collision Dissociation)	30	MS2	7.86746	13.293	57.686	41826	Venom-NajaNivea.raw	F2	72	1	37	31	3.3989e-06
	FALSE	High	Mascot (A2)			Unambiguous	VDLGcAATcPK	C5(Carbamidomethyl); C9(Carbamidomethyl)	1	P01390	P01390	0	2	0.9722	0	1	1	596.28	1191.55	1191.55	2.52	0.0015	HCD (High Energy Collision Dissociation)	30	MS2	12.3979	11.258	53.9878	38564	Venom-NajaNivea.raw	F2	72	1	37	31	3.3989e-06
	FALSE	High	Mascot (A2)			Unambiguous	VDLGcAATcPK	C5(Carbamidomethyl); C9(Carbamidomethyl)	1	P01390	P01390	0	2	0.9722	0	1	1	596.28	1191.55	1191.55	2.52	0.0015	HCD (High Energy Collision Dissociation)	30	MS2	3.05318	21.848	60.4987	44322	Venom-NajaNivea.raw	F2	72	1	37	31	3.40673e-06
	FALSE	High	Mascot (A2)			Unambiguous	VDLGcAATcPK	C5(Carbamidomethyl); C9(Carbamidomethyl)	1	P01390	P01390	0	2	0.9722	0	1	1	596.28	1191.55	1191.55	3.34	0.00199	HCD (High Energy Collision Dissociation)	30	MS2	9.94579	11.982	55.8855	40275	Venom-NajaNivea.raw	F2	72	1	37	31	3.66318e-06
	FALSE	High	Mascot (A2)			Unambiguous	VDLGcAATcPK	C5(Carbamidomethyl); C9(Carbamidomethyl)	1	P01390	P01390	0	2	0.9722	0	1	1	596.28	1191.55	1191.55	2.93	0.00175	HCD (High Energy Collision Dissociation)	30	MS2	6.47664	28.691	61.9982	45628	Venom-NajaNivea.raw	F2	72	1	37	31	3.67162e-06
	FALSE	High	Mascot (A2)			Unambiguous	VDLGcAATcPK	C5(Carbamidomethyl); C9(Carbamidomethyl)	1	P01390	P01390	0	2	0.9722	0	1	1	596.28	1191.55	1191.55	3.03	0.00181	HCD (High Energy Collision Dissociation)	30	MS2	16.7511	10.522	55.2659	39732	Venom-NajaNivea.raw	F2	72	1	37	31	3.67162e-06
	FALSE	High	Mascot (A2)			Unambiguous	VDLGcAATcPK	C5(Carbamidomethyl); C9(Carbamidomethyl)	1	P01390	P01390	0	2	0.9722	0	1	1	596.28	1191.55	1191.55	2.93	0.00175	HCD (High Energy Collision Dissociation)	30	MS2	8.27702	23.025	62.5995	46137	Venom-NajaNivea.raw	F2	72	1	37	31	3.68009e-06
	FALSE	High	Mascot (A2)			Unambiguous	VDLGcAATcPK	C5(Carbamidomethyl); C9(Carbamidomethyl)	1	P01390	P01390	0	2	0.9722	0	1	1	596.28	1191.55	1191.55	3.14	0.00187	HCD (High Energy Collision Dissociation)	30	MS2	6.50061	23.379	58.1139	42199	Venom-NajaNivea.raw	F2	72	1	37	31	3.7056e-06
	FALSE	High	Mascot (A2)			Unambiguous	VDLGcAATcPK	C5(Carbamidomethyl); C9(Carbamidomethyl)	1	P01390	P01390	0	2	0.9722	0	1	1	596.28	1191.55	1191.55	3.14	0.00187	HCD (High Energy Collision Dissociation)	30	MS2	16.0809	14.824	56.781	41072	Venom-NajaNivea.raw	F2	72	1	37	31	3.7056e-06
	FALSE	High	Mascot (A2)			Unambiguous	VDLGcAATcPK	C5(Carbamidomethyl); C9(Carbamidomethyl)	1	P01390	P01390	0	2	0.9722	0	1	1	596.28	1191.55	1191.55	3.34	0.00199	HCD (High Energy Collision Dissociation)	30	MS2	5.75664	21.549	57.3842	41580	Venom-NajaNivea.raw	F2	72	1	37	31	3.71414e-06
	FALSE	High	Mascot (A2)			Unambiguous	VDLGcAATcPK	C5(Carbamidomethyl); C9(Carbamidomethyl)	1	P01390	P01390	0	2	0.9722	0	1	1	596.28	1191.55	1191.55	2.83	0.00169	HCD (High Energy Collision Dissociation)	30	MS2	10.6715	16.354	55.5631	39991	Venom-NajaNivea.raw	F2	72	1	37	31	3.7198e-06
	FALSE	High	Mascot (A2)			Unambiguous	VDLGcAATcPK	C5(Carbamidomethyl); C9(Carbamidomethyl)	1	P01390	P01390	0	2	0.9722	0	1	1	596.28	1191.55	1191.55	2.21	0.00132	HCD (High Energy Collision Dissociation)	30	MS2	7.43576	16.56	59.0153	43003	Venom-NajaNivea.raw	F2	72	1	37	31	3.48025e-06
	FALSE	High	Mascot (A2)			Unambiguous	VDLGcAATcPK	C5(Carbamidomethyl); C9(Carbamidomethyl)	1	P01390	P01390	0	2	0.9722	0	1	1	596.279	1191.55	1191.55	1.6	0.00095	HCD (High Energy Collision Dissociation)	30	MS2	0	42.65	64.7187	47973	Venom-NajaNivea.raw	F2	72	1	37	30	3.1374e-06
	FALSE	High	Mascot (A2)			Unambiguous	VDLGcAATcPK	C5(Carbamidomethyl); C9(Carbamidomethyl)	1	P01390	P01390	0	2	0.9722	0	1	1	596.28	1191.55	1191.55	2.73	0.00162	HCD (High Energy Collision Dissociation)	30	MS2	15.4528	11.501	56.1839	40536	Venom-NajaNivea.raw	F2	72	1	37	31	3.51025e-06
	FALSE	High	Mascot (A2)			Unambiguous	VDLGcAATcPK	C5(Carbamidomethyl); C9(Carbamidomethyl)	1	P01390	P01390	0	2	0.9722	0	1	1	596.28	1191.55	1191.55	2.73	0.00162	HCD (High Energy Collision Dissociation)	30	MS2	9.45129	26.495	60.1855	44041	Venom-NajaNivea.raw	F2	72	1	37	31	3.51834e-06
	FALSE	High	Mascot (A2)			Unambiguous	VDLGcAATcPK	C5(Carbamidomethyl); C9(Carbamidomethyl)	1	P01390	P01390	0	2	0.9722	0	1	1	596.28	1191.55	1191.55	2.93	0.00175	HCD (High Energy Collision Dissociation)	30	MS2	8.71077	41.764	63.1989	46638	Venom-NajaNivea.raw	F2	72	1	37	31	3.79191e-06
	FALSE	High	Mascot (A2)			Unambiguous	VDLGcAATcPK	C5(Carbamidomethyl); C9(Carbamidomethyl)	1	P01390	P01390	0	2	0.9722	0	1	1	596.28	1191.55	1191.55	2.62	0.00156	HCD (High Energy Collision Dissociation)	30	MS2	4.83272	39.805	61.6983	45365	Venom-NajaNivea.raw	F2	72	1	37	31	3.5509e-06
	FALSE	High	Mascot (A2)			Unambiguous	VDLGcAATcPK	C5(Carbamidomethyl); C9(Carbamidomethyl)	1	P01390	P01390	0	2	0.9722	0	1	1	596.28	1191.55	1191.55	2.73	0.00162	HCD (High Energy Collision Dissociation)	30	MS2	11.1534	23.042	56.4848	40810	Venom-NajaNivea.raw	F2	72	1	37	31	3.56729e-06
	FALSE	High	Mascot (A2)			Unambiguous	VDLGcAATcPK	C5(Carbamidomethyl); C9(Carbamidomethyl)	1	P01390	P01390	0	2	0.9722	0	1	1	596.28	1191.55	1191.55	2.73	0.00162	HCD (High Energy Collision Dissociation)	30	MS2	1.46851	2.186	47.3253	32360	Venom-NajaNivea.raw	F2	72	1	37	31	3.57551e-06
	FALSE	High	Mascot (A2)			Unambiguous	VDLGcAATcPK	C5(Carbamidomethyl); C9(Carbamidomethyl)	1	P01390	P01390	0	2	0.9722	0	1	1	596.28	1191.55	1191.55	2.32	0.00138	HCD (High Energy Collision Dissociation)	30	MS2	11.8131	29.708	67.8273	50628	Venom-NajaNivea.raw	F2	72	1	37	31	3.61086e-06
	FALSE	High	Mascot (A2)			Unambiguous	VDLGcAATcPK	C5(Carbamidomethyl); C9(Carbamidomethyl)	1	P01390	P01390	0	2	0.9722	0	1	1	596.28	1191.55	1191.55	2.42	0.00144	HCD (High Energy Collision Dissociation)	30	MS2	5.38581	45.031	66.2523	49263	Venom-NajaNivea.raw	F2	72	1	37	31	3.65038e-06
	FALSE	High	Mascot (A2)			Unambiguous	VDLGcAATcPK	C5(Carbamidomethyl); C9(Carbamidomethyl)	1	P01390	P01390	0	2	0.9722	0	1	1	596.28	1191.55	1191.55	2.21	0.00132	HCD (High Energy Collision Dissociation)	30	MS2	29.7702	4.237	52.1071	36848	Venom-NajaNivea.raw	F2	72	1	37	31	3.66953e-06
	FALSE	High	Mascot (A2)			Unambiguous	VDLGcAATcPK	C5(Carbamidomethyl); C9(Carbamidomethyl)	1	P01390	P01390	0	2	0.9722	0	1	1	596.28	1191.55	1191.55	2.52	0.0015	HCD (High Energy Collision Dissociation)	30	MS2	8.99641	30.62	65.9834	49032	Venom-NajaNivea.raw	F2	72	1	37	31	3.69265e-06
	FALSE	High	Mascot (A2)			Unambiguous	VDLGcAATcPK	C5(Carbamidomethyl); C9(Carbamidomethyl)	1	P01390	P01390	0	2	0.9722	0	1	1	596.28	1191.55	1191.55	2.42	0.00144	HCD (High Energy Collision Dissociation)	30	MS2	19.4191	30.264	66.5954	49546	Venom-NajaNivea.raw	F2	72	1	37	31	3.69265e-06
	FALSE	High	Mascot (A2)			Unambiguous	VDLGcAATcPK	C5(Carbamidomethyl); C9(Carbamidomethyl)	1	P01390	P01390	0	2	0.9722	0	1	1	596.279	1191.55	1191.55	1.6	0.00095	HCD (High Energy Collision Dissociation)	30	MS2	12.3295	47.967	78.2692	59328	Venom-NajaNivea.raw	F2	72	1	37	30	3.42428e-06
	FALSE	High	Mascot (A2)			Unambiguous	VDLGcAATcPK	C5(Carbamidomethyl); C9(Carbamidomethyl)	1	P01390	P01390	0	2	0.9722	0	1	1	596.281	1191.55	1191.55	3.55	0.00211	HCD (High Energy Collision Dissociation)	30	MS2	6.07099	100	258.857	181681	Venom-NajaNivea.raw	F2	72	1	37	31	4.15775e-06
	FALSE	High	Mascot (A2)			Unambiguous	VDLGcAATcPK	C5(Carbamidomethyl); C9(Carbamidomethyl)	1	P01390	P01390	0	2	0.9861	0	1	1	596.28	1191.55	1191.55	2.42	0.00144	HCD (High Energy Collision Dissociation)	30	MS2	33.0168	4.258	51.8118	36579	Venom-NajaNivea.raw	F2	72	1	37	31	3.87559e-06
	FALSE	High	Mascot (A2)			Unambiguous	VDLGcAATcPK	C5(Carbamidomethyl); C9(Carbamidomethyl)	1	P01390	P01390	0	2	0.9722	0	1	1	596.28	1191.55	1191.55	2.32	0.00138	HCD (High Energy Collision Dissociation)	30	MS2	12.6688	50.309	65.039	48227	Venom-NajaNivea.raw	F2	72	1	37	31	3.88696e-06
	FALSE	High	Mascot (A2)			Unambiguous	VDLGcAATcPK	C5(Carbamidomethyl); C9(Carbamidomethyl)	1	P01390	P01390	0	2	0.9861	0	1	1	596.28	1191.55	1191.55	2.21	0.00132	HCD (High Energy Collision Dissociation)	30	MS2	9.64488	33.293	66.9015	49812	Venom-NajaNivea.raw	F2	72	1	37	31	3.95923e-06
	FALSE	High	Mascot (A2)			Unambiguous	VDLGcAATcPK	C5(Carbamidomethyl); C9(Carbamidomethyl)	1	P01390	P01390	0	2	0.9722	0	1	1	596.28	1191.55	1191.55	2.62	0.00156	HCD (High Energy Collision Dissociation)	30	MS2	28.5616	28.75	75.46	56964	Venom-NajaNivea.raw	F2	72	1	37	31	3.96586e-06
	FALSE	High	Mascot (A2)			Unambiguous	VDLGcAATcPK	C5(Carbamidomethyl); C9(Carbamidomethyl)	1	P01390	P01390	0	2	0.9722	0	1	1	596.28	1191.55	1191.55	2.01	0.0012	HCD (High Energy Collision Dissociation)	30	MS2	21.8646	11.061	59.9099	43794	Venom-NajaNivea.raw	F2	72	1	36	30	3.53775e-06
	FALSE	High	Mascot (A2)			Unambiguous	VDLGcAATcPK	C5(Carbamidomethyl); C9(Carbamidomethyl)	1	P01390	P01390	0	2	0.9722	0	1	1	596.279	1191.55	1191.55	1.39	0.00083	HCD (High Energy Collision Dissociation)	30	MS2	32.4466	100	75.2045	56737	Venom-NajaNivea.raw	F2	72	1	37	30	3.56919e-06
	FALSE	High	Mascot (A2)			Unambiguous	VDLGcAATcPK	C5(Carbamidomethyl); C9(Carbamidomethyl)	1	P01390	P01390	0	2	0.9861	0	1	1	596.28	1191.55	1191.55	2.11	0.00126	HCD (High Energy Collision Dissociation)	30	MS2	0	36.057	67.1982	50083	Venom-NajaNivea.raw	F2	72	1	37	31	3.9775e-06
	FALSE	High	Mascot (A2)			Unambiguous	VDLGcAATcPK	C5(Carbamidomethyl); C9(Carbamidomethyl)	1	P01390	P01390	0	2	0.9722	0	1	1	596.28	1191.55	1191.55	2.21	0.00132	HCD (High Energy Collision Dissociation)	30	MS2	19.2995	100	149.943	115829	Venom-NajaNivea.raw	F2	72	1	37	31	4.07015e-06
	FALSE	High	Mascot (A2)			Unambiguous	VDLGcAATcPK	C5(Carbamidomethyl); C9(Carbamidomethyl)	1	P01390	P01390	0	2	0.9722	0	1	1	596.28	1191.55	1191.55	3.03	0.00181	HCD (High Energy Collision Dissociation)	30	MS2	15.909	100	154.22	118866	Venom-NajaNivea.raw	F2	72	1	37	31	4.40411e-06
	FALSE	High	Mascot (A2)			Unambiguous	VDLGcAATcPK	C5(Carbamidomethyl); C9(Carbamidomethyl)	1	P01390	P01390	0	2	0.9861	0	1	1	596.281	1191.55	1191.55	3.44	0.00205	HCD (High Energy Collision Dissociation)	30	MS2	14.8098	100	154.925	119352	Venom-NajaNivea.raw	F2	72	1	37	31	4.42444e-06
	FALSE	High	Mascot (A2)			Unambiguous	VDLGcAATcPK	C5(Carbamidomethyl); C9(Carbamidomethyl)	1	P01390	P01390	0	2	0.9722	0	1	1	596.28	1191.55	1191.55	2.32	0.00138	HCD (High Energy Collision Dissociation)	30	MS2	7.69778	100	146.024	113156	Venom-NajaNivea.raw	F2	72	1	37	31	4.11728e-06
	FALSE	High	Mascot (A2)			Unambiguous	VDLGcAATcPK	C5(Carbamidomethyl); C9(Carbamidomethyl)	1	P01390	P01390	0	2	0.9861	0	1	1	596.28	1191.55	1191.55	3.24	0.00193	HCD (High Energy Collision Dissociation)	30	MS2	0	100	158.633	122005	Venom-NajaNivea.raw	F2	72	1	37	31	4.45511e-06
	FALSE	High	Mascot (A2)			Unambiguous	VDLGcAATcPK	C5(Carbamidomethyl); C9(Carbamidomethyl)	1	P01390	P01390	0	2	0.9861	0	1	1	596.28	1191.55	1191.55	3.34	0.00199	HCD (High Energy Collision Dissociation)	30	MS2	34.6135	82.927	158.235	121732	Venom-NajaNivea.raw	F2	72	1	37	31	4.51708e-06
	FALSE	High	Mascot (A2)			Unambiguous	VDLGcAATcPK	C5(Carbamidomethyl); C9(Carbamidomethyl)	1	P01390	P01390	0	2	0.9861	0	1	1	596.28	1191.55	1191.55	2.73	0.00162	HCD (High Energy Collision Dissociation)	30	MS2	6.7024	100	93.2338	72073	Venom-NajaNivea.raw	F2	72	1	37	31	4.22998e-06
	FALSE	High	Mascot (A2)			Unambiguous	VDLGcAATcPK	C5(Carbamidomethyl); C9(Carbamidomethyl)	1	P01390	P01390	0	2	0.9859	0	1	1	596.28	1191.55	1191.55	2.83	0.00169	HCD (High Energy Collision Dissociation)	30	MS2	12.9311	100	149.287	115384	Venom-NajaNivea.raw	F2	71	1	37	31	4.54485e-06
	FALSE	High	Mascot (A2)			Unambiguous	VDLGcAATcPK	C5(Carbamidomethyl); C9(Carbamidomethyl)	1	P01390	P01390	0	2	0.9577	0	1	1	596.28	1191.55	1191.55	1.91	0.00114	HCD (High Energy Collision Dissociation)	30	MS2	15.0355	100	144.42	112087	Venom-NajaNivea.raw	F2	71	1	36	30	3.78205e-06
	FALSE	High	Mascot (A2)			Unambiguous	VDLGcAATcPK	C5(Carbamidomethyl); C9(Carbamidomethyl)	1	P01390	P01390	0	2	0.9859	0	1	1	596.28	1191.55	1191.55	2.32	0.00138	HCD (High Energy Collision Dissociation)	30	MS2	0	100	157.831	121456	Venom-NajaNivea.raw	F2	71	1	37	31	4.24239e-06
	FALSE	High	Mascot (A2)			Unambiguous	VDLGcAATcPK	C5(Carbamidomethyl); C9(Carbamidomethyl)	1	P01390	P01390	0	2	0.9859	0	1	1	596.28	1191.55	1191.55	2.42	0.00144	HCD (High Energy Collision Dissociation)	30	MS2	7.2093	100	145.677	112930	Venom-NajaNivea.raw	F2	71	1	37	31	4.26912e-06
	FALSE	High	Mascot (A2)			Unambiguous	VDLGcAATcPK	C5(Carbamidomethyl); C9(Carbamidomethyl)	1	P01390	P01390	0	2	0.9859	0	1	1	596.28	1191.55	1191.55	2.52	0.0015	HCD (High Energy Collision Dissociation)	30	MS2	8.85564	86.253	143.119	111229	Venom-NajaNivea.raw	F2	71	1	37	31	4.28882e-06
	FALSE	High	Mascot (A2)			Unambiguous	VDLGcAATcPK	C5(Carbamidomethyl); C9(Carbamidomethyl)	1	P01390	P01390	0	2	0.9859	0	1	1	596.28	1191.55	1191.55	2.93	0.00175	HCD (High Energy Collision Dissociation)	30	MS2	12.4388	73.927	130.758	102759	Venom-NajaNivea.raw	F2	71	1	37	31	4.61167e-06
	FALSE	High	Mascot (A2)			Unambiguous	VDLGcAATcPK	C5(Carbamidomethyl); C9(Carbamidomethyl)	1	P01390	P01390	0	2	0.9859	0	1	1	596.28	1191.55	1191.55	2.32	0.00138	HCD (High Energy Collision Dissociation)	30	MS2	29.0155	100	145.071	112528	Venom-NajaNivea.raw	F2	71	1	37	31	4.29151e-06
	FALSE	High	Mascot (A2)			Unambiguous	VDLGcAATcPK	C5(Carbamidomethyl); C9(Carbamidomethyl)	1	P01390	P01390	0	2	0.9859	0	1	1	596.28	1191.55	1191.55	2.52	0.0015	HCD (High Energy Collision Dissociation)	30	MS2	21.0592	100	145.371	112728	Venom-NajaNivea.raw	F2	71	1	37	31	4.30862e-06
	FALSE	High	Mascot (A2)			Unambiguous	VDLGcAATcPK	C5(Carbamidomethyl); C9(Carbamidomethyl)	1	P01390	P01390	0	2	0.9859	0	1	1	596.28	1191.55	1191.55	3.03	0.00181	HCD (High Energy Collision Dissociation)	30	MS2	23.3785	49.405	74.9353	56512	Venom-NajaNivea.raw	F2	71	1	37	31	4.64363e-06
	FALSE	High	Mascot (A2)			Unambiguous	VDLGcAATcPK	C5(Carbamidomethyl); C9(Carbamidomethyl)	1	P01390	P01390	0	2	0.9155	0	1	1	596.279	1191.55	1191.55	1.6	0.00095	HCD (High Energy Collision Dissociation)	30	MS2	0	100	142.775	111001	Venom-NajaNivea.raw	F2	71	1	37	30	3.8866e-06
	FALSE	High	Mascot (A2)			Unambiguous	VDLGcAATcPK	C5(Carbamidomethyl); C9(Carbamidomethyl)	1	P01390	P01390	0	2	0.9859	0	1	1	596.281	1191.55	1191.55	3.55	0.00211	HCD (High Energy Collision Dissociation)	30	MS2	0	100	170.968	131004	Venom-NajaNivea.raw	F2	71	1	37	31	4.64363e-06
	FALSE	High	Mascot (A2)			Unambiguous	VDLGcAATcPK	C5(Carbamidomethyl); C9(Carbamidomethyl)	1	P01390	P01390	0	2	0.9859	0	1	1	596.28	1191.55	1191.55	3.03	0.00181	HCD (High Energy Collision Dissociation)	30	MS2	25.9438	79.069	146.995	113836	Venom-NajaNivea.raw	F2	71	1	37	31	4.64363e-06
	FALSE	High	Mascot (A2)			Unambiguous	VDLGcAATcPK	C5(Carbamidomethyl); C9(Carbamidomethyl)	1	P01390	P01390	0	2	0.9577	0	1	1	596.281	1191.55	1191.55	3.44	0.00205	HCD (High Energy Collision Dissociation)	30	MS2	6.14054	100	149.595	115604	Venom-NajaNivea.raw	F2	71	1	37	31	4.64363e-06
	FALSE	High	Mascot (A2)			Unambiguous	VDLGcAATcPK	C5(Carbamidomethyl); C9(Carbamidomethyl)	1	P01390	P01390	0	2	0.9859	0	1	1	596.28	1191.55	1191.55	2.62	0.00156	HCD (High Energy Collision Dissociation)	30	MS2	6.9159	80.133	143.42	111419	Venom-NajaNivea.raw	F2	71	1	37	31	4.33848e-06
	FALSE	High	Mascot (A2)			Unambiguous	VDLGcAATcPK	C5(Carbamidomethyl); C9(Carbamidomethyl)	1	P01390	P01390	0	2	0.9859	0	1	1	596.28	1191.55	1191.55	2.93	0.00175	HCD (High Energy Collision Dissociation)	30	MS2	19.696	100	180.198	137322	Venom-NajaNivea.raw	F2	71	1	37	31	4.65434e-06
	FALSE	High	Mascot (A2)			Unambiguous	VDLGcAATcPK	C5(Carbamidomethyl); C9(Carbamidomethyl)	1	P01390	P01390	0	2	0.9859	0	1	1	596.28	1191.55	1191.55	3.24	0.00193	HCD (High Energy Collision Dissociation)	30	MS2	0	100	155.306	119618	Venom-NajaNivea.raw	F2	71	1	37	31	4.65434e-06
	FALSE	High	Mascot (A2)			Unambiguous	VDLGcAATcPK	C5(Carbamidomethyl); C9(Carbamidomethyl)	1	P01390	P01390	0	2	0.9859	0	1	1	596.28	1191.55	1191.55	2.93	0.00175	HCD (High Energy Collision Dissociation)	30	MS2	9.42216	100	142.47	110799	Venom-NajaNivea.raw	F2	71	1	37	31	4.65434e-06
	FALSE	High	Mascot (A2)			Unambiguous	VDLGcAATcPK	C5(Carbamidomethyl); C9(Carbamidomethyl)	1	P01390	P01390	0	2	0.9718	0	1	1	596.28	1191.55	1191.55	3.24	0.00193	HCD (High Energy Collision Dissociation)	30	MS2	10.5353	100	259.758	182157	Venom-NajaNivea.raw	F2	71	1	37	31	4.66507e-06
	FALSE	High	Mascot (A2)			Unambiguous	VDLGcAATcPK	C5(Carbamidomethyl); C9(Carbamidomethyl)	1	P01390	P01390	0	2	0.9859	0	1	1	596.28	1191.55	1191.55	2.32	0.00138	HCD (High Energy Collision Dissociation)	30	MS2	31.3685	99.439	147.341	114066	Venom-NajaNivea.raw	F2	71	1	37	31	4.35121e-06
	FALSE	High	Mascot (A2)			Unambiguous	VDLGcAATcPK	C5(Carbamidomethyl); C9(Carbamidomethyl)	1	P01390	P01390	0	2	0.9859	0	1	1	596.28	1191.55	1191.55	2.42	0.00144	HCD (High Energy Collision Dissociation)	30	MS2	20.3697	100	148.055	114555	Venom-NajaNivea.raw	F2	71	1	37	31	4.35851e-06
	FALSE	High	Mascot (A2)			Unambiguous	VDLGcAATcPK	C5(Carbamidomethyl); C9(Carbamidomethyl)	1	P01390	P01390	0	2	0.9859	0	1	1	596.281	1191.55	1191.55	3.44	0.00205	HCD (High Energy Collision Dissociation)	30	MS2	26.3761	100	146.643	113598	Venom-NajaNivea.raw	F2	71	1	37	31	4.6866e-06
	FALSE	High	Mascot (A2)			Unambiguous	VDLGcAATcPK	C5(Carbamidomethyl); C9(Carbamidomethyl)	1	P01390	P01390	0	2	0.9859	0	1	1	596.28	1191.55	1191.55	2.52	0.0015	HCD (High Energy Collision Dissociation)	30	MS2	35.5548	49.896	91.5344	70688	Venom-NajaNivea.raw	F2	71	1	37	31	4.36856e-06
	FALSE	High	Mascot (A2)			Unambiguous	VDLGcAATcPK	C5(Carbamidomethyl); C9(Carbamidomethyl)	1	P01390	P01390	0	2	0.9859	0	1	1	596.28	1191.55	1191.55	1.91	0.00114	HCD (High Energy Collision Dissociation)	30	MS2	12.6891	100	140.005	109101	Venom-NajaNivea.raw	F2	71	1	36	30	3.90595e-06
	FALSE	High	Mascot (A2)			Unambiguous	VDLGcAATcPK	C5(Carbamidomethyl); C9(Carbamidomethyl)	1	P01390	P01390	0	2	0.9859	0	1	1	596.28	1191.55	1191.55	2.42	0.00144	HCD (High Energy Collision Dissociation)	30	MS2	0	100	160.904	123681	Venom-NajaNivea.raw	F2	71	1	37	31	4.37863e-06
	FALSE	High	Mascot (A2)			Unambiguous	VDLGcAATcPK	C5(Carbamidomethyl); C9(Carbamidomethyl)	1	P01390	P01390	0	2	0.9859	0	1	1	596.28	1191.55	1191.55	2.11	0.00126	HCD (High Energy Collision Dissociation)	30	MS2	16.1628	80.929	147.687	114299	Venom-NajaNivea.raw	F2	71	1	37	31	4.38138e-06
	FALSE	High	Mascot (A2)			Unambiguous	VDLGcAATcPK	C5(Carbamidomethyl); C9(Carbamidomethyl)	1	P01390	P01390	0	2	0.9859	0	1	1	596.28	1191.55	1191.55	2.11	0.00126	HCD (High Energy Collision Dissociation)	30	MS2	6.33666	81.066	139.345	108668	Venom-NajaNivea.raw	F2	71	1	37	31	4.39148e-06
	FALSE	High	Mascot (A2)			Unambiguous	VDLGcAATcPK	C5(Carbamidomethyl); C9(Carbamidomethyl)	1	P01390	P01390	0	2	0.9859	0	1	1	596.281	1191.55	1191.55	3.55	0.00211	HCD (High Energy Collision Dissociation)	30	MS2	18.8009	100	153.048	118026	Venom-NajaNivea.raw	F2	71	1	37	31	4.71909e-06
	FALSE	High	Mascot (A2)			Unambiguous	VDLGcAATcPK	C5(Carbamidomethyl); C9(Carbamidomethyl)	1	P01390	P01390	0	2	0.9859	0	1	1	596.28	1191.55	1191.55	3.34	0.00199	HCD (High Energy Collision Dissociation)	30	MS2	17.9233	100	182.191	138601	Venom-NajaNivea.raw	F2	71	1	37	31	4.71909e-06
	FALSE	High	Mascot (A2)			Unambiguous	VDLGcAATcPK	C5(Carbamidomethyl); C9(Carbamidomethyl)	1	P01390	P01390	0	2	0.9859	0	1	1	596.28	1191.55	1191.55	2.83	0.00169	HCD (High Energy Collision Dissociation)	30	MS2	5.32547	64.375	132.708	104132	Venom-NajaNivea.raw	F2	71	1	37	31	4.74809e-06
	FALSE	High	Mascot (A2)			Unambiguous	VDLGcAATcPK	C5(Carbamidomethyl); C9(Carbamidomethyl)	1	P01390	P01390	0	2	0.9859	0	1	1	596.28	1191.55	1191.55	2.62	0.00156	HCD (High Energy Collision Dissociation)	30	MS2	0	100	153.887	118628	Venom-NajaNivea.raw	F2	71	1	37	31	4.42933e-06
	FALSE	High	Mascot (A2)			Unambiguous	VDLGcAATcPK	C5(Carbamidomethyl); C9(Carbamidomethyl)	1	P01390	P01390	0	2	0.9859	0	1	1	596.28	1191.55	1191.55	2.62	0.00156	HCD (High Energy Collision Dissociation)	30	MS2	7.17382	100	148.386	114781	Venom-NajaNivea.raw	F2	71	1	37	31	4.43954e-06
	FALSE	High	Mascot (A2)			Unambiguous	VDLGcAATcPK	C5(Carbamidomethyl); C9(Carbamidomethyl)	1	P01390	P01390	0	2	0.9577	0	1	1	596.28	1191.55	1191.55	2.42	0.00144	HCD (High Energy Collision Dissociation)	30	MS2	16.0427	39.817	91.1853	70412	Venom-NajaNivea.raw	F2	71	1	37	31	4.44977e-06
	FALSE	High	Mascot (A2)			Unambiguous	VDLGcAATcPK	C5(Carbamidomethyl); C9(Carbamidomethyl)	1	P01390	P01390	0	2	0.9859	0	1	1	596.28	1191.55	1191.55	3.24	0.00193	HCD (High Energy Collision Dissociation)	30	MS2	38.2379	100	138.997	108442	Venom-NajaNivea.raw	F2	71	1	37	31	4.77373e-06
	FALSE	High	Mascot (A2)			Unambiguous	VDLGcAATcPK	C5(Carbamidomethyl); C9(Carbamidomethyl)	1	P01390	P01390	0	2	0.9577	0	1	1	596.28	1191.55	1191.55	2.93	0.00175	HCD (High Energy Collision Dissociation)	30	MS2	15.7466	100	148.686	114975	Venom-NajaNivea.raw	F2	71	1	37	31	4.78474e-06
	FALSE	High	Mascot (A2)			Unambiguous	VDLGcAATcPK	C5(Carbamidomethyl); C9(Carbamidomethyl)	1	P01390	P01390	0	2	0.9859	0	1	1	596.279	1191.55	1191.55	1.5	0.00089	HCD (High Energy Collision Dissociation)	30	MS2	0	87.486	133.057	104379	Venom-NajaNivea.raw	F2	71	1	37	30	4.0047e-06
	FALSE	High	Mascot (A2)			Unambiguous	VDLGcAATcPK	C5(Carbamidomethyl); C9(Carbamidomethyl)	1	P01390	P01390	0	2	0.9859	0	1	1	596.28	1191.55	1191.55	2.52	0.0015	HCD (High Energy Collision Dissociation)	30	MS2	8.05554	100	90.8814	70166	Venom-NajaNivea.raw	F2	71	1	37	31	4.47031e-06
	FALSE	High	Mascot (A2)			Unambiguous	VDLGcAATcPK	C5(Carbamidomethyl); C9(Carbamidomethyl)	1	P01390	P01390	0	2	0.9859	0	1	1	596.28	1191.55	1191.55	3.03	0.00181	HCD (High Energy Collision Dissociation)	30	MS2	0	100	131.103	103008	Venom-NajaNivea.raw	F2	71	1	37	31	4.8179e-06
	FALSE	High	Mascot (A2)			Unambiguous	VDLGcAATcPK	C5(Carbamidomethyl); C9(Carbamidomethyl)	1	P01390	P01390	0	2	0.9859	0	1	1	596.28	1191.55	1191.55	2.21	0.00132	HCD (High Energy Collision Dissociation)	30	MS2	0	20.591	68.4186	51158	Venom-NajaNivea.raw	F2	71	1	37	31	4.48343e-06
	FALSE	High	Mascot (A2)			Unambiguous	VDLGcAATcPK	C5(Carbamidomethyl); C9(Carbamidomethyl)	1	P01390	P01390	0	2	0.9859	0	1	1	596.28	1191.55	1191.55	2.32	0.00138	HCD (High Energy Collision Dissociation)	30	MS2	0	100	155.629	119846	Venom-NajaNivea.raw	F2	71	1	37	31	4.48343e-06
	FALSE	High	Mascot (A2)			Unambiguous	VDLGcAATcPK	C5(Carbamidomethyl); C9(Carbamidomethyl)	1	P01390	P01390	0	2	0.9718	0	1	1	596.28	1191.55	1191.55	2.52	0.0015	HCD (High Energy Collision Dissociation)	30	MS2	13.882	79.388	159.677	122778	Venom-NajaNivea.raw	F2	71	1	37	31	4.49095e-06
	FALSE	High	Mascot (A2)			Unambiguous	VDLGcAATcPK	C5(Carbamidomethyl); C9(Carbamidomethyl)	1	P01390	P01390	0	2	0.9859	0	1	1	596.28	1191.55	1191.55	2.93	0.00175	HCD (High Energy Collision Dissociation)	30	MS2	40.7082	100	154.599	119122	Venom-NajaNivea.raw	F2	71	1	37	31	4.82901e-06
	FALSE	High	Mascot (A2)			Unambiguous	VDLGcAATcPK	C5(Carbamidomethyl); C9(Carbamidomethyl)	1	P01390	P01390	0	2	0.9859	0	1	1	596.28	1191.55	1191.55	1.91	0.00114	HCD (High Energy Collision Dissociation)	30	MS2	0	100	134.404	105341	Venom-NajaNivea.raw	F2	71	1	36	30	4.02464e-06
	FALSE	High	Mascot (A2)			Unambiguous	VDLGcAATcPK	C5(Carbamidomethyl); C9(Carbamidomethyl)	1	P01390	P01390	0	2	0.9859	0	1	1	596.28	1191.55	1191.55	1.91	0.00114	HCD (High Energy Collision Dissociation)	30	MS2	36.1767	66.561	138.088	107837	Venom-NajaNivea.raw	F2	71	1	36	30	4.02464e-06
	FALSE	High	Mascot (A2)			Unambiguous	VDLGcAATcPK	C5(Carbamidomethyl); C9(Carbamidomethyl)	1	P01390	P01390	0	2	1	0	1	1	596.28	1191.55	1191.55	3.24	0.00193	HCD (High Energy Collision Dissociation)	30	MS2	18.5511	100	259.452	181994	Venom-NajaNivea.raw	F2	71	1	37	31	4.84014e-06
	FALSE	High	Mascot (A2)			Unambiguous	VDLGcAATcPK	C5(Carbamidomethyl); C9(Carbamidomethyl)	1	P01390	P01390	0	2	0.9859	0	1	1	596.28	1191.55	1191.55	3.03	0.00181	HCD (High Energy Collision Dissociation)	30	MS2	15.8096	100	174.245	133268	Venom-NajaNivea.raw	F2	71	1	37	31	4.8513e-06
	FALSE	High	Mascot (A2)			Unambiguous	VDLGcAATcPK	C5(Carbamidomethyl); C9(Carbamidomethyl)	1	P01390	P01390	0	2	0.9859	0	1	1	596.28	1191.55	1191.55	2.83	0.00169	HCD (High Energy Collision Dissociation)	30	MS2	10.1376	32.706	79.2625	60188	Venom-NajaNivea.raw	F2	71	1	37	31	4.84751e-06
	FALSE	High	Mascot (A2)			Unambiguous	VDLGcAATcPK	C5(Carbamidomethyl); C9(Carbamidomethyl)	1	P01390	P01390	0	2	0.9577	0	1	1	596.28	1191.55	1191.55	2.62	0.00156	HCD (High Energy Collision Dissociation)	30	MS2	0.342667	2.174	47.9201	32924	Venom-NajaNivea.raw	F2	71	1	37	31	4.5325e-06
	FALSE	High	Mascot (A2)			Unambiguous	VDLGcAATcPK	C5(Carbamidomethyl); C9(Carbamidomethyl)	1	P01390	P01390	0	2	0.9859	0	1	1	596.28	1191.55	1191.55	2.93	0.00175	HCD (High Energy Collision Dissociation)	30	MS2	30.4215	100	179.541	136900	Venom-NajaNivea.raw	F2	71	1	37	31	4.86248e-06
	FALSE	High	Mascot (A2)			Unambiguous	VDLGcAATcPK	C5(Carbamidomethyl); C9(Carbamidomethyl)	1	P01390	P01390	0	2	0.9859	0	1	1	596.281	1191.55	1191.55	3.75	0.00223	HCD (High Energy Collision Dissociation)	30	MS2	39.512	100	180.843	137740	Venom-NajaNivea.raw	F2	71	1	37	31	4.88493e-06
	FALSE	High	Mascot (A2)			Unambiguous	VDLGcAATcPK	C5(Carbamidomethyl); C9(Carbamidomethyl)	1	P01390	P01390	0	2	0.9718	0	1	1	596.28	1191.55	1191.55	2.01	0.0012	HCD (High Energy Collision Dissociation)	30	MS2	24.5399	100	132.405	103921	Venom-NajaNivea.raw	F2	71	1	36	30	4.07124e-06
	FALSE	High	Mascot (A2)			Unambiguous	VDLGcAATcPK	C5(Carbamidomethyl); C9(Carbamidomethyl)	1	P01390	P01390	0	2	0.9859	0	1	1	596.28	1191.55	1191.55	2.32	0.00138	HCD (High Energy Collision Dissociation)	30	MS2	44.2508	100	152.626	117720	Venom-NajaNivea.raw	F2	71	1	37	31	4.56678e-06
	FALSE	High	Mascot (A2)			Unambiguous	VDLGcAATcPK	C5(Carbamidomethyl); C9(Carbamidomethyl)	1	P01390	P01390	0	2	0.9859	0	1	1	596.28	1191.55	1191.55	2.52	0.0015	HCD (High Energy Collision Dissociation)	30	MS2	29.3538	91.154	137.749	107609	Venom-NajaNivea.raw	F2	71	1	37	31	4.59555e-06
	FALSE	High	Mascot (A2)			Unambiguous	VDLGcAATcPK	C5(Carbamidomethyl); C9(Carbamidomethyl)	1	P01390	P01390	0	2	0.9859	0	1	1	596.28	1191.55	1191.55	2.52	0.0015	HCD (High Energy Collision Dissociation)	30	MS2	0	100	184.136	139868	Venom-NajaNivea.raw	F2	71	1	37	31	4.63808e-06
	FALSE	High	Mascot (A2)			Unambiguous	VDLGcAATcPK	C5(Carbamidomethyl); C9(Carbamidomethyl)	1	P01390	P01390	0	2	0.9859	0	1	1	596.28	1191.55	1191.55	1.91	0.00114	HCD (High Energy Collision Dissociation)	30	MS2	0	76.119	140.77	109656	Venom-NajaNivea.raw	F2	71	1	36	30	4.1374e-06
	FALSE	High	Mascot (A2)			Unambiguous	VDLGcAATcPK	C5(Carbamidomethyl); C9(Carbamidomethyl)	1	P01390	P01390	0	2	0.9859	0	1	1	596.28	1191.55	1191.55	2.62	0.00156	HCD (High Energy Collision Dissociation)	30	MS2	37.7204	100	150.647	116296	Venom-NajaNivea.raw	F2	71	1	37	31	4.64877e-06
	FALSE	High	Mascot (A2)			Unambiguous	VDLGcAATcPK	C5(Carbamidomethyl); C9(Carbamidomethyl)	1	P01390	P01390	0	2	0.9859	0	1	1	596.28	1191.55	1191.55	2.11	0.00126	HCD (High Energy Collision Dissociation)	30	MS2	7.78556	75.064	136.006	106427	Venom-NajaNivea.raw	F2	71	1	37	31	4.64099e-06
	FALSE	High	Mascot (A2)			Unambiguous	VDLGcAATcPK	C5(Carbamidomethyl); C9(Carbamidomethyl)	1	P01390	P01390	0	2	0.9859	0	1	1	596.28	1191.55	1191.55	2.83	0.00169	HCD (High Energy Collision Dissociation)	30	MS2	26.4152	77.143	130.447	102528	Venom-NajaNivea.raw	F2	71	1	37	31	4.99481e-06
	FALSE	High	Mascot (A2)			Unambiguous	VDLGcAATcPK	C5(Carbamidomethyl); C9(Carbamidomethyl)	1	P01390	P01390	0	2	0.9859	0	1	1	596.281	1191.55	1191.55	3.65	0.00217	HCD (High Energy Collision Dissociation)	30	MS2	21.4827	97.018	177.447	135454	Venom-NajaNivea.raw	F2	71	1	37	31	4.99871e-06
	FALSE	High	Mascot (A2)			Unambiguous	VDLGcAATcPK	C5(Carbamidomethyl); C9(Carbamidomethyl)	1	P01390	P01390	0	2	0.9859	0	1	1	596.28	1191.55	1191.55	3.14	0.00187	HCD (High Energy Collision Dissociation)	30	MS2	18.5186	100	188.99	142868	Venom-NajaNivea.raw	F2	71	1	37	31	4.99871e-06
	FALSE	High	Mascot (A2)			Unambiguous	VDLGcAATcPK	C5(Carbamidomethyl); C9(Carbamidomethyl)	1	P01390	P01390	0	2	0.9859	0	1	1	596.28	1191.55	1191.55	3.24	0.00193	HCD (High Energy Collision Dissociation)	30	MS2	0	100	141.132	109925	Venom-NajaNivea.raw	F2	71	1	37	31	5.01023e-06
	FALSE	High	Mascot (A2)			Unambiguous	VDLGcAATcPK	C5(Carbamidomethyl); C9(Carbamidomethyl)	1	P01390	P01390	0	2	0.9859	0	1	1	596.28	1191.55	1191.55	2.01	0.0012	HCD (High Energy Collision Dissociation)	30	MS2	19.0026	100	134.101	105138	Venom-NajaNivea.raw	F2	71	1	36	30	4.16608e-06
	FALSE	High	Mascot (A2)			Unambiguous	VDLGcAATcPK	C5(Carbamidomethyl); C9(Carbamidomethyl)	1	P01390	P01390	0	2	0.9859	0	1	1	596.28	1191.55	1191.55	3.34	0.00199	HCD (High Energy Collision Dissociation)	30	MS2	35.8971	100	185.753	140871	Venom-NajaNivea.raw	F2	71	1	37	31	5.01023e-06
	FALSE	High	Mascot (A2)			Unambiguous	VDLGcAATcPK	C5(Carbamidomethyl); C9(Carbamidomethyl)	1	P01390	P01390	0	2	0.9859	0	1	1	596.28	1191.55	1191.55	3.03	0.00181	HCD (High Energy Collision Dissociation)	30	MS2	19.0681	54.775	92.236	71247	Venom-NajaNivea.raw	F2	71	1	37	31	5.03336e-06
	FALSE	High	Mascot (A2)			Unambiguous	VDLGcAATcPK	C5(Carbamidomethyl); C9(Carbamidomethyl)	1	P01390	P01390	0	2	0.9859	0	1	1	596.28	1191.55	1191.55	2.32	0.00138	HCD (High Energy Collision Dissociation)	30	MS2	0	100	126.691	99889	Venom-NajaNivea.raw	F2	71	1	37	31	4.68393e-06
	FALSE	High	Mascot (A2)			Unambiguous	VDLGcAATcPK	C5(Carbamidomethyl); C9(Carbamidomethyl)	1	P01390	P01390	0	2	0.9859	0	1	1	596.28	1191.55	1191.55	2.93	0.00175	HCD (High Energy Collision Dissociation)	30	MS2	17.8031	100	159.333	122513	Venom-NajaNivea.raw	F2	71	1	37	31	5.04496e-06
	FALSE	High	Mascot (A2)			Unambiguous	VDLGcAATcPK	C5(Carbamidomethyl); C9(Carbamidomethyl)	1	P01390	P01390	0	2	0.9859	0	1	1	596.279	1191.55	1191.55	1.19	0.00071	HCD (High Energy Collision Dissociation)	30	MS2	17.2937	91.044	130.112	102287	Venom-NajaNivea.raw	F2	71	1	37	30	4.24199e-06
	FALSE	High	Mascot (A2)			Unambiguous	VDLGcAATcPK	C5(Carbamidomethyl); C9(Carbamidomethyl)	1	P01390	P01390	0	2	0.9859	0	1	1	596.28	1191.55	1191.55	2.93	0.00175	HCD (High Energy Collision Dissociation)	30	MS2	0	100	181.537	138180	Venom-NajaNivea.raw	F2	71	1	37	31	5.07993e-06
	FALSE	High	Mascot (A2)			Unambiguous	VDLGcAATcPK	C5(Carbamidomethyl); C9(Carbamidomethyl)	1	P01390	P01390	0	2	0.9859	0	1	1	596.28	1191.55	1191.55	2.42	0.00144	HCD (High Energy Collision Dissociation)	30	MS2	12.0285	100	128.454	101123	Venom-NajaNivea.raw	F2	71	1	37	31	4.7352e-06
	FALSE	High	Mascot (A2)			Unambiguous	VDLGcAATcPK	C5(Carbamidomethyl); C9(Carbamidomethyl)	1	P01390	P01390	0	2	0.9859	0	1	1	596.279	1191.55	1191.55	1.29	0.00077	HCD (High Energy Collision Dissociation)	30	MS2	0	41.578	81.4731	62227	Venom-NajaNivea.raw	F2	71	1	37	30	4.27139e-06
	FALSE	High	Mascot (A2)			Unambiguous	VDLGcAATcPK	C5(Carbamidomethyl); C9(Carbamidomethyl)	1	P01390	P01390	0	2	0.9859	0	1	1	596.28	1191.55	1191.55	2.32	0.00138	HCD (High Energy Collision Dissociation)	30	MS2	37.4514	87.667	185.415	140662	Venom-NajaNivea.raw	F2	71	1	37	31	4.76004e-06
	FALSE	High	Mascot (A2)			Unambiguous	VDLGcAATcPK	C5(Carbamidomethyl); C9(Carbamidomethyl)	1	P01390	P01390	0	2	0.9859	0	1	1	596.28	1191.55	1191.55	2.83	0.00169	HCD (High Energy Collision Dissociation)	30	MS2	48.8838	100	170.595	130742	Venom-NajaNivea.raw	F2	71	1	37	31	5.14658e-06
	FALSE	High	Mascot (A2)			Unambiguous	VDLGcAATcPK	C5(Carbamidomethyl); C9(Carbamidomethyl)	1	P01390	P01390	0	2	0.9859	0	1	1	596.28	1191.55	1191.55	3.34	0.00199	HCD (High Energy Collision Dissociation)	30	MS2	23.5878	75.167	82.1392	62828	Venom-NajaNivea.raw	F2	71	1	37	31	5.17438e-06
	FALSE	High	Mascot (A2)			Unambiguous	VDLGcAATcPK	C5(Carbamidomethyl); C9(Carbamidomethyl)	1	P01390	P01390	0	2	1	0	1	1	596.28	1191.55	1191.55	2.93	0.00175	HCD (High Energy Collision Dissociation)	30	MS2	7.1971	100	178.497	136205	Venom-NajaNivea.raw	F2	71	1	37	31	5.21024e-06
	FALSE	High	Mascot (A2)			Unambiguous	VDLGcAATcPK	C5(Carbamidomethyl); C9(Carbamidomethyl)	1	P01390	P01390	0	2	1	0	1	1	596.281	1191.55	1191.55	3.85	0.0023	HCD (High Energy Collision Dissociation)	30	MS2	26.2781	76.634	181.198	137968	Venom-NajaNivea.raw	F2	71	1	37	30	4.61123e-06
	FALSE	High	Mascot (A2)			Unambiguous	VDLGcAATcPK	C5(Carbamidomethyl); C9(Carbamidomethyl)	1	P01390	P01390	0	2	0.9859	0	1	1	596.28	1191.55	1191.55	2.52	0.0015	HCD (High Energy Collision Dissociation)	30	MS2	0	97.403	167.46	128482	Venom-NajaNivea.raw	F2	71	1	37	31	4.86786e-06
	FALSE	High	Mascot (A2)			Unambiguous	VDLGcAATcPK	C5(Carbamidomethyl); C9(Carbamidomethyl)	1	P01390	P01390	0	2	0.9155	0	1	1	596.28	1191.55	1191.55	2.62	0.00156	HCD (High Energy Collision Dissociation)	30	MS2	26.4309	75.98	171.997	131702	Venom-NajaNivea.raw	F2	71	1	37	31	4.87908e-06
	FALSE	High	Mascot (A2)			Unambiguous	VDLGcAATcPK	C5(Carbamidomethyl); C9(Carbamidomethyl)	1	P01390	P01390	0	2	0.9155	0	1	1	596.282	1191.56	1191.55	5.49	0.00327	HCD (High Energy Collision Dissociation)	30	MS2	32.0333	20.126	63.7982	47159	Venom-NajaNivea.raw	F2	71	1	38	31	5.8549e-06
	FALSE	High	Mascot (A2)			Unambiguous	VDLGcAATcPK	C5(Carbamidomethyl); C9(Carbamidomethyl)	1	P01390	P01390	0	2	1	0	1	1	596.28	1191.55	1191.55	2.93	0.00175	HCD (High Energy Collision Dissociation)	30	MS2	35.9012	83.195	187.091	141699	Venom-NajaNivea.raw	F2	71	1	37	31	5.23429e-06
	FALSE	High	Mascot (A2)			Unambiguous	VDLGcAATcPK	C5(Carbamidomethyl); C9(Carbamidomethyl)	1	P01390	P01390	0	2	0.9859	0	1	1	596.28	1191.55	1191.55	2.11	0.00126	HCD (High Energy Collision Dissociation)	30	MS2	22.5104	100	178.15	135961	Venom-NajaNivea.raw	F2	71	1	37	31	4.8934e-06
	FALSE	High	Mascot (A2)			Unambiguous	VDLGcAATcPK	C5(Carbamidomethyl); C9(Carbamidomethyl)	1	P01390	P01390	0	2	0.9859	0	1	1	596.28	1191.55	1191.55	2.52	0.0015	HCD (High Energy Collision Dissociation)	30	MS2	7.60223	37.226	92.9306	71827	Venom-NajaNivea.raw	F2	71	1	37	31	4.9016e-06
	FALSE	High	Mascot (A2)			Unambiguous	VDLGcAATcPK	C5(Carbamidomethyl); C9(Carbamidomethyl)	1	P01390	P01390	0	2	0.9859	0	1	1	596.28	1191.55	1191.55	2.42	0.00144	HCD (High Energy Collision Dissociation)	30	MS2	0	100	94.1695	72896	Venom-NajaNivea.raw	F2	71	1	37	31	4.92423e-06
	FALSE	High	Mascot (A2)			Unambiguous	VDLGcAATcPK	C5(Carbamidomethyl); C9(Carbamidomethyl)	1	P01390	P01390	0	2	0.9155	0	1	1	596.281	1191.55	1191.55	3.55	0.00211	HCD (High Energy Collision Dissociation)	30	MS2	24.2714	82.673	170.178	130449	Venom-NajaNivea.raw	F2	71	1	37	31	5.2949e-06
	FALSE	High	Mascot (A2)			Unambiguous	VDLGcAATcPK	C5(Carbamidomethyl); C9(Carbamidomethyl)	1	P01390	P01390	0	2	0.9859	0	1	1	596.28	1191.55	1191.55	3.14	0.00187	HCD (High Energy Collision Dissociation)	30	MS2	0	54.125	96.7823	75191	Venom-NajaNivea.raw	F2	71	1	37	31	5.2949e-06
	FALSE	High	Mascot (A2)			Unambiguous	VDLGcAATcPK	C5(Carbamidomethyl); C9(Carbamidomethyl)	1	P01390	P01390	0	2	1	0	1	1	596.28	1191.55	1191.55	2.21	0.00132	HCD (High Energy Collision Dissociation)	30	MS2	24.8068	99.984	131.755	103463	Venom-NajaNivea.raw	F2	71	1	37	31	4.95006e-06
	FALSE	High	Mascot (A2)			Unambiguous	VDLGcAATcPK	C5(Carbamidomethyl); C9(Carbamidomethyl)	1	P01390	P01390	0	2	0.9859	0	1	1	596.28	1191.55	1191.55	2.52	0.0015	HCD (High Energy Collision Dissociation)	30	MS2	57.5616	61.042	137.398	107382	Venom-NajaNivea.raw	F2	71	1	37	31	5.03893e-06
	FALSE	High	Mascot (A2)			Unambiguous	VDLGcAATcPK	C5(Carbamidomethyl); C9(Carbamidomethyl)	1	P01390	P01390	0	2	1	0	1	1	596.28	1191.55	1191.55	2.62	0.00156	HCD (High Energy Collision Dissociation)	30	MS2	46.1168	100	167.102	128228	Venom-NajaNivea.raw	F2	71	1	37	31	5.10902e-06
	FALSE	High	Mascot (A2)			Unambiguous	VDLGcAATcPK	C5(Carbamidomethyl); C9(Carbamidomethyl)	1	P01390	P01390	0	2	0.9859	0	1	1	596.28	1191.55	1191.55	2.21	0.00132	HCD (High Energy Collision Dissociation)	30	MS2	0	58.985	90.1286	69541	Venom-NajaNivea.raw	F2	71	1	37	31	5.21928e-06
	FALSE	High	Mascot (A2)			Unambiguous	VDLGcAATcPK	C5(Carbamidomethyl); C9(Carbamidomethyl)	1	P01390	P01390	0	2	1	0	1	1	596.28	1191.55	1191.55	2.83	0.00169	HCD (High Energy Collision Dissociation)	30	MS2	18.4384	100	184.781	140272	Venom-NajaNivea.raw	F2	71	1	37	31	5.60427e-06
	FALSE	High	Mascot (A2)			Unambiguous	VDLGcAATcPK	C5(Carbamidomethyl); C9(Carbamidomethyl)	1	P01390	P01390	0	2	1	0	1	1	596.28	1191.55	1191.55	1.8	0.00108	HCD (High Energy Collision Dissociation)	30	MS2	53.4231	100	153.553	118396	Venom-NajaNivea.raw	F2	71	1	36	30	4.71767e-06
	FALSE	High	Mascot (A2)			Unambiguous	VDLGcAATcPK	C5(Carbamidomethyl); C9(Carbamidomethyl)	1	P01390	P01390	0	2	1	0	1	1	596.28	1191.55	1191.55	2.93	0.00175	HCD (High Energy Collision Dissociation)	30	MS2	66.3926	40.489	76.3791	57728	Venom-NajaNivea.raw	F2	70	1	37	31	5.72609e-06
	FALSE	High	Mascot (A2)			Unambiguous	VDLGcAATcPK	C5(Carbamidomethyl); C9(Carbamidomethyl)	1	P01390	P01390	0	2	0.9429	0	1	1	596.28	1191.55	1191.55	3.14	0.00187	HCD (High Energy Collision Dissociation)	30	MS2	40.0829	65.147	177.828	135743	Venom-NajaNivea.raw	F2	70	1	37	31	5.73929e-06
	FALSE	High	Mascot (A2)			Unambiguous	VDLGcAATcPK	C5(Carbamidomethyl); C9(Carbamidomethyl)	1	P01390	P01390	0	2	1	0	1	1	596.281	1191.55	1191.55	3.44	0.00205	HCD (High Energy Collision Dissociation)	30	MS2	0	100	126.302	99598	Venom-NajaNivea.raw	F2	70	1	37	31	5.75252e-06
	FALSE	High	Mascot (A2)			Unambiguous	VDLGcAATcPK	C5(Carbamidomethyl); C9(Carbamidomethyl)	1	P01390	P01390	0	2	1	0	1	1	596.28	1191.55	1191.55	2.11	0.00126	HCD (High Energy Collision Dissociation)	30	MS2	52.5264	100	129.752	102019	Venom-NajaNivea.raw	F2	70	1	37	31	5.45269e-06
	FALSE	High	Mascot (A2)			Unambiguous	VDLGcAATcPK	C5(Carbamidomethyl); C9(Carbamidomethyl)	1	P01390	P01390	0	2	0.9857	0	1	1	596.28	1191.55	1191.55	2.52	0.0015	HCD (High Energy Collision Dissociation)	30	MS2	7.26964	100	120.997	95549	Venom-NajaNivea.raw	F2	70	1	37	31	5.49969e-06
	FALSE	High	Mascot (A2)			Unambiguous	VDLGcAATcPK	C5(Carbamidomethyl); C9(Carbamidomethyl)	1	P01390	P01390	0	2	0.9857	0	1	1	596.28	1191.55	1191.55	2.52	0.0015	HCD (High Energy Collision Dissociation)	30	MS2	8.19612	100	182.892	139034	Venom-NajaNivea.raw	F2	70	1	37	31	5.49969e-06
	FALSE	High	Mascot (A2)			Unambiguous	VDLGcAATcPK	C5(Carbamidomethyl); C9(Carbamidomethyl)	1	P01390	P01390	0	2	1	0	1	1	596.279	1191.55	1191.55	1.7	0.00101	HCD (High Energy Collision Dissociation)	30	MS2	69.7447	100	152.116	117328	Venom-NajaNivea.raw	F2	70	1	36	30	4.906e-06
	FALSE	High	Mascot (A2)			Unambiguous	VDLGcAATcPK	C5(Carbamidomethyl); C9(Carbamidomethyl)	1	P01390	P01390	0	2	1	0	1	1	596.28	1191.55	1191.55	3.14	0.00187	HCD (High Energy Collision Dissociation)	30	MS2	40.5882	100	202.332	150793	Venom-NajaNivea.raw	F2	70	1	37	31	5.9684e-06
	FALSE	High	Mascot (A2)			Unambiguous	VDLGcAATcPK	C5(Carbamidomethyl); C9(Carbamidomethyl)	1	P01390	P01390	0	2	1	0	1	1	596.28	1191.55	1191.55	2.62	0.00156	HCD (High Energy Collision Dissociation)	30	MS2	36.6946	100	211.818	156113	Venom-NajaNivea.raw	F2	70	1	37	31	5.57619e-06
	FALSE	High	Mascot (A2)			Unambiguous	VDLGcAATcPK	C5(Carbamidomethyl); C9(Carbamidomethyl)	1	P01390	P01390	0	2	1	0	1	1	596.28	1191.55	1191.55	2.93	0.00175	HCD (High Energy Collision Dissociation)	30	MS2	24.004	100	200.79	149889	Venom-NajaNivea.raw	F2	70	1	37	31	6.02363e-06
	FALSE	High	Mascot (A2)			Unambiguous	VDLGcAATcPK	C5(Carbamidomethyl); C9(Carbamidomethyl)	1	P01390	P01390	0	2	1	0	1	1	596.28	1191.55	1191.55	3.34	0.00199	HCD (High Energy Collision Dissociation)	30	MS2	44.2504	100	169.392	129871	Venom-NajaNivea.raw	F2	70	1	37	31	6.06538e-06
	FALSE	High	Mascot (A2)			Unambiguous	VDLGcAATcPK	C5(Carbamidomethyl); C9(Carbamidomethyl)	1	P01390	P01390	0	2	0.9143	0	1	1	596.279	1191.55	1191.55	1.7	0.00101	HCD (High Energy Collision Dissociation)	30	MS2	46.4348	100	202.031	150617	Venom-NajaNivea.raw	F2	70	1	36	30	5.06672e-06
	FALSE	High	Mascot (A2)			Unambiguous	VDLGcAATcPK	C5(Carbamidomethyl); C9(Carbamidomethyl)	1	P01390	P01390	0	2	1	0	1	1	596.28	1191.55	1191.55	3.34	0.00199	HCD (High Energy Collision Dissociation)	30	MS2	31.3969	100	188.636	142654	Venom-NajaNivea.raw	F2	70	1	37	31	6.22097e-06
	FALSE	High	Mascot (A2)			Unambiguous	VDLGcAATcPK	C5(Carbamidomethyl); C9(Carbamidomethyl)	1	P01390	P01390	0	2	1	0	1	1	596.28	1191.55	1191.55	3.34	0.00199	HCD (High Energy Collision Dissociation)	30	MS2	43.2235	100	211.516	155943	Venom-NajaNivea.raw	F2	70	1	37	31	6.23531e-06
	FALSE	High	Mascot (A2)			Unambiguous	VDLGcAATcPK	C5(Carbamidomethyl); C9(Carbamidomethyl)	1	P01390	P01390	0	2	1	0	1	1	596.28	1191.55	1191.55	3.14	0.00187	HCD (High Energy Collision Dissociation)	30	MS2	21.7709	100	224.374	163083	Venom-NajaNivea.raw	F2	70	1	37	31	6.26409e-06
	FALSE	High	Mascot (A2)			Unambiguous	VDLGcAATcPK	C5(Carbamidomethyl); C9(Carbamidomethyl)	1	P01390	P01390	0	2	1	0	1	1	596.281	1191.55	1191.55	4.37	0.0026	HCD (High Energy Collision Dissociation)	30	MS2	17.1002	56.313	73.5531	55469	Venom-NajaNivea.raw	F2	70	1	37	30	5.28435e-06
	FALSE	High	Mascot (A2)			Unambiguous	VDLGcAATcPK	C5(Carbamidomethyl); C9(Carbamidomethyl)	1	P01390	P01390	0	2	1	0	1	1	596.28	1191.55	1191.55	2.62	0.00156	HCD (High Energy Collision Dissociation)	30	MS2	56.7702	43.134	98.7476	76938	Venom-NajaNivea.raw	F2	70	1	37	31	5.86594e-06
	FALSE	High	Mascot (A2)			Unambiguous	VDLGcAATcPK	C5(Carbamidomethyl); C9(Carbamidomethyl)	1	P01390	P01390	0	2	1	0	1	1	596.28	1191.55	1191.55	2.01	0.0012	HCD (High Energy Collision Dissociation)	30	MS2	34.4391	100	219.849	160582	Venom-NajaNivea.raw	F2	70	1	36	30	5.24478e-06
	FALSE	High	Mascot (A2)			Unambiguous	VDLGcAATcPK	C5(Carbamidomethyl); C9(Carbamidomethyl)	1	P01390	P01390	0	2	1	0	1	1	596.28	1191.55	1191.55	3.24	0.00193	HCD (High Energy Collision Dissociation)	30	MS2	54.5718	100	195.992	147055	Venom-NajaNivea.raw	F2	70	1	37	31	6.33663e-06
	FALSE	High	Mascot (A2)			Unambiguous	VDLGcAATcPK	C5(Carbamidomethyl); C9(Carbamidomethyl)	1	P01390	P01390	0	2	1	0	1	1	596.28	1191.55	1191.55	2.83	0.00169	HCD (High Energy Collision Dissociation)	30	MS2	68.5555	26.62	74.6543	56284	Venom-NajaNivea.raw	F2	70	1	37	31	6.34628e-06
	FALSE	High	Mascot (A2)			Unambiguous	VDLGcAATcPK	C5(Carbamidomethyl); C9(Carbamidomethyl)	1	P01390	P01390	0	2	1	0	1	1	596.28	1191.55	1191.55	2.93	0.00175	HCD (High Energy Collision Dissociation)	30	MS2	32.2865	100	215.501	158157	Venom-NajaNivea.raw	F2	70	1	37	31	6.36587e-06
	FALSE	High	Mascot (A2)			Unambiguous	VDLGcAATcPK	C5(Carbamidomethyl); C9(Carbamidomethyl)	1	P01390	P01390	0	2	1	0	1	1	596.28	1191.55	1191.55	2.83	0.00169	HCD (High Energy Collision Dissociation)	30	MS2	6.21461	100	221.446	161471	Venom-NajaNivea.raw	F2	70	1	37	31	6.36091e-06
	FALSE	High	Mascot (A2)			Unambiguous	VDLGcAATcPK	C5(Carbamidomethyl); C9(Carbamidomethyl)	1	P01390	P01390	0	2	1	0	1	1	596.28	1191.55	1191.55	3.14	0.00187	HCD (High Energy Collision Dissociation)	30	MS2	27.4617	93.224	218.556	159867	Venom-NajaNivea.raw	F2	70	1	37	31	6.41e-06
	FALSE	High	Mascot (A2)			Unambiguous	VDLGcAATcPK	C5(Carbamidomethyl); C9(Carbamidomethyl)	1	P01390	P01390	0	2	1	0	1	1	596.28	1191.55	1191.55	3.03	0.00181	HCD (High Energy Collision Dissociation)	30	MS2	37.046	100	202.628	150967	Venom-NajaNivea.raw	F2	70	1	37	31	6.43959e-06
	FALSE	High	Mascot (A2)			Unambiguous	VDLGcAATcPK	C5(Carbamidomethyl); C9(Carbamidomethyl)	1	P01390	P01390	0	2	0.9857	0	1	1	596.28	1191.55	1191.55	2.83	0.00169	HCD (High Energy Collision Dissociation)	30	MS2	21.5788	100	122.704	96863	Venom-NajaNivea.raw	F2	70	1	37	31	6.50907e-06
	FALSE	High	Mascot (A2)			Unambiguous	VDLGcAATcPK	C5(Carbamidomethyl); C9(Carbamidomethyl)	1	P01390	P01390	0	2	1	0	1	1	596.28	1191.55	1191.55	3.14	0.00187	HCD (High Energy Collision Dissociation)	30	MS2	68.0842	77.948	200.454	149690	Venom-NajaNivea.raw	F2	70	1	37	31	6.66589e-06
	FALSE	High	Mascot (A2)			Unambiguous	VDLGcAATcPK	C5(Carbamidomethyl); C9(Carbamidomethyl)	1	P01390	P01390	0	2	1	0	1	1	596.281	1191.55	1191.55	3.96	0.00236	HCD (High Energy Collision Dissociation)	30	MS2	59.9145	100	199.74	149279	Venom-NajaNivea.raw	F2	70	1	37	30	5.88269e-06
	FALSE	High	Mascot (A2)			Unambiguous	VDLGcAATcPK	C5(Carbamidomethyl); C9(Carbamidomethyl)	1	P01390	P01390	0	2	1	0	1	1	596.28	1191.55	1191.55	3.14	0.00187	HCD (High Energy Collision Dissociation)	30	MS2	33.7671	100	122.358	96607	Venom-NajaNivea.raw	F2	70	1	37	31	6.74308e-06
	FALSE	High	Mascot (A2)			Unambiguous	VDLGcAATcPK	C5(Carbamidomethyl); C9(Carbamidomethyl)	1	P01390	P01390	0	2	1	0	1	1	596.28	1191.55	1191.55	2.73	0.00162	HCD (High Energy Collision Dissociation)	30	MS2	17.2133	100	223.777	162752	Venom-NajaNivea.raw	F2	70	1	37	31	6.37291e-06
	FALSE	High	Mascot (A2)			Unambiguous	VDLGcAATcPK	C5(Carbamidomethyl); C9(Carbamidomethyl)	1	P01390	P01390	0	2	1	0	1	1	596.28	1191.55	1191.55	2.62	0.00156	HCD (High Energy Collision Dissociation)	30	MS2	8.36678	100	224.721	163275	Venom-NajaNivea.raw	F2	70	1	37	31	6.41709e-06
	FALSE	High	Mascot (A2)			Unambiguous	VDLGcAATcPK	C5(Carbamidomethyl); C9(Carbamidomethyl)	1	P01390	P01390	0	2	1	0	1	1	596.28	1191.55	1191.55	2.93	0.00175	HCD (High Energy Collision Dissociation)	30	MS2	59.5313	69.022	162.071	124547	Venom-NajaNivea.raw	F2	70	1	37	31	6.88427e-06
	FALSE	High	Mascot (A2)			Unambiguous	VDLGcAATcPK	C5(Carbamidomethyl); C9(Carbamidomethyl)	1	P01390	P01390	0	2	1	0	1	1	596.28	1191.55	1191.55	2.93	0.00175	HCD (High Energy Collision Dissociation)	30	MS2	21.0537	100	234.818	168794	Venom-NajaNivea.raw	F2	70	1	37	31	6.93199e-06
	FALSE	High	Mascot (A2)			Unambiguous	VDLGcAATcPK	C5(Carbamidomethyl); C9(Carbamidomethyl)	1	P01390	P01390	0	2	1	0	1	1	596.281	1191.55	1191.55	3.44	0.00205	HCD (High Energy Collision Dissociation)	30	MS2	53.4864	15.221	73.8554	55674	Venom-NajaNivea.raw	F2	70	1	37	31	6.93199e-06
	FALSE	High	Mascot (A2)			Unambiguous	VDLGcAATcPK	C5(Carbamidomethyl); C9(Carbamidomethyl)	1	P01390	P01390	0	2	0.9143	0	1	1	596.28	1191.55	1191.55	3.03	0.00181	HCD (High Energy Collision Dissociation)	30	MS2	47.2143	100	210.872	155578	Venom-NajaNivea.raw	F2	70	1	37	31	6.99613e-06
	FALSE	High	Mascot (A2)			Unambiguous	VDLGcAATcPK	C5(Carbamidomethyl); C9(Carbamidomethyl)	1	P01390	P01390	0	2	0.9	0	1	1	596.281	1191.55	1191.55	3.44	0.00205	HCD (High Energy Collision Dissociation)	30	MS2	64.4792	100	176.062	134489	Venom-NajaNivea.raw	F2	70	1	37	31	7.10981e-06
	FALSE	High	Mascot (A2)			Unambiguous	VDLGcAATcPK	C5(Carbamidomethyl); C9(Carbamidomethyl)	1	P01390	P01390	0	2	1	0	1	1	596.28	1191.55	1191.55	3.03	0.00181	HCD (High Energy Collision Dissociation)	30	MS2	14.3974	100	102.976	80829	Venom-NajaNivea.raw	F2	69	1	37	31	7.22534e-06
	FALSE	High	Mascot (A2)			Unambiguous	VDLGcAATcPK	C5(Carbamidomethyl); C9(Carbamidomethyl)	1	P01390	P01390	0	2	1	0	1	1	596.28	1191.55	1191.55	2.62	0.00156	HCD (High Energy Collision Dissociation)	30	MS2	13.7948	100	227.667	164881	Venom-NajaNivea.raw	F2	69	1	37	31	6.76609e-06
	FALSE	High	Mascot (A2)			Unambiguous	VDLGcAATcPK	C5(Carbamidomethyl); C9(Carbamidomethyl)	1	P01390	P01390	0	2	0.913	0	1	1	596.28	1191.55	1191.55	2.62	0.00156	HCD (High Energy Collision Dissociation)	30	MS2	67.6679	89.208	194.687	146284	Venom-NajaNivea.raw	F2	69	1	37	31	6.8287e-06
	FALSE	High	Mascot (A2)			Unambiguous	VDLGcAATcPK	C5(Carbamidomethyl); C9(Carbamidomethyl)	1	P01390	P01390	0	2	0.9565	0	1	1	596.28	1191.55	1191.55	2.32	0.00138	HCD (High Energy Collision Dissociation)	30	MS2	52.1257	100	186.088	141076	Venom-NajaNivea.raw	F2	69	1	37	31	6.83298e-06
	FALSE	High	Mascot (A2)			Unambiguous	VDLGcAATcPK	C5(Carbamidomethyl); C9(Carbamidomethyl)	1	P01390	P01390	0	2	1	0	1	1	596.28	1191.55	1191.55	2.32	0.00138	HCD (High Energy Collision Dissociation)	30	MS2	50.1712	53.731	80.8455	61649	Venom-NajaNivea.raw	F2	69	1	37	31	6.88035e-06
	FALSE	High	Mascot (A2)			Unambiguous	VDLGcAATcPK	C5(Carbamidomethyl); C9(Carbamidomethyl)	1	P01390	P01390	0	2	1	0	1	1	596.28	1191.55	1191.55	3.14	0.00187	HCD (High Energy Collision Dissociation)	30	MS2	0	39.638	101.404	79416	Venom-NajaNivea.raw	F2	69	1	37	31	7.47925e-06
	FALSE	High	Mascot (A2)			Unambiguous	VDLGcAATcPK	C5(Carbamidomethyl); C9(Carbamidomethyl)	1	P01390	P01390	0	2	1	0	1	1	596.28	1191.55	1191.55	2.93	0.00175	HCD (High Energy Collision Dissociation)	30	MS2	18.1394	100	122.02	96353	Venom-NajaNivea.raw	F2	69	1	37	31	7.51377e-06
	FALSE	High	Mascot (A2)			Unambiguous	VDLGcAATcPK	C5(Carbamidomethyl); C9(Carbamidomethyl)	1	P01390	P01390	0	2	1	0	1	1	596.28	1191.55	1191.55	2.73	0.00162	HCD (High Energy Collision Dissociation)	30	MS2	10.3623	100	227.02	164528	Venom-NajaNivea.raw	F2	69	1	37	31	7.02001e-06
	FALSE	High	Mascot (A2)			Unambiguous	VDLGcAATcPK	C5(Carbamidomethyl); C9(Carbamidomethyl)	1	P01390	P01390	0	2	0.913	0	1	1	596.281	1191.55	1191.55	3.44	0.00205	HCD (High Energy Collision Dissociation)	30	MS2	56.1219	100	193.781	145750	Venom-NajaNivea.raw	F2	69	1	37	31	7.60078e-06
	FALSE	High	Mascot (A2)			Unambiguous	VDLGcAATcPK	C5(Carbamidomethyl); C9(Carbamidomethyl)	1	P01390	P01390	0	2	1	0	1	1	596.28	1191.55	1191.55	2.83	0.00169	HCD (High Energy Collision Dissociation)	30	MS2	61.7567	100	195.643	146853	Venom-NajaNivea.raw	F2	69	1	37	31	7.62991e-06
	FALSE	High	Mascot (A2)			Unambiguous	VDLGcAATcPK	C5(Carbamidomethyl); C9(Carbamidomethyl)	1	P01390	P01390	0	2	1	0	1	1	596.28	1191.55	1191.55	2.32	0.00138	HCD (High Energy Collision Dissociation)	30	MS2	16.8591	100	232.222	167376	Venom-NajaNivea.raw	F2	69	1	37	31	7.12214e-06
	FALSE	High	Mascot (A2)			Unambiguous	VDLGcAATcPK	C5(Carbamidomethyl); C9(Carbamidomethyl)	1	P01390	P01390	0	2	1	0	1	1	596.28	1191.55	1191.55	3.24	0.00193	HCD (High Energy Collision Dissociation)	30	MS2	58.3931	100	205.69	152695	Venom-NajaNivea.raw	F2	69	1	37	31	7.70652e-06
	FALSE	High	Mascot (A2)			Unambiguous	VDLGcAATcPK	C5(Carbamidomethyl); C9(Carbamidomethyl)	1	P01390	P01390	0	2	0.971	0	1	1	596.28	1191.55	1191.55	2.83	0.00169	HCD (High Energy Collision Dissociation)	30	MS2	18.0043	100	231.921	167214	Venom-NajaNivea.raw	F2	69	1	37	31	7.75388e-06
	FALSE	High	Mascot (A2)			Unambiguous	VDLGcAATcPK	C5(Carbamidomethyl); C9(Carbamidomethyl)	1	P01390	P01390	0	2	1	0	1	1	596.28	1191.55	1191.55	2.73	0.00162	HCD (High Energy Collision Dissociation)	30	MS2	29.4819	100	233.172	167893	Venom-NajaNivea.raw	F2	69	1	37	31	7.25e-06
	FALSE	High	Mascot (A2)			Unambiguous	VDLGcAATcPK	C5(Carbamidomethyl); C9(Carbamidomethyl)	1	P01390	P01390	0	2	1	0	1	1	596.28	1191.55	1191.55	2.01	0.0012	HCD (High Energy Collision Dissociation)	30	MS2	8.68957	100	235.715	169285	Venom-NajaNivea.raw	F2	69	1	36	30	6.63326e-06
	FALSE	High	Mascot (A2)			Unambiguous	VDLGcAATcPK	C5(Carbamidomethyl); C9(Carbamidomethyl)	1	P01390	P01390	0	2	1	0	1	1	596.28	1191.55	1191.55	2.21	0.00132	HCD (High Energy Collision Dissociation)	30	MS2	34.1058	100	244.874	174296	Venom-NajaNivea.raw	F2	69	1	37	31	8.06511e-06
	FALSE	High	Mascot (A2)			Unambiguous	VDLGcAATcPK	C5(Carbamidomethyl); C9(Carbamidomethyl)	1	P01390	P01390	0	2	1	0	1	1	596.281	1191.55	1191.55	3.85	0.0023	HCD (High Energy Collision Dissociation)	30	MS2	87.6633	100	183.809	139654	Venom-NajaNivea.raw	F2	68	1	37	30	8.01339e-06
	FALSE	High	Mascot (A2)			Unambiguous	VDLGcAATcPK	C5(Carbamidomethyl); C9(Carbamidomethyl)	1	P01390	P01390	0	2	0.9853	0	1	1	596.281	1191.55	1191.55	3.55	0.00211	HCD (High Energy Collision Dissociation)	30	MS2	73.7986	78.495	209.029	154565	Venom-NajaNivea.raw	F2	68	1	37	31	9.09616e-06
	FALSE	High	Mascot (A2)			Unambiguous	VDLGcAATcPK	C5(Carbamidomethyl); C9(Carbamidomethyl)	1	P01390	P01390	0	2	0.9118	0	1	1	596.28	1191.55	1191.55	2.62	0.00156	HCD (High Energy Collision Dissociation)	30	MS2	73.4513	100	207.383	153645	Venom-NajaNivea.raw	F2	68	1	37	31	8.89893e-06
	FALSE	High	Mascot (A2)			Unambiguous	VDLGcAATcPK	C5(Carbamidomethyl); C9(Carbamidomethyl)	1	P01390	P01390	0	2	0.9839	0	1	1	596.281	1191.55	1191.55	3.44	0.00205	HCD (High Energy Collision Dissociation)	30	MS2	16.8065	100	179.849	137098	Venom-NajaNivea.raw	F2	62	1	37	31	4.20589e-05
	FALSE	High	Mascot (A2)			Unambiguous	VDLGcAATcPK	C5(Carbamidomethyl); C9(Carbamidomethyl)	1	P01390	P01390	0	2	0.9355	0	1	1	596.28	1191.55	1191.55	2.11	0.00126	HCD (High Energy Collision Dissociation)	30	MS2	35.7352	100	95.8045	74334	Venom-NajaNivea.raw	F2	62	1	37	31	4.07953e-05
	FALSE	High	Mascot (A2)			Unambiguous	VDLGcAATcPK	C5(Carbamidomethyl); C9(Carbamidomethyl)	1	P01390	P01390	0	2	0.9032	0	1	1	596.281	1191.55	1191.55	3.65	0.00217	HCD (High Energy Collision Dissociation)	30	MS2	32.1428	100	174.896	133691	Venom-NajaNivea.raw	F2	62	1	37	31	4.53793e-05
	FALSE	High	Mascot (A2)			Unambiguous	VDLGcAATcPK	C5(Carbamidomethyl); C9(Carbamidomethyl)	1	P01390	P01390	0	2	0.9836	0	1	1	596.28	1191.55	1191.55	3.03	0.00181	HCD (High Energy Collision Dissociation)	30	MS2	49.7954	100	202.938	151142	Venom-NajaNivea.raw	F2	61	1	37	31	4.8513e-05
	FALSE	High	Mascot (A2)			Unambiguous	VDLGcAATcPK	C5(Carbamidomethyl); C9(Carbamidomethyl)	1	P01390	P01390	0	2	1	0	1	1	596.281	1191.55	1191.55	3.85	0.0023	HCD (High Energy Collision Dissociation)	30	MS2	29.2242	100	157.088	120916	Venom-NajaNivea.raw	F2	61	1	37	30	4.33328e-05
	FALSE	High	Mascot (A2)			Unambiguous	VDLGcAATcPK	C5(Carbamidomethyl); C9(Carbamidomethyl)	1	P01390	P01390	0	2	0.9836	0	1	1	596.28	1191.55	1191.55	2.62	0.00156	HCD (High Energy Collision Dissociation)	30	MS2	0	100	217.299	159161	Venom-NajaNivea.raw	F2	61	1	37	31	4.7026e-05
	FALSE	High	Mascot (A2)			Unambiguous	VDLGcAATcPK	C5(Carbamidomethyl); C9(Carbamidomethyl)	1	P01390	P01390	0	2	0.9016	0	1	1	596.28	1191.55	1191.55	2.42	0.00144	HCD (High Energy Collision Dissociation)	30	MS2	34.4954	100	204.042	151772	Venom-NajaNivea.raw	F2	61	1	37	31	4.71344e-05
	FALSE	High	Mascot (A2)			Unambiguous	VDLGcAATcPK	C5(Carbamidomethyl); C9(Carbamidomethyl)	1	P01390	P01390	0	2	0.7869	0	1	1	596.28	1191.55	1191.55	2.52	0.0015	HCD (High Energy Collision Dissociation)	30	MS2	37.1701	100	129.099	101560	Venom-NajaNivea.raw	F2	61	1	37	31	4.84549e-05
	FALSE	High	Mascot (A2)			Unambiguous	VDLGcAATcPK	C5(Carbamidomethyl); C9(Carbamidomethyl)	1	P01390	P01390	0	2	1	0	1	1	596.279	1191.55	1191.55	1.29	0.00077	HCD (High Energy Collision Dissociation)	30	MS2	53.3568	58.3	72.2072	54603	Venom-NajaNivea.raw	F2	61	1	37	30	4.49334e-05
	FALSE	High	Mascot (A2)			Unambiguous	VDLGcAATcPK	C5(Carbamidomethyl); C9(Carbamidomethyl)	1	P01390	P01390	0	2	0.9167	0	1	1	596.28	1191.55	1191.55	2.83	0.00169	HCD (High Energy Collision Dissociation)	30	MS2	13.1404	53.817	71.2952	53789	Venom-NajaNivea.raw	F2	60	1	37	31	5.76128e-05
	FALSE	High	Mascot (A2)			Unambiguous	VDLGcAATcPK	C5(Carbamidomethyl); C9(Carbamidomethyl)	1	P01390	P01390	0	2	0.9167	0	1	1	596.28	1191.55	1191.55	2.32	0.00138	HCD (High Energy Collision Dissociation)	30	MS2	67.8916	88.914	201.43	150263	Venom-NajaNivea.raw	F2	60	1	37	31	5.49048e-05
	FALSE	High	Mascot (A2)			Unambiguous	VDLGcAATcPK	C5(Carbamidomethyl); C9(Carbamidomethyl)	1	P01390	P01390	0	2	0.9831	0	1	1	596.28	1191.55	1191.55	2.01	0.0012	HCD (High Energy Collision Dissociation)	30	MS2	12.2357	71.892	139.69	108892	Venom-NajaNivea.raw	F2	59	1	36	30	6.66388e-05
	FALSE	High	Mascot (A2)			Unambiguous	VDLGcAATcPK	C5(Carbamidomethyl); C9(Carbamidomethyl)	1	P01390	P01390	0	2	0.9831	0	1	1	596.28	1191.55	1191.55	2.21	0.00132	HCD (High Energy Collision Dissociation)	30	MS2	0	100	133.41	104641	Venom-NajaNivea.raw	F2	59	1	37	31	7.84532e-05
	FALSE	High	Mascot (A2)			Unambiguous	VDLGcAATcPK	C5(Carbamidomethyl); C9(Carbamidomethyl)	1	P01390	P01390	0	2	0.9831	0	1	1	596.28	1191.55	1191.55	3.34	0.00199	HCD (High Energy Collision Dissociation)	30	MS2	0	100	177.093	135200	Venom-NajaNivea.raw	F2	59	1	37	31	8.74698e-05
	FALSE	High	Mascot (A2)			Unambiguous	VDLGcAATcPK	C5(Carbamidomethyl); C9(Carbamidomethyl)	1	P01390	P01390	0	2	0.9831	0	1	1	596.281	1191.55	1191.55	3.65	0.00217	HCD (High Energy Collision Dissociation)	30	MS2	44.4952	100	176.755	134964	Venom-NajaNivea.raw	F2	59	1	37	31	8.78735e-05
	FALSE	High	Mascot (A2)			Unambiguous	VDLGcAATcPK	C5(Carbamidomethyl); C9(Carbamidomethyl)	1	P01390	P01390	0	2	0.9831	0	1	1	596.28	1191.55	1191.55	2.62	0.00156	HCD (High Energy Collision Dissociation)	30	MS2	32.1375	100	161.686	124261	Venom-NajaNivea.raw	F2	59	1	37	31	8.2099e-05
	FALSE	High	Mascot (A2)			Unambiguous	VDLGcAATcPK	C5(Carbamidomethyl); C9(Carbamidomethyl)	1	P01390	P01390	0	2	1	0	1	1	596.28	1191.55	1191.55	2.32	0.00138	HCD (High Energy Collision Dissociation)	30	MS2	27.09	51.005	40.9432	25967	Venom-NajaNivea.raw	F2	59	1	37	31	8.34854e-05
	FALSE	High	Mascot (A2)			Unambiguous	VDLGcAATcPK	C5(Carbamidomethyl); C9(Carbamidomethyl)	1	P01390	P01390	0	2	1	0	1	1	596.28	1191.55	1191.55	2.32	0.00138	HCD (High Energy Collision Dissociation)	30	MS2	29.1688	100	218.257	159694	Venom-NajaNivea.raw	F2	58	1	37	31	8.60222e-05
	FALSE	High	Mascot (A2)			Unambiguous	VDLGcAATcPK	C5(Carbamidomethyl); C9(Carbamidomethyl)	1	P01390	P01390	0	2	0.9828	0	1	1	596.281	1191.55	1191.55	3.55	0.00211	HCD (High Energy Collision Dissociation)	30	MS2	34.2943	100	175.284	133957	Venom-NajaNivea.raw	F2	58	1	37	31	9.26527e-05
	FALSE	High	Mascot (A2)			Unambiguous	VDLGcAATcPK	C5(Carbamidomethyl); C9(Carbamidomethyl)	1	P01390	P01390	0	2	0.9828	0	1	1	596.279	1191.55	1191.55	1.19	0.00071	HCD (High Energy Collision Dissociation)	30	MS2	21.7675	25.017	77.9239	59030	Venom-NajaNivea.raw	F2	58	1	37	30	7.79058e-05
	FALSE	High	Mascot (A2)			Unambiguous	VDLGcAATcPK	C5(Carbamidomethyl); C9(Carbamidomethyl)	1	P01390	P01390	0	2	1	0	1	1	596.28	1191.55	1191.55	3.14	0.00187	HCD (High Energy Collision Dissociation)	30	MS2	14.8697	100	215.798	158320	Venom-NajaNivea.raw	F2	58	1	37	31	9.52485e-05
	FALSE	High	Mascot (A2)			Unambiguous	VDLGcAATcPK	C5(Carbamidomethyl); C9(Carbamidomethyl)	1	P01390	P01390	0	2	1	0	1	1	596.28	1191.55	1191.55	2.62	0.00156	HCD (High Energy Collision Dissociation)	30	MS2	45.9986	99.129	144.769	112328	Venom-NajaNivea.raw	F2	58	1	37	31	8.94001e-05
	FALSE	High	Mascot (A2)			Unambiguous	VDLGcAATcPK	C5(Carbamidomethyl); C9(Carbamidomethyl)	1	P01390	P01390	0	2	1	0	1	1	596.28	1191.55	1191.55	2.01	0.0012	HCD (High Energy Collision Dissociation)	30	MS2	48.2901	100	138.694	108245	Venom-NajaNivea.raw	F2	58	1	36	30	7.99332e-05
	FALSE	High	Mascot (A2)			Unambiguous	VDLGcAATcPK	C5(Carbamidomethyl); C9(Carbamidomethyl)	1	P01390	P01390	0	2	0.9828	0	1	1	596.281	1191.55	1191.55	4.16	0.00248	HCD (High Energy Collision Dissociation)	30	MS2	8.23098	100	169.741	130130	Venom-NajaNivea.raw	F2	58	1	37	30	8.40573e-05
	FALSE	High	Mascot (A2)			Unambiguous	VDLGcAATcPK	C5(Carbamidomethyl); C9(Carbamidomethyl)	1	P01390	P01390	0	2	0.9828	0	1	1	596.28	1191.55	1191.55	2.83	0.00169	HCD (High Energy Collision Dissociation)	30	MS2	24.163	100	212.12	156282	Venom-NajaNivea.raw	F2	58	1	37	31	9.60548e-05
	FALSE	High	Mascot (A2)			Unambiguous	VDLGcAATcPK	C5(Carbamidomethyl); C9(Carbamidomethyl)	1	P01390	P01390	0	2	0.8793	0	1	1	596.28	1191.55	1191.55	2.73	0.00162	HCD (High Energy Collision Dissociation)	30	MS2	38.8662	100	173.288	132601	Venom-NajaNivea.raw	F2	58	1	37	31	9.02273e-05
	FALSE	High	Mascot (A2)			Unambiguous	VDLGcAATcPK	C5(Carbamidomethyl); C9(Carbamidomethyl)	1	P01390	P01390	0	2	1	0	1	1	596.28	1191.55	1191.55	2.11	0.00126	HCD (High Energy Collision Dissociation)	30	MS2	12.4941	99.849	173.711	132900	Venom-NajaNivea.raw	F2	58	1	37	31	9.15399e-05
	FALSE	High	Mascot (A2)			Unambiguous	VDLGcAATcPK	C5(Carbamidomethyl); C9(Carbamidomethyl)	1	P01390	P01390	0	2	1	0	1	1	596.28	1191.55	1191.55	2.62	0.00156	HCD (High Energy Collision Dissociation)	30	MS2	6.02634	100	218.911	160068	Venom-NajaNivea.raw	F2	58	1	37	31	9.38292e-05
	FALSE	High	Mascot (A2)			Unambiguous	VDLGcAATcPK	C5(Carbamidomethyl); C9(Carbamidomethyl)	1	P01390	P01390	0	2	1	0	1	1	596.28	1191.55	1191.55	2.21	0.00132	HCD (High Energy Collision Dissociation)	30	MS2	58.0406	100	201.738	150444	Venom-NajaNivea.raw	F2	58	1	37	31	9.45389e-05
	FALSE	High	Mascot (A2)			Unambiguous	VDLGcAATcPK	C5(Carbamidomethyl); C9(Carbamidomethyl)	1	P01390	P01390	0	2	1	0	1	1	596.28	1191.55	1191.55	3.24	0.00193	HCD (High Energy Collision Dissociation)	30	MS2	14.1599	100	222.083	161822	Venom-NajaNivea.raw	F2	58	1	37	31	0.000102061
	FALSE	High	Mascot (A2)			Unambiguous	VDLGcAATcPK	C5(Carbamidomethyl); C9(Carbamidomethyl)	1	P01390	P01390	0	2	1	0	1	1	596.28	1191.55	1191.55	2.83	0.00169	HCD (High Energy Collision Dissociation)	30	MS2	12.0897	100	217.605	159333	Venom-NajaNivea.raw	F2	58	1	37	31	0.000101981
	FALSE	High	Mascot (A2)			Unambiguous	VDLGcAATcPK	C5(Carbamidomethyl); C9(Carbamidomethyl)	1	P01390	P01390	0	2	1	0	1	1	596.281	1191.55	1191.55	3.75	0.00223	HCD (High Energy Collision Dissociation)	30	MS2	31.6243	100	213.958	157305	Venom-NajaNivea.raw	F2	58	1	37	31	0.000103719
	FALSE	High	Mascot (A2)			Unambiguous	VDLGcAATcPK	C5(Carbamidomethyl); C9(Carbamidomethyl)	1	P01390	P01390	0	2	1	0	1	1	596.28	1191.55	1191.55	3.24	0.00193	HCD (High Energy Collision Dissociation)	30	MS2	30.5529	100	213.36	156971	Venom-NajaNivea.raw	F2	58	1	37	31	0.000103958
	FALSE	High	Mascot (A2)			Unambiguous	VDLGcAATcPK	C5(Carbamidomethyl); C9(Carbamidomethyl)	1	P01390	P01390	0	2	1	0	1	1	596.28	1191.55	1191.55	3.03	0.00181	HCD (High Energy Collision Dissociation)	30	MS2	19.2554	100	220.154	160752	Venom-NajaNivea.raw	F2	58	1	37	31	0.000104438
	FALSE	High	Mascot (A2)			Unambiguous	VDLGcAATcPK	C5(Carbamidomethyl); C9(Carbamidomethyl)	1	P01390	P01390	0	2	0.9828	0	1	1	596.281	1191.55	1191.55	3.96	0.00236	HCD (High Energy Collision Dissociation)	30	MS2	67.4555	85.441	162.499	124856	Venom-NajaNivea.raw	F2	58	1	37	30	9.17436e-05
	FALSE	High	Mascot (A2)			Unambiguous	VDLGcAATcPK	C5(Carbamidomethyl); C9(Carbamidomethyl)	1	P01390	P01390	0	2	0.8966	0	1	1	596.28	1191.55	1191.55	3.24	0.00193	HCD (High Energy Collision Dissociation)	30	MS2	35.6172	100	214.863	157801	Venom-NajaNivea.raw	F2	58	1	37	31	0.000105162
	FALSE	High	Mascot (A2)			Unambiguous	VDLGcAATcPK	C5(Carbamidomethyl); C9(Carbamidomethyl)	1	P01390	P01390	0	2	1	0	1	1	596.28	1191.55	1191.55	3.14	0.00187	HCD (High Energy Collision Dissociation)	30	MS2	40.8479	100	157.474	121199	Venom-NajaNivea.raw	F2	58	1	37	31	0.000106135
	FALSE	High	Mascot (A2)			Unambiguous	VDLGcAATcPK	C5(Carbamidomethyl); C9(Carbamidomethyl)	1	P01390	P01390	0	2	1	0	1	1	596.28	1191.55	1191.55	3.03	0.00181	HCD (High Energy Collision Dissociation)	30	MS2	30.9664	100	213.658	157138	Venom-NajaNivea.raw	F2	58	1	37	31	0.00010638
	FALSE	High	Mascot (A2)			Unambiguous	VDLGcAATcPK	C5(Carbamidomethyl); C9(Carbamidomethyl)	1	P01390	P01390	0	2	0.9828	0	1	1	596.28	1191.55	1191.55	2.83	0.00169	HCD (High Energy Collision Dissociation)	30	MS2	40.4719	100	211.221	155777	Venom-NajaNivea.raw	F2	58	1	37	31	0.000106297
	FALSE	High	Mascot (A2)			Unambiguous	VDLGcAATcPK	C5(Carbamidomethyl); C9(Carbamidomethyl)	1	P01390	P01390	0	2	1	0	1	1	596.28	1191.55	1191.55	3.14	0.00187	HCD (High Energy Collision Dissociation)	30	MS2	24.0205	100	133.757	104896	Venom-NajaNivea.raw	F2	58	1	37	31	0.000106625
	FALSE	High	Mascot (A2)			Unambiguous	VDLGcAATcPK	C5(Carbamidomethyl); C9(Carbamidomethyl)	1	P01390	P01390	0	2	1	0	1	1	596.281	1191.55	1191.55	4.47	0.00266	HCD (High Energy Collision Dissociation)	30	MS2	52.0229	100	197.688	148075	Venom-NajaNivea.raw	F2	58	1	37	30	9.05715e-05
	FALSE	High	Mascot (A2)			Unambiguous	VDLGcAATcPK	C5(Carbamidomethyl); C9(Carbamidomethyl)	1	P01390	P01390	0	2	1	0	1	1	596.28	1191.55	1191.55	2.83	0.00169	HCD (High Energy Collision Dissociation)	30	MS2	54.529	100	189.69	143297	Venom-NajaNivea.raw	F2	58	1	37	31	0.000108024
	FALSE	High	Mascot (A2)			Unambiguous	VDLGcAATcPK	C5(Carbamidomethyl); C9(Carbamidomethyl)	1	P01390	P01390	0	2	1	0	1	1	596.28	1191.55	1191.55	3.24	0.00193	HCD (High Energy Collision Dissociation)	30	MS2	67.2754	46.233	169.064	129631	Venom-NajaNivea.raw	F2	58	1	37	31	0.000108357
	FALSE	High	Mascot (A2)			Unambiguous	VDLGcAATcPK	C5(Carbamidomethyl); C9(Carbamidomethyl)	1	P01390	P01390	0	2	1	0	1	1	596.281	1191.56	1191.55	5.08	0.00303	HCD (High Energy Collision Dissociation)	30	MS2	59.5836	100	197.345	147870	Venom-NajaNivea.raw	F2	58	1	37	31	0.00011309
	FALSE	High	Mascot (A2)			Unambiguous	VDLGcAATcPK	C5(Carbamidomethyl); C9(Carbamidomethyl)	1	P01390	P01390	0	2	1	0	1	1	596.28	1191.55	1191.55	2.93	0.00175	HCD (High Energy Collision Dissociation)	30	MS2	41.8033	71.949	84.5436	65050	Venom-NajaNivea.raw	F2	58	1	37	31	0.000108857
	FALSE	High	Mascot (A2)			Unambiguous	VDLGcAATcPK	C5(Carbamidomethyl); C9(Carbamidomethyl)	1	P01390	P01390	0	2	1	0	1	1	596.28	1191.55	1191.55	2.52	0.0015	HCD (High Energy Collision Dissociation)	30	MS2	8.97139	100	226.066	164007	Venom-NajaNivea.raw	F2	58	1	37	31	0.000101704
	FALSE	High	Mascot (A2)			Unambiguous	VDLGcAATcPK	C5(Carbamidomethyl); C9(Carbamidomethyl)	1	P01390	P01390	0	2	1	0	1	1	596.28	1191.55	1191.55	2.01	0.0012	HCD (High Energy Collision Dissociation)	30	MS2	25.5118	100	97.1233	75504	Venom-NajaNivea.raw	F2	58	1	36	30	9.13539e-05
	FALSE	High	Mascot (A2)			Unambiguous	VDLGcAATcPK	C5(Carbamidomethyl); C9(Carbamidomethyl)	1	P01390	P01390	0	2	1	0	1	1	596.281	1191.55	1191.55	3.85	0.0023	HCD (High Energy Collision Dissociation)	30	MS2	53.1179	100	198.042	148283	Venom-NajaNivea.raw	F2	58	1	37	30	9.79076e-05
	FALSE	High	Mascot (A2)			Unambiguous	VDLGcAATcPK	C5(Carbamidomethyl); C9(Carbamidomethyl)	1	P01390	P01390	0	2	0.8966	0	1	1	596.28	1191.55	1191.55	2.93	0.00175	HCD (High Energy Collision Dissociation)	30	MS2	38.778	100	204.388	151971	Venom-NajaNivea.raw	F2	58	1	37	31	0.000111393
	FALSE	High	Mascot (A2)			Unambiguous	VDLGcAATcPK	C5(Carbamidomethyl); C9(Carbamidomethyl)	1	P01390	P01390	0	2	0.8966	0	1	1	596.28	1191.55	1191.55	2.11	0.00126	HCD (High Energy Collision Dissociation)	30	MS2	39.1532	57.522	89.8089	69283	Venom-NajaNivea.raw	F2	58	1	37	31	0.000104619
	FALSE	High	Mascot (A2)			Unambiguous	VDLGcAATcPK	C5(Carbamidomethyl); C9(Carbamidomethyl)	1	P01390	P01390	0	2	1	0	1	1	596.28	1191.55	1191.55	2.73	0.00162	HCD (High Energy Collision Dissociation)	30	MS2	13.4977	67.048	124.449	98152	Venom-NajaNivea.raw	F2	58	1	37	31	0.000105036
	FALSE	High	Mascot (A2)			Unambiguous	VDLGcAATcPK	C5(Carbamidomethyl); C9(Carbamidomethyl)	1	P01390	P01390	0	2	0.8966	0	1	1	596.28	1191.55	1191.55	2.73	0.00162	HCD (High Energy Collision Dissociation)	30	MS2	49.8722	100	199.432	149098	Venom-NajaNivea.raw	F2	58	1	37	31	0.000105278
	FALSE	High	Mascot (A2)			Unambiguous	VDLGcAATcPK	C5(Carbamidomethyl); C9(Carbamidomethyl)	1	P01390	P01390	0	2	0.8966	0	1	1	596.28	1191.55	1191.55	2.01	0.0012	HCD (High Energy Collision Dissociation)	30	MS2	80.2703	100	176.399	134718	Venom-NajaNivea.raw	F2	58	1	36	30	9.45643e-05
	FALSE	High	Mascot (A2)			Unambiguous	VDLGcAATcPK	C5(Carbamidomethyl); C9(Carbamidomethyl)	1	P01390	P01390	0	2	1	0	1	1	596.28	1191.55	1191.55	2.01	0.0012	HCD (High Energy Collision Dissociation)	30	MS2	8.91246	70.215	119.294	94274	Venom-NajaNivea.raw	F2	57	1	36	30	9.54393e-05
	FALSE	High	Mascot (A2)			Unambiguous	VDLGcAATcPK	C5(Carbamidomethyl); C9(Carbamidomethyl)	1	P01390	P01390	0	2	0.8947	0	1	1	596.28	1191.55	1191.55	2.73	0.00162	HCD (High Energy Collision Dissociation)	30	MS2	6.5655	51.748	65.3358	48480	Venom-NajaNivea.raw	F2	57	1	37	31	0.00010773
	FALSE	High	Mascot (A2)			Unambiguous	VDLGcAATcPK	C5(Carbamidomethyl); C9(Carbamidomethyl)	1	P01390	P01390	0	2	0.8947	0	1	1	596.28	1191.55	1191.55	2.93	0.00175	HCD (High Energy Collision Dissociation)	30	MS2	46.679	100	209.969	155082	Venom-NajaNivea.raw	F2	57	1	37	31	0.00011584
	FALSE	High	Mascot (A2)			Unambiguous	VDLGcAATcPK	C5(Carbamidomethyl); C9(Carbamidomethyl)	1	P01390	P01390	0	2	1	0	1	1	596.28	1191.55	1191.55	2.52	0.0015	HCD (High Energy Collision Dissociation)	30	MS2	14.7926	100	216.1	158489	Venom-NajaNivea.raw	F2	57	1	37	31	0.000109481
	FALSE	High	Mascot (A2)			Unambiguous	VDLGcAATcPK	C5(Carbamidomethyl); C9(Carbamidomethyl)	1	P01390	P01390	0	2	0.9123	0	1	1	596.28	1191.55	1191.55	2.11	0.00126	HCD (High Energy Collision Dissociation)	30	MS2	72.5159	39.79	159.011	122274	Venom-NajaNivea.raw	F2	57	1	37	31	0.00010955
	FALSE	High	Mascot (A2)			Unambiguous	VDLGcAATcPK	C5(Carbamidomethyl); C9(Carbamidomethyl)	1	P01390	P01390	0	2	0.9474	0	1	1	596.28	1191.55	1191.55	2.62	0.00156	HCD (High Energy Collision Dissociation)	30	MS2	55.1237	100	194.082	145929	Venom-NajaNivea.raw	F2	57	1	37	31	0.00011024
	FALSE	High	Mascot (A2)			Unambiguous	VDLGcAATcPK	C5(Carbamidomethyl); C9(Carbamidomethyl)	1	P01390	P01390	0	2	1	0	1	1	596.28	1191.55	1191.55	3.14	0.00187	HCD (High Energy Collision Dissociation)	30	MS2	64.2229	86.795	194.987	146468	Venom-NajaNivea.raw	F2	57	1	37	31	0.000119635
	FALSE	High	Mascot (A2)			Unambiguous	VDLGcAATcPK	C5(Carbamidomethyl); C9(Carbamidomethyl)	1	P01390	P01390	0	2	0.9474	0	1	1	596.28	1191.55	1191.55	2.21	0.00132	HCD (High Energy Collision Dissociation)	30	MS2	0	100	102.646	80548	Venom-NajaNivea.raw	F2	57	1	37	31	0.000111586
	FALSE	High	Mascot (A2)			Unambiguous	VDLGcAATcPK	C5(Carbamidomethyl); C9(Carbamidomethyl)	1	P01390	P01390	0	2	0.9825	0	1	1	596.28	1191.55	1191.55	2.73	0.00162	HCD (High Energy Collision Dissociation)	30	MS2	44.8721	100	128.798	101356	Venom-NajaNivea.raw	F2	57	1	37	31	0.000113589
	FALSE	High	Mascot (A2)			Unambiguous	VDLGcAATcPK	C5(Carbamidomethyl); C9(Carbamidomethyl)	1	P01390	P01390	0	2	0.9649	0	1	1	596.28	1191.55	1191.55	3.03	0.00181	HCD (High Energy Collision Dissociation)	30	MS2	65.455	100	193.438	145554	Venom-NajaNivea.raw	F2	57	1	37	31	0.00012214
	FALSE	High	Mascot (A2)			Unambiguous	VDLGcAATcPK	C5(Carbamidomethyl); C9(Carbamidomethyl)	1	P01390	P01390	0	2	0.8947	0	1	1	596.28	1191.55	1191.55	2.83	0.00169	HCD (High Energy Collision Dissociation)	30	MS2	56.8276	76.652	196.338	147256	Venom-NajaNivea.raw	F2	57	1	37	31	0.000122326
	FALSE	High	Mascot (A2)			Unambiguous	VDLGcAATcPK	C5(Carbamidomethyl); C9(Carbamidomethyl)	1	P01390	P01390	0	2	1	0	1	1	596.28	1191.55	1191.55	3.03	0.00181	HCD (High Energy Collision Dissociation)	30	MS2	38.0922	78.866	119.957	94760	Venom-NajaNivea.raw	F2	57	1	37	31	0.000126142
	FALSE	High	Mascot (A2)			Unambiguous	VDLGcAATcPK	C5(Carbamidomethyl); C9(Carbamidomethyl)	1	P01390	P01390	0	2	1	0	1	1	596.281	1191.55	1191.55	3.75	0.00223	HCD (High Energy Collision Dissociation)	30	MS2	40.1696	99.5	196.685	147463	Venom-NajaNivea.raw	F2	57	1	37	31	0.000128191
	FALSE	High	Mascot (A2)			Unambiguous	VDLGcAATcPK	C5(Carbamidomethyl); C9(Carbamidomethyl)	1	P01390	P01390	0	2	1	0	1	1	596.281	1191.56	1191.55	4.57	0.00272	HCD (High Energy Collision Dissociation)	30	MS2	48.4101	68.8	197.005	147661	Venom-NajaNivea.raw	F2	57	1	36	30	0.000107634
	FALSE	High	Mascot (A2)			Unambiguous	VDLGcAATcPK	C5(Carbamidomethyl); C9(Carbamidomethyl)	1	P01390	P01390	0	2	0.8246	0	1	1	596.28	1191.55	1191.55	3.24	0.00193	HCD (High Energy Collision Dissociation)	30	MS2	51.7581	100	194.388	146110	Venom-NajaNivea.raw	F2	57	1	37	31	0.000134233
	FALSE	High	Mascot (A2)			Unambiguous	VDLGcAATcPK	C5(Carbamidomethyl); C9(Carbamidomethyl)	1	P01390	P01390	0	2	1	0	1	1	596.28	1191.55	1191.55	2.83	0.00169	HCD (High Energy Collision Dissociation)	30	MS2	43.6675	89.394	167.808	128728	Venom-NajaNivea.raw	F2	57	1	37	31	0.00014306
	FALSE	High	Mascot (A2)			Unambiguous	VDLGcAATcPK	C5(Carbamidomethyl); C9(Carbamidomethyl)	1	P01390	P01390	0	2	0.9286	0	1	1	596.28	1191.55	1191.55	2.52	0.0015	HCD (High Energy Collision Dissociation)	30	MS2	18.5495	87.346	125.099	98646	Venom-NajaNivea.raw	F2	57	1	37	31	0.000133764
	FALSE	High	Mascot (A2)			Unambiguous	VDLGcAATcPK	C5(Carbamidomethyl); C9(Carbamidomethyl)	1	P01390	P01390	0	2	1	0	1	1	596.279	1191.55	1191.55	1.6	0.00095	HCD (High Energy Collision Dissociation)	30	MS2	45.8987	39.185	70.7572	53293	Venom-NajaNivea.raw	F2	56	1	37	30	0.000123188
	FALSE	High	Mascot (A2)			Unambiguous	VDLGcAATcPK	C5(Carbamidomethyl); C9(Carbamidomethyl)	1	P01390	P01390	0	2	1	0	1	1	596.28	1191.55	1191.55	2.73	0.00162	HCD (High Energy Collision Dissociation)	30	MS2	84.5235	40.114	151.423	116837	Venom-NajaNivea.raw	F2	56	1	37	31	0.000143661
	FALSE	High	Mascot (A2)			Unambiguous	VDLGcAATcPK	C5(Carbamidomethyl); C9(Carbamidomethyl)	1	P01390	P01390	0	2	1	0	1	1	596.28	1191.55	1191.55	2.52	0.0015	HCD (High Energy Collision Dissociation)	30	MS2	90.161	54.966	150.999	116545	Venom-NajaNivea.raw	F2	56	1	37	31	0.000146669
	FALSE	High	Mascot (A2)			Unambiguous	VDLGcAATcPK	C5(Carbamidomethyl); C9(Carbamidomethyl)	1	P01390	P01390	0	2	1	0	1	1	596.28	1191.55	1191.55	3.03	0.00181	HCD (High Energy Collision Dissociation)	30	MS2	27.0874	100	237.366	170189	Venom-NajaNivea.raw	F2	55	1	37	31	0.000203169
	FALSE	High	Mascot (A2)			Unambiguous	VDLGcAATcPK	C5(Carbamidomethyl); C9(Carbamidomethyl)	1	P01390	P01390	0	2	0.9815	0	1	1	596.281	1191.55	1191.55	3.55	0.00211	HCD (High Energy Collision Dissociation)	30	MS2	10.126	65.818	174.586	133495	Venom-NajaNivea.raw	F2	54	1	37	31	0.000257548
	FALSE	High	Mascot (A2)			Unambiguous	VDLGcAATcPK	C5(Carbamidomethyl); C9(Carbamidomethyl)	1	P01390	P01390	0	2	0.9815	0	1	1	596.279	1191.55	1191.55	1.39	0.00083	HCD (High Energy Collision Dissociation)	30	MS2	16.0994	94.851	140.395	109379	Venom-NajaNivea.raw	F2	54	1	37	30	0.000219568
	FALSE	High	Mascot (A2)			Unambiguous	VDLGcAATcPK	C5(Carbamidomethyl); C9(Carbamidomethyl)	1	P01390	P01390	0	2	0.9815	0	1	1	596.28	1191.55	1191.55	3.03	0.00181	HCD (High Energy Collision Dissociation)	30	MS2	18.6689	100	178.846	136441	Venom-NajaNivea.raw	F2	54	1	37	31	0.000263547
	FALSE	High	Mascot (A2)			Unambiguous	VDLGcAATcPK	C5(Carbamidomethyl); C9(Carbamidomethyl)	1	P01390	P01390	0	2	0.963	0	1	1	596.28	1191.55	1191.55	2.21	0.00132	HCD (High Energy Collision Dissociation)	30	MS2	32.0171	95.771	134.702	105546	Venom-NajaNivea.raw	F2	54	1	37	31	0.000251542
	FALSE	High	Mascot (A2)			Unambiguous	VDLGcAATcPK	C5(Carbamidomethyl); C9(Carbamidomethyl)	1	P01390	P01390	0	2	1	0	1	1	596.28	1191.55	1191.55	2.73	0.00162	HCD (High Energy Collision Dissociation)	30	MS2	0	37.479	67.526	50353	Venom-NajaNivea.raw	F2	54	1	37	31	0.000251964
	FALSE	High	Mascot (A2)			Unambiguous	VDLGcAATcPK	C5(Carbamidomethyl); C9(Carbamidomethyl)	1	P01390	P01390	0	2	0.963	0	1	1	596.28	1191.55	1191.55	2.11	0.00126	HCD (High Energy Collision Dissociation)	30	MS2	19.6099	100	134.999	105755	Venom-NajaNivea.raw	F2	54	1	37	31	0.000255629
	FALSE	High	Mascot (A2)			Unambiguous	VDLGcAATcPK	C5(Carbamidomethyl); C9(Carbamidomethyl)	1	P01390	P01390	0	2	1	0	1	1	596.28	1191.55	1191.55	2.52	0.0015	HCD (High Energy Collision Dissociation)	30	MS2	34.9432	92.962	185.082	140464	Venom-NajaNivea.raw	F2	54	1	37	31	0.00025962
	FALSE	High	Mascot (A2)			Unambiguous	VDLGcAATcPK	C5(Carbamidomethyl); C9(Carbamidomethyl)	1	P01390	P01390	0	2	0.9815	0	1	1	596.28	1191.55	1191.55	3.03	0.00181	HCD (High Energy Collision Dissociation)	30	MS2	34.3412	100	179.209	136686	Venom-NajaNivea.raw	F2	54	1	37	31	0.000279807
	FALSE	High	Mascot (A2)			Unambiguous	VDLGcAATcPK	C5(Carbamidomethyl); C9(Carbamidomethyl)	1	P01390	P01390	0	2	1	0	1	1	596.28	1191.55	1191.55	3.03	0.00181	HCD (High Energy Collision Dissociation)	30	MS2	38.0182	100	213.061	156803	Venom-NajaNivea.raw	F2	53	1	37	31	0.000296386
	FALSE	High	Mascot (A2)			Unambiguous	VDLGcAATcPK	C5(Carbamidomethyl); C9(Carbamidomethyl)	1	P01390	P01390	0	2	1	0	1	1	596.28	1191.55	1191.55	3.14	0.00187	HCD (High Energy Collision Dissociation)	30	MS2	28.4358	100	204.69	152144	Venom-NajaNivea.raw	F2	53	1	37	31	0.000296386
	FALSE	High	Mascot (A2)			Unambiguous	VDLGcAATcPK	C5(Carbamidomethyl); C9(Carbamidomethyl)	1	P01390	P01390	0	2	1	0	1	1	596.28	1191.55	1191.55	2.52	0.0015	HCD (High Energy Collision Dissociation)	30	MS2	30.1438	100	220.793	161106	Venom-NajaNivea.raw	F2	53	1	37	31	0.000285981
	FALSE	High	Mascot (A2)			Unambiguous	VDLGcAATcPK	C5(Carbamidomethyl); C9(Carbamidomethyl)	1	P01390	P01390	0	2	0.9434	0	1	1	596.28	1191.55	1191.55	2.21	0.00132	HCD (High Energy Collision Dissociation)	30	MS2	18.397	100	221.102	161278	Venom-NajaNivea.raw	F2	53	1	37	31	0.000286821
	FALSE	High	Mascot (A2)			Unambiguous	VDLGcAATcPK	C5(Carbamidomethyl); C9(Carbamidomethyl)	1	P01390	P01390	0	2	1	0	1	1	596.28	1191.55	1191.55	2.73	0.00162	HCD (High Energy Collision Dissociation)	30	MS2	20.3861	100	222.389	161990	Venom-NajaNivea.raw	F2	53	1	37	31	0.000288628
	FALSE	High	Mascot (A2)			Unambiguous	VDLGcAATcPK	C5(Carbamidomethyl); C9(Carbamidomethyl)	1	P01390	P01390	0	2	1	0	1	1	596.28	1191.55	1191.55	3.14	0.00187	HCD (High Energy Collision Dissociation)	30	MS2	20.9761	100	214.254	157467	Venom-NajaNivea.raw	F2	53	1	37	31	0.00031107
	FALSE	High	Mascot (A2)			Unambiguous	VDLGcAATcPK	C5(Carbamidomethyl); C9(Carbamidomethyl)	1	P01390	P01390	0	2	1	0	1	1	596.28	1191.55	1191.55	3.03	0.00181	HCD (High Energy Collision Dissociation)	30	MS2	10.7138	100	215.201	157988	Venom-NajaNivea.raw	F2	53	1	37	31	0.000312506
	FALSE	High	Mascot (A2)			Unambiguous	VDLGcAATcPK	C5(Carbamidomethyl); C9(Carbamidomethyl)	1	P01390	P01390	0	2	0.9811	0	1	1	596.28	1191.55	1191.55	3.14	0.00187	HCD (High Energy Collision Dissociation)	30	MS2	0	100	184.436	140057	Venom-NajaNivea.raw	F2	53	1	37	31	0.000312506
	FALSE	High	Mascot (A2)			Unambiguous	VDLGcAATcPK	C5(Carbamidomethyl); C9(Carbamidomethyl)	1	P01390	P01390	0	2	1	0	1	1	596.281	1191.55	1191.55	3.44	0.00205	HCD (High Energy Collision Dissociation)	30	MS2	53.6964	100	187.94	142225	Venom-NajaNivea.raw	F2	53	1	37	31	0.000316853
	FALSE	High	Mascot (A2)			Unambiguous	VDLGcAATcPK	C5(Carbamidomethyl); C9(Carbamidomethyl)	1	P01390	P01390	0	2	1	0	1	1	596.28	1191.55	1191.55	2.62	0.00156	HCD (High Energy Collision Dissociation)	30	MS2	0	100	223.089	162374	Venom-NajaNivea.raw	F2	53	1	37	31	0.000296031
	FALSE	High	Mascot (A2)			Unambiguous	VDLGcAATcPK	C5(Carbamidomethyl); C9(Carbamidomethyl)	1	P01390	P01390	0	2	1	0	1	1	596.28	1191.55	1191.55	3.03	0.00181	HCD (High Energy Collision Dissociation)	30	MS2	8.3867	100	229.866	166086	Venom-NajaNivea.raw	F2	53	1	37	31	0.000318316
	FALSE	High	Mascot (A2)			Unambiguous	VDLGcAATcPK	C5(Carbamidomethyl); C9(Carbamidomethyl)	1	P01390	P01390	0	2	1	0	1	1	596.28	1191.55	1191.55	2.93	0.00175	HCD (High Energy Collision Dissociation)	30	MS2	0	100	223.434	162565	Venom-NajaNivea.raw	F2	53	1	37	31	0.00032573
	FALSE	High	Mascot (A2)			Unambiguous	VDLGcAATcPK	C5(Carbamidomethyl); C9(Carbamidomethyl)	1	P01390	P01390	0	2	1	0	1	1	596.28	1191.55	1191.55	2.83	0.00169	HCD (High Energy Collision Dissociation)	30	MS2	29.9797	91.21	252.785	178634	Venom-NajaNivea.raw	F2	53	1	37	31	0.000325476
	FALSE	High	Mascot (A2)			Unambiguous	VDLGcAATcPK	C5(Carbamidomethyl); C9(Carbamidomethyl)	1	P01390	P01390	0	2	1	0	1	1	596.28	1191.55	1191.55	2.93	0.00175	HCD (High Energy Collision Dissociation)	30	MS2	44.0874	43.612	77.3269	58530	Venom-NajaNivea.raw	F2	53	1	37	31	0.000328744
	FALSE	High	Mascot (A2)			Unambiguous	VDLGcAATcPK	C5(Carbamidomethyl); C9(Carbamidomethyl)	1	P01390	P01390	0	2	1	0	1	1	596.28	1191.55	1191.55	2.93	0.00175	HCD (High Energy Collision Dissociation)	30	MS2	65.036	100	172.398	131993	Venom-NajaNivea.raw	F2	53	1	37	31	0.000331786
	FALSE	High	Mascot (A2)			Unambiguous	VDLGcAATcPK	C5(Carbamidomethyl); C9(Carbamidomethyl)	1	P01390	P01390	0	2	1	0	1	1	596.28	1191.55	1191.55	2.73	0.00162	HCD (High Energy Collision Dissociation)	30	MS2	16.7748	100	229.266	165759	Venom-NajaNivea.raw	F2	53	1	37	31	0.000311414
	FALSE	High	Mascot (A2)			Unambiguous	VDLGcAATcPK	C5(Carbamidomethyl); C9(Carbamidomethyl)	1	P01390	P01390	0	2	1	0	1	1	596.28	1191.55	1191.55	2.52	0.0015	HCD (High Energy Collision Dissociation)	30	MS2	37.6889	100	226.4	164189	Venom-NajaNivea.raw	F2	53	1	37	31	0.000312851
	FALSE	High	Mascot (A2)			Unambiguous	VDLGcAATcPK	C5(Carbamidomethyl); C9(Carbamidomethyl)	1	P01390	P01390	0	2	1	0	1	1	596.28	1191.55	1191.55	2.42	0.00144	HCD (High Energy Collision Dissociation)	30	MS2	19.1973	100	225.724	163820	Venom-NajaNivea.raw	F2	53	1	37	31	0.000314295
	FALSE	High	Mascot (A2)			Unambiguous	VDLGcAATcPK	C5(Carbamidomethyl); C9(Carbamidomethyl)	1	P01390	P01390	0	2	1	0	1	1	596.28	1191.55	1191.55	1.91	0.00114	HCD (High Energy Collision Dissociation)	30	MS2	21.6954	100	232.831	167708	Venom-NajaNivea.raw	F2	53	1	36	30	0.000281661
	FALSE	High	Mascot (A2)			Unambiguous	VDLGcAATcPK	C5(Carbamidomethyl); C9(Carbamidomethyl)	1	P01390	P01390	0	2	0.9057	0	1	1	596.28	1191.55	1191.55	2.21	0.00132	HCD (High Energy Collision Dissociation)	30	MS2	37.6371	58.744	123.013	97090	Venom-NajaNivea.raw	F2	53	1	37	31	0.000316673
	FALSE	High	Mascot (A2)			Unambiguous	VDLGcAATcPK	C5(Carbamidomethyl); C9(Carbamidomethyl)	1	P01390	P01390	0	2	1	0	1	1	596.279	1191.55	1191.55	1.39	0.00083	HCD (High Energy Collision Dissociation)	30	MS2	0	100	118.614	93763	Venom-NajaNivea.raw	F2	53	1	37	30	0.000288782
	FALSE	High	Mascot (A2)			Unambiguous	VDLGcAATcPK	C5(Carbamidomethyl); C9(Carbamidomethyl)	1	P01390	P01390	0	2	0.8868	0	1	1	596.28	1191.55	1191.55	2.52	0.0015	HCD (High Energy Collision Dissociation)	30	MS2	67.3603	100	195.29	146650	Venom-NajaNivea.raw	F2	53	1	37	31	0.00032609
	FALSE	High	Mascot (A2)			Unambiguous	VDLGcAATcPK	C5(Carbamidomethyl); C9(Carbamidomethyl)	1	P01390	P01390	0	2	1	0	1	1	596.28	1191.55	1191.55	2.01	0.0012	HCD (High Energy Collision Dissociation)	30	MS2	0	63.489	117.526	92906	Venom-NajaNivea.raw	F2	53	1	36	30	0.000295616
	FALSE	High	Mascot (A2)			Unambiguous	VDLGcAATcPK	C5(Carbamidomethyl); C9(Carbamidomethyl)	1	P01390	P01390	0	2	1	0	1	1	596.28	1191.55	1191.55	2.73	0.00162	HCD (High Energy Collision Dissociation)	30	MS2	20.315	100	156.755	120671	Venom-NajaNivea.raw	F2	53	1	37	31	0.000332153
	FALSE	High	Mascot (A2)			Unambiguous	VDLGcAATcPK	C5(Carbamidomethyl); C9(Carbamidomethyl)	1	P01390	P01390	0	2	0.9434	0	1	1	596.28	1191.55	1191.55	2.52	0.0015	HCD (High Energy Collision Dissociation)	30	MS2	27.3482	100	225.025	163439	Venom-NajaNivea.raw	F2	53	1	37	31	0.000335226
	FALSE	High	Mascot (A2)			Unambiguous	VDLGcAATcPK	C5(Carbamidomethyl); C9(Carbamidomethyl)	1	P01390	P01390	0	2	1	0	1	1	596.28	1191.55	1191.55	2.21	0.00132	HCD (High Energy Collision Dissociation)	30	MS2	13.5957	100	230.176	166255	Venom-NajaNivea.raw	F2	52	1	37	31	0.000336985
	FALSE	High	Mascot (A2)			Unambiguous	VDLGcAATcPK	C5(Carbamidomethyl); C9(Carbamidomethyl)	1	P01390	P01390	0	2	0.9038	0	1	1	596.28	1191.55	1191.55	2.42	0.00144	HCD (High Energy Collision Dissociation)	30	MS2	48.4488	100	210.563	155406	Venom-NajaNivea.raw	F2	52	1	37	31	0.00033755
	FALSE	High	Mascot (A2)			Unambiguous	VDLGcAATcPK	C5(Carbamidomethyl); C9(Carbamidomethyl)	1	P01390	P01390	0	2	0.9038	0	1	1	596.28	1191.55	1191.55	2.73	0.00162	HCD (High Energy Collision Dissociation)	30	MS2	49.9426	100	201.133	150093	Venom-NajaNivea.raw	F2	52	1	37	31	0.000343825
	FALSE	High	Mascot (A2)			Unambiguous	VDLGcAATcPK	C5(Carbamidomethyl); C9(Carbamidomethyl)	1	P01390	P01390	0	2	0.9231	0	1	1	596.281	1191.55	1191.55	3.65	0.00217	HCD (High Energy Collision Dissociation)	30	MS2	40.2728	100	252.487	178466	Venom-NajaNivea.raw	F2	52	1	37	31	0.000368857
	FALSE	High	Mascot (A2)			Unambiguous	VDLGcAATcPK	C5(Carbamidomethyl); C9(Carbamidomethyl)	1	P01390	P01390	0	2	0.8846	0	1	1	596.28	1191.55	1191.55	3.03	0.00181	HCD (High Energy Collision Dissociation)	30	MS2	64.3777	100	209.367	154754	Venom-NajaNivea.raw	F2	52	1	37	31	0.000371414
	FALSE	High	Mascot (A2)			Unambiguous	VDLGcAATcPK	C5(Carbamidomethyl); C9(Carbamidomethyl)	1	P01390	P01390	0	2	0.9615	0	1	1	596.28	1191.55	1191.55	2.83	0.00169	HCD (High Energy Collision Dissociation)	30	MS2	14.8541	62.869	120.652	95295	Venom-NajaNivea.raw	F2	52	1	37	31	0.000373697
	FALSE	High	Mascot (A2)			Unambiguous	VDLGcAATcPK	C5(Carbamidomethyl); C9(Carbamidomethyl)	1	P01390	P01390	0	2	1	0	1	1	596.28	1191.55	1191.55	2.83	0.00169	HCD (High Energy Collision Dissociation)	30	MS2	9.18006	83.499	117.172	92641	Venom-NajaNivea.raw	F2	52	1	37	31	0.000375421
	FALSE	High	Mascot (A2)			Unambiguous	VDLGcAATcPK	C5(Carbamidomethyl); C9(Carbamidomethyl)	1	P01390	P01390	0	2	1	0	1	1	596.28	1191.55	1191.55	3.03	0.00181	HCD (High Energy Collision Dissociation)	30	MS2	0	100	118.951	94024	Venom-NajaNivea.raw	F2	52	1	37	31	0.000375715
	FALSE	High	Mascot (A2)			Unambiguous	VDLGcAATcPK	C5(Carbamidomethyl); C9(Carbamidomethyl)	1	P01390	P01390	0	2	1	0	1	1	596.28	1191.55	1191.55	2.32	0.00138	HCD (High Energy Collision Dissociation)	30	MS2	15.4485	100	93.8781	72637	Venom-NajaNivea.raw	F2	52	1	37	31	0.000350437
	FALSE	High	Mascot (A2)			Unambiguous	VDLGcAATcPK	C5(Carbamidomethyl); C9(Carbamidomethyl)	1	P01390	P01390	0	2	1	0	1	1	596.281	1191.55	1191.55	3.65	0.00217	HCD (High Energy Collision Dissociation)	30	MS2	76.6981	90.218	172.943	132361	Venom-NajaNivea.raw	F2	52	1	37	31	0.000380941
	FALSE	High	Mascot (A2)			Unambiguous	VDLGcAATcPK	C5(Carbamidomethyl); C9(Carbamidomethyl)	1	P01390	P01390	0	2	1	0	1	1	596.28	1191.55	1191.55	2.62	0.00156	HCD (High Energy Collision Dissociation)	30	MS2	16.6221	85.161	120.301	95030	Venom-NajaNivea.raw	F2	52	1	37	31	0.000357551
	FALSE	High	Mascot (A2)			Unambiguous	VDLGcAATcPK	C5(Carbamidomethyl); C9(Carbamidomethyl)	1	P01390	P01390	0	2	1	0	1	1	596.28	1191.55	1191.55	2.62	0.00156	HCD (High Energy Collision Dissociation)	30	MS2	25.8106	100	239.274	171225	Venom-NajaNivea.raw	F2	52	1	37	31	0.000357551
	FALSE	High	Mascot (A2)			Unambiguous	VDLGcAATcPK	C5(Carbamidomethyl); C9(Carbamidomethyl)	1	P01390	P01390	0	2	1	0	1	1	596.28	1191.55	1191.55	2.83	0.00169	HCD (High Energy Collision Dissociation)	30	MS2	42.161	100	238.023	170547	Venom-NajaNivea.raw	F2	52	1	37	31	0.000383283
	FALSE	High	Mascot (A2)			Unambiguous	VDLGcAATcPK	C5(Carbamidomethyl); C9(Carbamidomethyl)	1	P01390	P01390	0	2	1	0	1	1	596.28	1191.55	1191.55	2.73	0.00162	HCD (High Energy Collision Dissociation)	30	MS2	6.20826	65.379	116.87	92412	Venom-NajaNivea.raw	F2	52	1	37	31	0.000359201
	FALSE	High	Mascot (A2)			Unambiguous	VDLGcAATcPK	C5(Carbamidomethyl); C9(Carbamidomethyl)	1	P01390	P01390	0	2	1	0	1	1	596.28	1191.55	1191.55	3.03	0.00181	HCD (High Energy Collision Dissociation)	30	MS2	31.489	100	230.872	166638	Venom-NajaNivea.raw	F2	52	1	37	31	0.000388024
	FALSE	High	Mascot (A2)			Unambiguous	VDLGcAATcPK	C5(Carbamidomethyl); C9(Carbamidomethyl)	1	P01390	P01390	0	2	1	0	1	1	596.28	1191.55	1191.55	2.62	0.00156	HCD (High Energy Collision Dissociation)	30	MS2	56.2735	100	209.671	154919	Venom-NajaNivea.raw	F2	52	1	37	31	0.000365038
	FALSE	High	Mascot (A2)			Unambiguous	VDLGcAATcPK	C5(Carbamidomethyl); C9(Carbamidomethyl)	1	P01390	P01390	0	2	1	0	1	1	596.28	1191.55	1191.55	2.32	0.00138	HCD (High Energy Collision Dissociation)	30	MS2	0	51.607	121.308	95779	Venom-NajaNivea.raw	F2	52	1	37	31	0.000366109
	FALSE	High	Mascot (A2)			Unambiguous	VDLGcAATcPK	C5(Carbamidomethyl); C9(Carbamidomethyl)	1	P01390	P01390	0	2	1	0	1	1	596.281	1191.56	1191.55	4.57	0.00272	HCD (High Energy Collision Dissociation)	30	MS2	27.7417	100	101.08	79130	Venom-NajaNivea.raw	F2	52	1	36	30	0.000328056
	FALSE	High	Mascot (A2)			Unambiguous	VDLGcAATcPK	C5(Carbamidomethyl); C9(Carbamidomethyl)	1	P01390	P01390	0	2	1	0	1	1	596.28	1191.55	1191.55	2.42	0.00144	HCD (High Energy Collision Dissociation)	30	MS2	0	100	235.413	169120	Venom-NajaNivea.raw	F2	52	1	37	31	0.000369265
	FALSE	High	Mascot (A2)			Unambiguous	VDLGcAATcPK	C5(Carbamidomethyl); C9(Carbamidomethyl)	1	P01390	P01390	0	2	1	0	1	1	596.28	1191.55	1191.55	2.52	0.0015	HCD (High Energy Collision Dissociation)	30	MS2	56.851	37.339	258.555	181511	Venom-NajaNivea.raw	F2	52	1	37	31	0.000371824
	FALSE	High	Mascot (A2)			Unambiguous	VDLGcAATcPK	C5(Carbamidomethyl); C9(Carbamidomethyl)	1	P01390	P01390	0	2	0.9038	0	1	1	596.28	1191.55	1191.55	2.73	0.00162	HCD (High Energy Collision Dissociation)	30	MS2	41.6042	100	236.324	169619	Venom-NajaNivea.raw	F2	52	1	37	31	0.000374402
	FALSE	High	Mascot (A2)			Unambiguous	VDLGcAATcPK	C5(Carbamidomethyl); C9(Carbamidomethyl)	1	P01390	P01390	0	2	1	0	1	1	596.28	1191.55	1191.55	2.73	0.00162	HCD (High Energy Collision Dissociation)	30	MS2	43.2424	100	189.342	143079	Venom-NajaNivea.raw	F2	52	1	37	31	0.000377866
	FALSE	High	Mascot (A2)			Unambiguous	VDLGcAATcPK	C5(Carbamidomethyl); C9(Carbamidomethyl)	1	P01390	P01390	0	2	1	0	1	1	596.28	1191.55	1191.55	2.73	0.00162	HCD (High Energy Collision Dissociation)	30	MS2	0	100	231.574	167023	Venom-NajaNivea.raw	F2	52	1	37	31	0.000378737
	FALSE	High	Mascot (A2)			Unambiguous	VDLGcAATcPK	C5(Carbamidomethyl); C9(Carbamidomethyl)	1	P01390	P01390	0	2	0.9231	0	1	1	596.28	1191.55	1191.55	2.93	0.00175	HCD (High Energy Collision Dissociation)	30	MS2	21.3698	100	103.814	81537	Venom-NajaNivea.raw	F2	52	1	37	31	0.000412912
	FALSE	High	Mascot (A2)			Unambiguous	VDLGcAATcPK	C5(Carbamidomethyl); C9(Carbamidomethyl)	1	P01390	P01390	0	2	1	0	1	1	596.28	1191.55	1191.55	2.73	0.00162	HCD (High Energy Collision Dissociation)	30	MS2	75.594	38.393	119.61	94509	Venom-NajaNivea.raw	F2	52	1	37	31	0.000388452
	FALSE	High	Mascot (A2)			Unambiguous	VDLGcAATcPK	C5(Carbamidomethyl); C9(Carbamidomethyl)	1	P01390	P01390	0	2	1	0	1	1	596.28	1191.55	1191.55	2.32	0.00138	HCD (High Energy Collision Dissociation)	30	MS2	17.6998	89.849	234.52	168630	Venom-NajaNivea.raw	F2	52	1	37	31	0.000387802
	FALSE	High	Mascot (A2)			Unambiguous	VDLGcAATcPK	C5(Carbamidomethyl); C9(Carbamidomethyl)	1	P01390	P01390	0	2	1	0	1	1	596.28	1191.55	1191.55	2.73	0.00162	HCD (High Energy Collision Dissociation)	30	MS2	70.7441	71.739	186.391	141266	Venom-NajaNivea.raw	F2	52	1	37	31	0.000388452
	FALSE	High	Mascot (A2)			Unambiguous	VDLGcAATcPK	C5(Carbamidomethyl); C9(Carbamidomethyl)	1	P01390	P01390	0	2	1	0	1	1	596.28	1191.55	1191.55	1.91	0.00114	HCD (High Energy Collision Dissociation)	30	MS2	0	100	116.168	91867	Venom-NajaNivea.raw	F2	52	1	36	30	0.000356227
	FALSE	High	Mascot (A2)			Unambiguous	VDLGcAATcPK	C5(Carbamidomethyl); C9(Carbamidomethyl)	1	P01390	P01390	0	2	1	0	1	1	596.279	1191.55	1191.55	1.7	0.00101	HCD (High Energy Collision Dissociation)	30	MS2	16.1319	100	117.873	93178	Venom-NajaNivea.raw	F2	52	1	36	30	0.000359523
	FALSE	High	Mascot (A2)			Unambiguous	VDLGcAATcPK	C5(Carbamidomethyl); C9(Carbamidomethyl)	1	P01390	P01390	0	2	1	0	1	1	596.28	1191.55	1191.55	3.03	0.00181	HCD (High Energy Collision Dissociation)	30	MS2	26.464	34.672	103.369	81167	Venom-NajaNivea.raw	F2	52	1	37	31	0.000438387
	FALSE	High	Mascot (A2)			Unambiguous	VDLGcAATcPK	C5(Carbamidomethyl); C9(Carbamidomethyl)	1	P01390	P01390	0	2	1	0	1	1	596.28	1191.55	1191.55	2.62	0.00156	HCD (High Energy Collision Dissociation)	30	MS2	29.0766	60.92	104.149	81827	Venom-NajaNivea.raw	F2	52	1	37	31	0.000420086
	FALSE	High	Mascot (A2)			Unambiguous	VDLGcAATcPK	C5(Carbamidomethyl); C9(Carbamidomethyl)	1	P01390	P01390	0	2	1	0	1	1	596.28	1191.55	1191.55	3.14	0.00187	HCD (High Energy Collision Dissociation)	30	MS2	35.9631	100	247.267	175609	Venom-NajaNivea.raw	F2	52	1	37	31	0.00045275
	FALSE	High	Mascot (A2)			Unambiguous	VDLGcAATcPK	C5(Carbamidomethyl); C9(Carbamidomethyl)	1	P01390	P01390	0	2	1	0	1	1	596.28	1191.55	1191.55	2.62	0.00156	HCD (High Energy Collision Dissociation)	30	MS2	0	100	183.464	139425	Venom-NajaNivea.raw	F2	51	1	37	31	0.00042593
	FALSE	High	Mascot (A2)			Unambiguous	VDLGcAATcPK	C5(Carbamidomethyl); C9(Carbamidomethyl)	1	P01390	P01390	0	2	1	0	1	1	596.28	1191.55	1191.55	3.34	0.00199	HCD (High Energy Collision Dissociation)	30	MS2	46.0174	100	244.224	173938	Venom-NajaNivea.raw	F2	51	1	37	31	0.000466507
	FALSE	High	Mascot (A2)			Unambiguous	VDLGcAATcPK	C5(Carbamidomethyl); C9(Carbamidomethyl)	1	P01390	P01390	0	2	1	0	1	1	596.28	1191.55	1191.55	1.8	0.00108	HCD (High Energy Collision Dissociation)	30	MS2	33.5947	100	243.876	173747	Venom-NajaNivea.raw	F2	51	1	36	30	0.000392398
	FALSE	High	Mascot (A2)			Unambiguous	VDLGcAATcPK	C5(Carbamidomethyl); C9(Carbamidomethyl)	1	P01390	P01390	0	2	0.9608	0	1	1	596.281	1191.55	1191.55	4.06	0.00242	HCD (High Energy Collision Dissociation)	30	MS2	24.8829	100	242.968	173250	Venom-NajaNivea.raw	F2	51	1	37	30	0.000419349
	FALSE	High	Mascot (A2)			Unambiguous	VDLGcAATcPK	C5(Carbamidomethyl); C9(Carbamidomethyl)	1	P01390	P01390	0	2	1	0	1	1	596.28	1191.55	1191.55	2.83	0.00169	HCD (High Energy Collision Dissociation)	30	MS2	42.1901	100	244.565	174127	Venom-NajaNivea.raw	F2	51	1	37	31	0.000479203
	FALSE	High	Mascot (A2)			Unambiguous	VDLGcAATcPK	C5(Carbamidomethyl); C9(Carbamidomethyl)	1	P01390	P01390	0	2	1	0	1	1	596.28	1191.55	1191.55	2.73	0.00162	HCD (High Energy Collision Dissociation)	30	MS2	41.5332	56.001	124.112	97913	Venom-NajaNivea.raw	F2	51	1	37	31	0.000468099
	FALSE	High	Mascot (A2)			Unambiguous	VDLGcAATcPK	C5(Carbamidomethyl); C9(Carbamidomethyl)	1	P01390	P01390	0	2	0.8824	0	1	1	596.28	1191.55	1191.55	3.24	0.00193	HCD (High Energy Collision Dissociation)	30	MS2	72.9236	86.445	208.725	154395	Venom-NajaNivea.raw	F2	51	1	37	31	0.000502178
	FALSE	High	Mascot (A2)			Unambiguous	VDLGcAATcPK	C5(Carbamidomethyl); C9(Carbamidomethyl)	1	P01390	P01390	0	2	1	0	1	1	596.28	1191.55	1191.55	2.32	0.00138	HCD (High Energy Collision Dissociation)	30	MS2	0	100	99.7882	77950	Venom-NajaNivea.raw	F2	51	1	37	31	0.000503049
	FALSE	High	Mascot (A2)			Unambiguous	VDLGcAATcPK	C5(Carbamidomethyl); C9(Carbamidomethyl)	1	P01390	P01390	0	2	0.98	0	1	1	596.28	1191.55	1191.55	3.24	0.00193	HCD (High Energy Collision Dissociation)	30	MS2	75.1851	66.72	208.427	154230	Venom-NajaNivea.raw	F2	50	1	37	31	0.000610742
	FALSE	High	Mascot (A2)			Unambiguous	VDLGcAATcPK	C5(Carbamidomethyl); C9(Carbamidomethyl)	1	P01390	P01390	0	2	0.86	0	1	1	596.28	1191.55	1191.55	2.83	0.00169	HCD (High Energy Collision Dissociation)	30	MS2	53.8303	41.778	114.092	90244	Venom-NajaNivea.raw	F2	50	1	37	31	0.000700679
	FALSE	High	Mascot (A2)			Unambiguous	VDLGcAATcPK	C5(Carbamidomethyl); C9(Carbamidomethyl)	1	P01390	P01390	0	2	1	0	1	1	596.28	1191.55	1191.55	2.93	0.00175	HCD (High Energy Collision Dissociation)	30	MS2	5.79234	65.34	114.796	90793	Venom-NajaNivea.raw	F2	49	1	37	31	0.000884826
	FALSE	High	Mascot (A2)			Unambiguous	VDLGcAATcPK	C5(Carbamidomethyl); C9(Carbamidomethyl)	1	P01390	P01390	0	2	1	0	1	1	596.28	1191.55	1191.55	3.14	0.00187	HCD (High Energy Collision Dissociation)	30	MS2	46.8758	100	238.963	171056	Venom-NajaNivea.raw	F2	48	1	37	31	0.000992791
	FALSE	High	Mascot (A2)			Unambiguous	VDLGcAATcPK	C5(Carbamidomethyl); C9(Carbamidomethyl)	1	P01390	P01390	0	2	1	0	1	1	596.28	1191.55	1191.55	2.32	0.00138	HCD (High Energy Collision Dissociation)	30	MS2	22.2928	100	234.216	168463	Venom-NajaNivea.raw	F2	48	1	37	31	0.000992226
	FALSE	High	Mascot (A2)			Unambiguous	VDLGcAATcPK	C5(Carbamidomethyl); C9(Carbamidomethyl)	1	P01390	P01390	0	2	0.9583	0	1	1	596.28	1191.55	1191.55	3.24	0.00193	HCD (High Energy Collision Dissociation)	30	MS2	44.7184	100	135.316	105966	Venom-NajaNivea.raw	F2	48	1	37	31	0.00107611
	FALSE	High	Mascot (A2)			Unambiguous	VDLGcAATcPK	C5(Carbamidomethyl); C9(Carbamidomethyl)	1	P01390	P01390	0	2	0.875	0	1	1	596.28	1191.55	1191.55	2.21	0.00132	HCD (High Energy Collision Dissociation)	30	MS2	52.3184	60.214	124.766	98385	Venom-NajaNivea.raw	F2	48	1	37	31	0.00102238
	FALSE	High	Mascot (A2)			Unambiguous	VDLGcAATcPK	C5(Carbamidomethyl); C9(Carbamidomethyl)	1	P01390	P01390	0	2	1	0	1	1	596.28	1191.55	1191.55	2.42	0.00144	HCD (High Energy Collision Dissociation)	30	MS2	37.4357	100	186.747	141485	Venom-NajaNivea.raw	F2	48	1	37	31	0.00104073
	FALSE	High	Mascot (A2)			Unambiguous	VDLGcAATcPK	C5(Carbamidomethyl); C9(Carbamidomethyl)	1	P01390	P01390	0	2	0.9574	0	1	1	596.28	1191.55	1191.55	2.32	0.00138	HCD (High Energy Collision Dissociation)	30	MS2	18.355	100	214.561	157635	Venom-NajaNivea.raw	F2	47	1	37	31	0.00116041
	FALSE	High	Mascot (A2)			Unambiguous	VDLGcAATcPK	C5(Carbamidomethyl); C9(Carbamidomethyl)	1	P01390	P01390	0	2	1	0	1	1	596.28	1191.55	1191.55	2.83	0.00169	HCD (High Energy Collision Dissociation)	30	MS2	7.41102	100	220.498	160942	Venom-NajaNivea.raw	F2	47	1	37	31	0.00130473
	FALSE	High	Mascot (A2)			Unambiguous	VDLGcAATcPK	C5(Carbamidomethyl); C9(Carbamidomethyl)	1	P01390	P01390	0	2	1	0	1	1	596.28	1191.55	1191.55	2.32	0.00138	HCD (High Energy Collision Dissociation)	30	MS2	21.2702	100	226.718	164362	Venom-NajaNivea.raw	F2	47	1	37	31	0.0012636
	FALSE	High	Mascot (A2)			Unambiguous	VDLGcAATcPK	C5(Carbamidomethyl); C9(Carbamidomethyl)	1	P01390	P01390	0	2	1	0	1	1	596.28	1191.55	1191.55	2.83	0.00169	HCD (High Energy Collision Dissociation)	30	MS2	15.5568	89.502	118.273	93484	Venom-NajaNivea.raw	F2	46	1	37	31	0.00148771
	FALSE	High	Mascot (A2)			Unambiguous	VDLGcAATcPK	C5(Carbamidomethyl); C9(Carbamidomethyl)	1	P01390	P01390	0	2	1	0	1	1	596.28	1191.55	1191.55	2.42	0.00144	HCD (High Energy Collision Dissociation)	30	MS2	17.3102	100	239.62	171414	Venom-NajaNivea.raw	F2	46	1	37	31	0.00143992
	FALSE	High	Mascot (A2)			Unambiguous	VDLGcAATcPK	C5(Carbamidomethyl); C9(Carbamidomethyl)	1	P01390	P01390	0	2	1	0	1	1	596.28	1191.55	1191.55	3.34	0.00199	HCD (High Energy Collision Dissociation)	30	MS2	73.9959	100	193.089	145342	Venom-NajaNivea.raw	F2	46	1	37	31	0.00155904
	FALSE	High	Mascot (A2)			Unambiguous	VDLGcAATcPK	C5(Carbamidomethyl); C9(Carbamidomethyl)	1	P01390	P01390	0	2	1	0	1	1	596.28	1191.55	1191.55	2.62	0.00156	HCD (High Energy Collision Dissociation)	30	MS2	23.5197	31.241	70.31	52865	Venom-NajaNivea.raw	F2	46	1	37	31	0.00147686
	FALSE	High	Mascot (A2)			Unambiguous	VDLGcAATcPK	C5(Carbamidomethyl); C9(Carbamidomethyl)	1	P01390	P01390	0	2	0.9565	0	1	1	596.28	1191.55	1191.55	2.42	0.00144	HCD (High Energy Collision Dissociation)	30	MS2	63.8472	100	190.09	143535	Venom-NajaNivea.raw	F2	46	1	37	31	0.00149052
	FALSE	High	Mascot (A2)			Unambiguous	VDLGcAATcPK	C5(Carbamidomethyl); C9(Carbamidomethyl)	1	P01390	P01390	0	2	1	0	1	1	596.28	1191.55	1191.55	2.83	0.00169	HCD (High Energy Collision Dissociation)	30	MS2	0	100	121.655	96062	Venom-NajaNivea.raw	F2	46	1	37	31	0.00162002
	FALSE	High	Mascot (A2)			Unambiguous	VDLGcAATcPK	C5(Carbamidomethyl); C9(Carbamidomethyl)	1	P01390	P01390	0	2	1	0	1	1	596.28	1191.55	1191.55	1.8	0.00108	HCD (High Energy Collision Dissociation)	30	MS2	0	65.832	116.523	92146	Venom-NajaNivea.raw	F2	46	1	36	30	0.00135122
	FALSE	High	Mascot (A2)			Unambiguous	VDLGcAATcPK	C5(Carbamidomethyl); C9(Carbamidomethyl)	1	P01390	P01390	0	2	1	0	1	1	596.28	1191.55	1191.55	3.14	0.00187	HCD (High Energy Collision Dissociation)	30	MS2	32.4118	100	236.679	169814	Venom-NajaNivea.raw	F2	46	1	37	31	0.00162876
	FALSE	High	Mascot (A2)			Unambiguous	VDLGcAATcPK	C5(Carbamidomethyl); C9(Carbamidomethyl)	1	P01390	P01390	0	2	0.9348	0	1	1	596.28	1191.55	1191.55	2.62	0.00156	HCD (High Energy Collision Dissociation)	30	MS2	0	83.845	115.153	91068	Venom-NajaNivea.raw	F2	46	1	37	31	0.00151823
	FALSE	High	Mascot (A2)			Unambiguous	VDLGcAATcPK	C5(Carbamidomethyl); C9(Carbamidomethyl)	1	P01390	P01390	0	2	1	0	1	1	596.28	1191.55	1191.55	3.34	0.00199	HCD (High Energy Collision Dissociation)	30	MS2	0	67.433	115.791	91558	Venom-NajaNivea.raw	F2	46	1	37	31	0.00167054
	FALSE	High	Mascot (A2)			Unambiguous	VDLGcAATcPK	C5(Carbamidomethyl); C9(Carbamidomethyl)	1	P01390	P01390	0	2	1	0	1	1	596.28	1191.55	1191.55	2.21	0.00132	HCD (High Energy Collision Dissociation)	30	MS2	78.2234	71.419	192.689	145101	Venom-NajaNivea.raw	F2	46	1	37	31	0.00156535
	FALSE	High	Mascot (A2)			Unambiguous	VDLGcAATcPK	C5(Carbamidomethyl); C9(Carbamidomethyl)	1	P01390	P01390	0	2	1	0	1	1	596.28	1191.55	1191.55	3.24	0.00193	HCD (High Energy Collision Dissociation)	30	MS2	7.05008	100	233.521	168084	Venom-NajaNivea.raw	F2	46	1	37	31	0.00170552
	FALSE	High	Mascot (A2)			Unambiguous	VDLGcAATcPK	C5(Carbamidomethyl); C9(Carbamidomethyl)	1	P01390	P01390	0	2	1	0	1	1	596.28	1191.55	1191.55	2.11	0.00126	HCD (High Energy Collision Dissociation)	30	MS2	37.4519	100	228.336	165250	Venom-NajaNivea.raw	F2	45	1	37	31	0.00169672
	FALSE	High	Mascot (A2)			Unambiguous	VDLGcAATcPK	C5(Carbamidomethyl); C9(Carbamidomethyl)	1	P01390	P01390	0	2	1	0	1	1	596.28	1191.55	1191.55	2.11	0.00126	HCD (High Energy Collision Dissociation)	30	MS2	0	63.048	113.74	89987	Venom-NajaNivea.raw	F2	45	1	37	31	0.00173225
	FALSE	High	Mascot (A2)			Unambiguous	VDLGcAATcPK	C5(Carbamidomethyl); C9(Carbamidomethyl)	1	P01390	P01390	0	2	1	0	1	1	596.281	1191.55	1191.55	3.85	0.0023	HCD (High Energy Collision Dissociation)	30	MS2	75.7956	52.365	164.233	126167	Venom-NajaNivea.raw	F2	45	1	37	30	0.00171718
	FALSE	High	Mascot (A2)			Unambiguous	VDLGcAATcPK	C5(Carbamidomethyl); C9(Carbamidomethyl)	1	P01390	P01390	0	2	1	0	1	1	596.28	1191.55	1191.55	3.34	0.00199	HCD (High Energy Collision Dissociation)	30	MS2	39.8708	100	246.559	175223	Venom-NajaNivea.raw	F2	45	1	37	31	0.00199002
	FALSE	High	Mascot (A2)			Unambiguous	VDLGcAATcPK	C5(Carbamidomethyl); C9(Carbamidomethyl)	1	P01390	P01390	0	2	1	0	1	1	596.28	1191.55	1191.55	2.73	0.00162	HCD (High Energy Collision Dissociation)	30	MS2	15.4089	100	228.665	165430	Venom-NajaNivea.raw	F2	45	1	37	31	0.00186354
	FALSE	High	Mascot (A2)			Unambiguous	VDLGcAATcPK	C5(Carbamidomethyl); C9(Carbamidomethyl)	1	P01390	P01390	0	2	1	0	1	1	596.28	1191.55	1191.55	2.73	0.00162	HCD (High Energy Collision Dissociation)	30	MS2	15.6439	100	237.679	170360	Venom-NajaNivea.raw	F2	45	1	37	31	0.00186783
	FALSE	High	Mascot (A2)			Unambiguous	VDLGcAATcPK	C5(Carbamidomethyl); C9(Carbamidomethyl)	1	P01390	P01390	0	2	1	0	1	1	596.28	1191.55	1191.55	2.62	0.00156	HCD (High Energy Collision Dissociation)	30	MS2	21.8717	93.17	253.084	178802	Venom-NajaNivea.raw	F2	45	1	37	31	0.00189382
	FALSE	High	Mascot (A2)			Unambiguous	VDLGcAATcPK	C5(Carbamidomethyl); C9(Carbamidomethyl)	1	P01390	P01390	0	2	1	0	1	1	596.28	1191.55	1191.55	2.93	0.00175	HCD (High Energy Collision Dissociation)	30	MS2	35.6618	100	217	158993	Venom-NajaNivea.raw	F2	45	1	37	31	0.00205522
	FALSE	High	Mascot (A2)			Unambiguous	VDLGcAATcPK	C5(Carbamidomethyl); C9(Carbamidomethyl)	1	P01390	P01390	0	2	1	0	1	1	596.28	1191.55	1191.55	2.83	0.00169	HCD (High Energy Collision Dissociation)	30	MS2	20.8085	100	219.547	160415	Venom-NajaNivea.raw	F2	45	1	37	31	0.00213068
	FALSE	High	Mascot (A2)			Unambiguous	VDLGcAATcPK	C5(Carbamidomethyl); C9(Carbamidomethyl)	1	P01390	P01390	0	2	1	0	1	1	596.28	1191.55	1191.55	2.42	0.00144	HCD (High Energy Collision Dissociation)	30	MS2	55.7907	99.629	83.574	64205	Venom-NajaNivea.raw	F2	45	1	37	31	0.00209092
	FALSE	High	Mascot (A2)			Unambiguous	VDLGcAATcPK	C5(Carbamidomethyl); C9(Carbamidomethyl)	1	P01390	P01390	0	2	1	0	1	1	596.28	1191.55	1191.55	3.03	0.00181	HCD (High Energy Collision Dissociation)	30	MS2	14.1842	100	219.245	160250	Venom-NajaNivea.raw	F2	45	1	37	31	0.00224315
	FALSE	High	Mascot (A2)			Unambiguous	VDLGcAATcPK	C5(Carbamidomethyl); C9(Carbamidomethyl)	1	P01390	P01390	0	2	1	0	1	1	596.28	1191.55	1191.55	3.03	0.00181	HCD (High Energy Collision Dissociation)	30	MS2	10.3531	100	216.4	158658	Venom-NajaNivea.raw	F2	45	1	37	31	0.0022587
	FALSE	High	Mascot (A2)			Unambiguous	VDLGcAATcPK	C5(Carbamidomethyl); C9(Carbamidomethyl)	1	P01390	P01390	0	2	1	0	1	1	596.281	1191.55	1191.55	3.44	0.00205	HCD (High Energy Collision Dissociation)	30	MS2	30.239	100	212.767	156641	Venom-NajaNivea.raw	F2	44	1	37	31	0.00228485
	FALSE	High	Mascot (A2)			Unambiguous	VDLGcAATcPK	C5(Carbamidomethyl); C9(Carbamidomethyl)	1	P01390	P01390	0	2	0.8864	0	1	1	596.279	1191.55	1191.55	1.39	0.00083	HCD (High Energy Collision Dissociation)	30	MS2	9.82753	100	225.377	163634	Venom-NajaNivea.raw	F2	44	1	37	30	0.00197956
	FALSE	High	Mascot (A2)			Unambiguous	VDLGcAATcPK	C5(Carbamidomethyl); C9(Carbamidomethyl)	1	P01390	P01390	0	2	1	0	1	1	596.28	1191.55	1191.55	2.93	0.00175	HCD (High Energy Collision Dissociation)	30	MS2	71.1315	100	221.787	161661	Venom-NajaNivea.raw	F2	44	1	37	31	0.00239805
	FALSE	High	Mascot (A2)			Unambiguous	VDLGcAATcPK	C5(Carbamidomethyl); C9(Carbamidomethyl)	1	P01390	P01390	0	2	1	0	1	1	596.28	1191.55	1191.55	2.21	0.00132	HCD (High Energy Collision Dissociation)	30	MS2	14.7785	70.285	128.144	100911	Venom-NajaNivea.raw	F2	44	1	37	31	0.00225741
	FALSE	High	Mascot (A2)			Unambiguous	VDLGcAATcPK	C5(Carbamidomethyl); C9(Carbamidomethyl)	1	P01390	P01390	0	2	1	0	1	1	596.28	1191.55	1191.55	3.03	0.00181	HCD (High Energy Collision Dissociation)	30	MS2	52.0759	100	210.267	155245	Venom-NajaNivea.raw	F2	44	1	37	31	0.00244263
	FALSE	High	Mascot (A2)			Unambiguous	VDLGcAATcPK	C5(Carbamidomethyl); C9(Carbamidomethyl)	1	P01390	P01390	0	2	1	0	1	1	596.28	1191.55	1191.55	2.83	0.00169	HCD (High Energy Collision Dissociation)	30	MS2	25.58	100	217.95	159523	Venom-NajaNivea.raw	F2	44	1	37	31	0.00262131
	FALSE	High	Mascot (A2)			Unambiguous	VDLGcAATcPK	C5(Carbamidomethyl); C9(Carbamidomethyl)	1	P01390	P01390	0	2	1	0	1	1	596.28	1191.55	1191.55	2.83	0.00169	HCD (High Energy Collision Dissociation)	30	MS2	16.138	100	224.071	162916	Venom-NajaNivea.raw	F2	44	1	37	31	0.00282175
	FALSE	High	Mascot (A2)			Unambiguous	VDLGcAATcPK	C5(Carbamidomethyl); C9(Carbamidomethyl)	1	P01390	P01390	0	2	1	0	1	1	596.28	1191.55	1191.55	3.24	0.00193	HCD (High Energy Collision Dissociation)	30	MS2	75.4621	100	205.389	152534	Venom-NajaNivea.raw	F2	43	1	37	31	0.00295024
	FALSE	High	Mascot (A2)			Unambiguous	VDLGcAATcPK	C5(Carbamidomethyl); C9(Carbamidomethyl)	1	P01390	P01390	0	2	0.9302	0	1	1	596.281	1191.55	1191.55	3.44	0.00205	HCD (High Energy Collision Dissociation)	30	MS2	67.3688	100	198.395	148492	Venom-NajaNivea.raw	F2	43	1	37	31	0.00298441
	FALSE	High	Mascot (A2)			Unambiguous	VDLGcAATcPK	C5(Carbamidomethyl); C9(Carbamidomethyl)	1	P01390	P01390	0	2	0.8605	0	1	1	596.28	1191.55	1191.55	2.83	0.00169	HCD (High Energy Collision Dissociation)	30	MS2	68.0266	100	199.093	148904	Venom-NajaNivea.raw	F2	43	1	37	31	0.00298208
	FALSE	High	Mascot (A2)			Unambiguous	VDLGcAATcPK	C5(Carbamidomethyl); C9(Carbamidomethyl)	1	P01390	P01390	0	2	1	0	1	1	596.28	1191.55	1191.55	2.52	0.0015	HCD (High Energy Collision Dissociation)	30	MS2	16.4902	100	230.522	166447	Venom-NajaNivea.raw	F2	43	1	37	31	0.0028336
	FALSE	High	Mascot (A2)			Unambiguous	VDLGcAATcPK	C5(Carbamidomethyl); C9(Carbamidomethyl)	1	P01390	P01390	0	2	0.8372	0	1	1	596.279	1191.55	1191.55	0.78	0.00046	HCD (High Energy Collision Dissociation)	30	MS2	31.7109	100	88.0558	67808	Venom-NajaNivea.raw	F2	43	1	37	30	0.00272687
	FALSE	High	Mascot (A2)			Unambiguous	VDLGcAATcPK	C5(Carbamidomethyl); C9(Carbamidomethyl)	1	P01390	P01390	0	2	1	0	1	1	596.281	1191.55	1191.55	3.55	0.00211	HCD (High Energy Collision Dissociation)	30	MS2	6.38956	100	232.518	167538	Venom-NajaNivea.raw	F2	43	1	37	31	0.0031107
	FALSE	High	Mascot (A2)			Unambiguous	VDLGcAATcPK	C5(Carbamidomethyl); C9(Carbamidomethyl)	1	P01390	P01390	0	2	0.8605	0	1	1	596.28	1191.55	1191.55	2.52	0.0015	HCD (High Energy Collision Dissociation)	30	MS2	56.2527	100	205.037	152338	Venom-NajaNivea.raw	F2	43	1	37	31	0.00293994
	FALSE	High	Mascot (A2)			Unambiguous	VDLGcAATcPK	C5(Carbamidomethyl); C9(Carbamidomethyl)	1	P01390	P01390	0	2	1	0	1	1	596.28	1191.55	1191.55	2.73	0.00162	HCD (High Energy Collision Dissociation)	30	MS2	11.0442	100	233.872	168274	Venom-NajaNivea.raw	F2	43	1	37	31	0.00304325
	FALSE	High	Mascot (A2)			Unambiguous	VDLGcAATcPK	C5(Carbamidomethyl); C9(Carbamidomethyl)	1	P01390	P01390	0	2	1	0	1	1	596.28	1191.55	1191.55	2.73	0.00162	HCD (High Energy Collision Dissociation)	30	MS2	27.2212	100	237.024	170003	Venom-NajaNivea.raw	F2	43	1	37	31	0.00322358
	FALSE	High	Mascot (A2)			Unambiguous	VDLGcAATcPK	C5(Carbamidomethyl); C9(Carbamidomethyl)	1	P01390	P01390	0	2	1	0	1	1	596.28	1191.55	1191.55	2.93	0.00175	HCD (High Energy Collision Dissociation)	30	MS2	31.4692	92.189	228.963	165592	Venom-NajaNivea.raw	F2	42	1	37	31	0.00361292
	FALSE	High	Mascot (A2)			Unambiguous	VDLGcAATcPK	C5(Carbamidomethyl); C9(Carbamidomethyl)	1	P01390	P01390	0	2	1	0	1	1	596.28	1191.55	1191.55	3.14	0.00187	HCD (High Energy Collision Dissociation)	30	MS2	28.7809	100	238.371	170736	Venom-NajaNivea.raw	F2	42	1	37	31	0.00378319
	FALSE	High	Mascot (A2)			Unambiguous	VDLGcAATcPK	C5(Carbamidomethyl); C9(Carbamidomethyl)	1	P01390	P01390	0	2	0.881	0	1	1	596.281	1191.55	1191.55	3.44	0.00205	HCD (High Energy Collision Dissociation)	30	MS2	52.3084	100	248.921	176509	Venom-NajaNivea.raw	F2	42	1	37	31	0.00379191
	FALSE	High	Mascot (A2)			Unambiguous	VDLGcAATcPK	C5(Carbamidomethyl); C9(Carbamidomethyl)	1	P01390	P01390	0	2	1	0	1	1	596.281	1191.55	1191.55	3.75	0.00223	HCD (High Energy Collision Dissociation)	30	MS2	29.1915	100	242.629	173067	Venom-NajaNivea.raw	F2	42	1	37	31	0.00394328
	FALSE	High	Mascot (A2)			Unambiguous	VDLGcAATcPK	C5(Carbamidomethyl); C9(Carbamidomethyl)	1	P01390	P01390	0	2	1	0	1	1	596.28	1191.55	1191.55	2.42	0.00144	HCD (High Energy Collision Dissociation)	30	MS2	26.7006	100	216.7	158826	Venom-NajaNivea.raw	F2	42	1	37	31	0.00373541
	FALSE	High	Mascot (A2)			Unambiguous	VDLGcAATcPK	C5(Carbamidomethyl); C9(Carbamidomethyl)	1	P01390	P01390	0	2	1	0	1	1	596.28	1191.55	1191.55	2.83	0.00169	HCD (High Energy Collision Dissociation)	30	MS2	39.3343	100	246.231	175039	Venom-NajaNivea.raw	F2	42	1	37	31	0.00400423
	FALSE	High	Mascot (A2)			Unambiguous	VDLGcAATcPK	C5(Carbamidomethyl); C9(Carbamidomethyl)	1	P01390	P01390	0	2	1	0	1	1	596.28	1191.55	1191.55	2.21	0.00132	HCD (High Energy Collision Dissociation)	30	MS2	38.7197	100	114.444	90525	Venom-NajaNivea.raw	F2	42	1	37	31	0.00376366
	FALSE	High	Mascot (A2)			Unambiguous	VDLGcAATcPK	C5(Carbamidomethyl); C9(Carbamidomethyl)	1	P01390	P01390	0	2	0.881	0	1	1	596.281	1191.55	1191.55	3.75	0.00223	HCD (High Energy Collision Dissociation)	30	MS2	68.2201	100	249.262	176696	Venom-NajaNivea.raw	F2	42	1	37	31	0.00408186
	FALSE	High	Mascot (A2)			Unambiguous	VDLGcAATcPK	C5(Carbamidomethyl); C9(Carbamidomethyl)	1	P01390	P01390	0	2	1	0	1	1	596.28	1191.55	1191.55	2.93	0.00175	HCD (High Energy Collision Dissociation)	30	MS2	12.2605	100	227.339	164701	Venom-NajaNivea.raw	F2	42	1	37	31	0.00424481
	FALSE	High	Mascot (A2)			Unambiguous	VDLGcAATcPK	C5(Carbamidomethyl); C9(Carbamidomethyl)	1	P01390	P01390	0	2	1	0	1	1	596.28	1191.55	1191.55	3.34	0.00199	HCD (High Energy Collision Dissociation)	30	MS2	43.8166	100	250.307	177267	Venom-NajaNivea.raw	F2	42	1	37	31	0.00445511
	FALSE	High	Mascot (A2)			Unambiguous	VDLGcAATcPK	C5(Carbamidomethyl); C9(Carbamidomethyl)	1	P01390	P01390	0	2	1	0	1	1	596.279	1191.55	1191.55	1.39	0.00083	HCD (High Energy Collision Dissociation)	30	MS2	70.3447	19.562	79.9279	60789	Venom-NajaNivea.raw	F2	42	1	37	30	0.00372881
	FALSE	High	Mascot (A2)			Unambiguous	VDLGcAATcPK	C5(Carbamidomethyl); C9(Carbamidomethyl)	1	P01390	P01390	0	2	0.8537	0	1	1	596.28	1191.55	1191.55	2.21	0.00132	HCD (High Energy Collision Dissociation)	30	MS2	20.359	100	89.5057	69024	Venom-NajaNivea.raw	F2	41	1	37	31	0.00443211
	FALSE	High	Mascot (A2)			Unambiguous	VDLGcAATcPK	C5(Carbamidomethyl); C9(Carbamidomethyl)	1	P01390	P01390	0	2	1	0	1	1	596.281	1191.55	1191.55	3.44	0.00205	HCD (High Energy Collision Dissociation)	30	MS2	12.0025	100	243.57	173578	Venom-NajaNivea.raw	F2	41	1	37	31	0.00478474
	FALSE	High	Mascot (A2)			Unambiguous	VDLGcAATcPK	C5(Carbamidomethyl); C9(Carbamidomethyl)	1	P01390	P01390	0	2	1	0	1	1	596.279	1191.55	1191.55	1.6	0.00095	HCD (High Energy Collision Dissociation)	30	MS2	78.3414	12.661	85.589	65960	Venom-NajaNivea.raw	F2	41	1	37	30	0.00410743
	FALSE	High	Mascot (A2)			Unambiguous	VDLGcAATcPK	C5(Carbamidomethyl); C9(Carbamidomethyl)	1	P01390	P01390	0	2	0.8537	0	1	1	596.28	1191.55	1191.55	2.42	0.00144	HCD (High Energy Collision Dissociation)	30	MS2	0	100	89.1815	68755	Venom-NajaNivea.raw	F2	41	1	37	31	0.00507385
	FALSE	High	Mascot (A2)			Unambiguous	VDLGcAATcPK	C5(Carbamidomethyl); C9(Carbamidomethyl)	1	P01390	P01390	0	2	0.7073	0	1	1	596.28	1191.55	1191.55	3.24	0.00193	HCD (High Energy Collision Dissociation)	30	MS2	35.043	100	166.171	127557	Venom-NajaNivea.raw	F2	41	1	37	31	0.00566054
	FALSE	High	Mascot (A2)			Unambiguous	VDLGcAATcPK	C5(Carbamidomethyl); C9(Carbamidomethyl)	1	P01390	P01390	0	2	0.85	0	1	1	596.28	1191.55	1191.55	1.91	0.00114	HCD (High Energy Collision Dissociation)	30	MS2	0	100	88.8191	68450	Venom-NajaNivea.raw	F2	40	1	36	30	0.00509011
	FALSE	High	Mascot (A2)			Unambiguous	VDLGcAATcPK	C5(Carbamidomethyl); C9(Carbamidomethyl)	1	P01390	P01390	0	2	1	0	1	1	596.28	1191.55	1191.55	2.01	0.0012	HCD (High Energy Collision Dissociation)	30	MS2	18.5605	80.69	239.915	171579	Venom-NajaNivea.raw	F2	40	1	36	30	0.00525687
	FALSE	High	Mascot (A2)			Unambiguous	VDLGcAATcPK	C5(Carbamidomethyl); C9(Carbamidomethyl)	1	P01390	P01390	0	2	0.85	0	1	1	596.28	1191.55	1191.55	3.34	0.00199	HCD (High Energy Collision Dissociation)	30	MS2	0	49.976	88.5663	68232	Venom-NajaNivea.raw	F2	40	1	37	31	0.00649917
	FALSE	High	Mascot (A2)			Unambiguous	VDLGcAATcPK	C5(Carbamidomethyl); C9(Carbamidomethyl)	1	P01390	P01390	0	2	1	0	1	1	596.28	1191.55	1191.55	2.83	0.00169	HCD (High Energy Collision Dissociation)	30	MS2	45.3223	100	235.118	168957	Venom-NajaNivea.raw	F2	40	1	37	31	0.00700679
	FALSE	High	Mascot (A2)			Unambiguous	VDLGcAATcPK	C5(Carbamidomethyl); C9(Carbamidomethyl)	1	P01390	P01390	0	2	1	0	1	1	596.28	1191.55	1191.55	2.83	0.00169	HCD (High Energy Collision Dissociation)	30	MS2	14.5915	64.49	113.134	89527	Venom-NajaNivea.raw	F2	39	1	37	31	0.00732014
	FALSE	High	Mascot (A2)			Unambiguous	VDLGcAATcPK	C5(Carbamidomethyl); C9(Carbamidomethyl)	1	P01390	P01390	0	2	1	0	1	1	596.28	1191.55	1191.55	2.21	0.00132	HCD (High Energy Collision Dissociation)	30	MS2	19.4508	98.324	240.231	171752	Venom-NajaNivea.raw	F2	39	1	37	31	0.00730484
	FALSE	High	Mascot (A2)			Unambiguous	VDLGcAATcPK	C5(Carbamidomethyl); C9(Carbamidomethyl)	1	P01390	P01390	0	2	1	0	1	1	596.281	1191.55	1191.55	3.55	0.00211	HCD (High Energy Collision Dissociation)	30	MS2	41.1455	100	245.225	174488	Venom-NajaNivea.raw	F2	39	1	37	31	0.00856758
	FALSE	High	Mascot (A2)			Unambiguous	VDLGcAATcPK	C5(Carbamidomethyl); C9(Carbamidomethyl)	1	P01390	P01390	0	2	1	0	1	1	596.28	1191.55	1191.55	3.03	0.00181	HCD (High Energy Collision Dissociation)	30	MS2	26.7724	100	240.576	171941	Venom-NajaNivea.raw	F2	38	1	37	31	0.00907524
	FALSE	High	Mascot (A2)			Unambiguous	VDLGcAATcPK	C5(Carbamidomethyl); C9(Carbamidomethyl)	1	P01390	P01390	0	2	1	0	1	1	596.28	1191.55	1191.55	2.73	0.00162	HCD (High Energy Collision Dissociation)	30	MS2	83.6086	32.884	104.683	82325	Venom-NajaNivea.raw	F2	38	1	37	31	0.00894001
	FALSE	High	Mascot (A2)			Unambiguous	VDLGcAATcPK	C5(Carbamidomethyl); C9(Carbamidomethyl)	1	P01390	P01390	0	2	1	0	1	1	596.28	1191.55	1191.55	2.32	0.00138	HCD (High Energy Collision Dissociation)	30	MS2	28.1199	100	231.222	166829	Venom-NajaNivea.raw	F2	38	1	37	31	0.0096741
	FALSE	High	Mascot (A2)			Unambiguous	VDLGcAATcPK	C5(Carbamidomethyl); C9(Carbamidomethyl)	1	P01390	P01390	0	2	1	0	1	1	596.28	1191.55	1191.55	2.52	0.0015	HCD (High Energy Collision Dissociation)	30	MS2	32.1707	100	222.738	162180	Venom-NajaNivea.raw	F2	38	1	37	31	0.0104553
	FALSE	High	Mascot (A2)			Unambiguous	VDLGcAATcPK	C5(Carbamidomethyl); C9(Carbamidomethyl)	1	P01390	P01390	0	2	1	0	1	1	596.28	1191.55	1191.55	2.93	0.00175	HCD (High Energy Collision Dissociation)	30	MS2	38.8277	100	236.014	169449	Venom-NajaNivea.raw	F2	37	1	37	31	0.0125273
	FALSE	High	Mascot (A2)			Unambiguous	VDLGcAATcPK	C5(Carbamidomethyl); C9(Carbamidomethyl)	1	P01390	P01390	0	2	1	0	1	1	596.28	1191.55	1191.55	2.42	0.00144	HCD (High Energy Collision Dissociation)	30	MS2	31.3723	100	238.667	170898	Venom-NajaNivea.raw	F2	37	1	37	31	0.0119767
	FALSE	High	Mascot (A2)			Unambiguous	VDLGcAATcPK	C5(Carbamidomethyl); C9(Carbamidomethyl)	1	P01390	P01390	0	2	1	0	1	1	596.28	1191.55	1191.55	2.52	0.0015	HCD (High Energy Collision Dissociation)	30	MS2	66.3322	48.68	200.133	149507	Venom-NajaNivea.raw	F2	37	1	37	31	0.0123976
	FALSE	High	Mascot (A2)			Unambiguous	VDLGcAATcPK	C5(Carbamidomethyl); C9(Carbamidomethyl)	1	P01390	P01390	0	2	1	0	1	1	596.28	1191.55	1191.55	2.73	0.00162	HCD (High Energy Collision Dissociation)	30	MS2	9.71484	100	115.492	91328	Venom-NajaNivea.raw	F2	37	1	37	31	0.0126864
	FALSE	High	Mascot (A2)			Unambiguous	VDLGcAATcPK	C5(Carbamidomethyl); C9(Carbamidomethyl)	1	P01390	P01390	0	2	0.9722	0	1	1	596.28	1191.55	1191.55	2.73	0.00162	HCD (High Energy Collision Dissociation)	30	MS2	26.8805	100	160.082	123078	Venom-NajaNivea.raw	F2	36	1	37	31	0.0134691
	FALSE	High	Mascot (A2)			Unambiguous	VDLGcAATcPK	C5(Carbamidomethyl); C9(Carbamidomethyl)	1	P01390	P01390	0	2	1	0	1	1	596.28	1191.55	1191.55	3.14	0.00187	HCD (High Energy Collision Dissociation)	30	MS2	35.2904	95.275	245.914	174864	Venom-NajaNivea.raw	F2	36	1	37	31	0.0150265
	FALSE	High	Mascot (A2)			Unambiguous	VDLGcAATcPK	C5(Carbamidomethyl); C9(Carbamidomethyl)	1	P01390	P01390	0	2	0.8889	0	1	1	596.28	1191.55	1191.55	1.8	0.00108	HCD (High Energy Collision Dissociation)	30	MS2	0	100	95.4873	74049	Venom-NajaNivea.raw	F2	36	1	36	30	0.0125235
	FALSE	High	Mascot (A2)			Unambiguous	VDLGcAATcPK	C5(Carbamidomethyl); C9(Carbamidomethyl)	1	P01390	P01390	0	2	0.9722	0	1	1	596.28	1191.55	1191.55	2.01	0.0012	HCD (High Energy Collision Dissociation)	30	MS2	24.1103	22.965	69.0271	51707	Venom-NajaNivea.raw	F2	36	1	36	30	0.0131743
	FALSE	High	Mascot (A2)			Unambiguous	VDLGcAATcPK	C5(Carbamidomethyl); C9(Carbamidomethyl)	1	P01390	P01390	0	2	1	0	1	1	596.28	1191.55	1191.55	2.32	0.00138	HCD (High Energy Collision Dissociation)	30	MS2	6.29406	100	113.435	89756	Venom-NajaNivea.raw	F2	36	1	37	31	0.015122
	FALSE	High	Mascot (A2)			Unambiguous	VDLGcAATcPK	C5(Carbamidomethyl); C9(Carbamidomethyl)	1	P01390	P01390	0	2	1	0	1	1	596.28	1191.55	1191.55	3.14	0.00187	HCD (High Energy Collision Dissociation)	30	MS2	44.875	100	247.95	175980	Venom-NajaNivea.raw	F2	36	1	37	31	0.0165523
	FALSE	High	Mascot (A2)			Unambiguous	VDLGcAATcPK	C5(Carbamidomethyl); C9(Carbamidomethyl)	1	P01390	P01390	0	2	0.9167	0	1	1	596.281	1191.55	1191.55	3.85	0.0023	HCD (High Energy Collision Dissociation)	30	MS2	34.8434	100	243.266	173412	Venom-NajaNivea.raw	F2	36	1	37	30	0.0147169
	FALSE	High	Mascot (A2)			Unambiguous	VDLGcAATcPK	C5(Carbamidomethyl); C9(Carbamidomethyl)	1	P01390	P01390	0	2	1	0	1	1	596.281	1191.55	1191.55	3.44	0.00205	HCD (High Energy Collision Dissociation)	30	MS2	49.6612	100	246.916	175418	Venom-NajaNivea.raw	F2	36	1	37	31	0.0167054
	FALSE	High	Mascot (A2)			Unambiguous	VDLGcAATcPK	C5(Carbamidomethyl); C9(Carbamidomethyl)	1	P01390	P01390	0	2	1	0	1	1	596.28	1191.55	1191.55	3.24	0.00193	HCD (High Energy Collision Dissociation)	30	MS2	41.2359	100	250.004	177103	Venom-NajaNivea.raw	F2	36	1	37	31	0.017859
	FALSE	High	Mascot (A2)			Unambiguous	VDLGcAATcPK	C5(Carbamidomethyl); C9(Carbamidomethyl)	1	P01390	P01390	0	2	1	0	1	1	596.28	1191.55	1191.55	2.83	0.00169	HCD (High Energy Collision Dissociation)	30	MS2	43.2523	100	248.254	176144	Venom-NajaNivea.raw	F2	35	1	37	31	0.0181769
	FALSE	High	Mascot (A2)			Unambiguous	VDLGcAATcPK	C5(Carbamidomethyl); C9(Carbamidomethyl)	1	P01390	P01390	0	2	1	0	1	1	596.28	1191.55	1191.55	2.52	0.0015	HCD (High Energy Collision Dissociation)	30	MS2	60.9511	16.439	70.3649	52923	Venom-NajaNivea.raw	F2	35	1	37	31	0.0170741
	FALSE	High	Mascot (A2)			Unambiguous	VDLGcAATcPK	C5(Carbamidomethyl); C9(Carbamidomethyl)	1	P01390	P01390	0	2	1	0	1	1	596.28	1191.55	1191.55	2.42	0.00144	HCD (High Energy Collision Dissociation)	30	MS2	8.2462	66.494	112.789	89256	Venom-NajaNivea.raw	F2	35	1	37	31	0.0175121
	FALSE	High	Mascot (A2)			Unambiguous	VDLGcAATcPK	C5(Carbamidomethyl); C9(Carbamidomethyl)	1	P01390	P01390	0	2	1	0	1	1	596.28	1191.55	1191.55	2.52	0.0015	HCD (High Energy Collision Dissociation)	30	MS2	76.7791	57.739	208.081	154034	Venom-NajaNivea.raw	F2	35	1	37	31	0.0175525
	FALSE	High	Mascot (A2)			Unambiguous	VDLGcAATcPK	C5(Carbamidomethyl); C9(Carbamidomethyl)	1	P01390	P01390	0	2	1	0	1	1	596.28	1191.55	1191.55	3.14	0.00187	HCD (High Energy Collision Dissociation)	30	MS2	77.0816	82.223	207.691	153814	Venom-NajaNivea.raw	F2	35	1	37	31	0.0194921
	FALSE	High	Mascot (A2)			Unambiguous	VDLGcAATcPK	C5(Carbamidomethyl); C9(Carbamidomethyl)	1	P01390	P01390	0	2	1	0	1	1	596.28	1191.55	1191.55	2.32	0.00138	HCD (High Energy Collision Dissociation)	30	MS2	27.9779	30.814	68.7188	51429	Venom-NajaNivea.raw	F2	35	1	37	31	0.0184761
	FALSE	High	Mascot (A2)			Unambiguous	VDLGcAATcPK	C5(Carbamidomethyl); C9(Carbamidomethyl)	1	P01390	P01390	0	2	1	0	1	1	596.28	1191.55	1191.55	2.83	0.00169	HCD (High Energy Collision Dissociation)	30	MS2	38.9168	100	241.939	172692	Venom-NajaNivea.raw	F2	35	1	37	31	0.0198847
	FALSE	High	Mascot (A2)			Unambiguous	VDLGcAATcPK	C5(Carbamidomethyl); C9(Carbamidomethyl)	1	P01390	P01390	0	2	0.8571	0	1	1	596.28	1191.55	1191.55	2.32	0.00138	HCD (High Energy Collision Dissociation)	30	MS2	49.6771	25.56	84.3992	64923	Venom-NajaNivea.raw	F2	35	1	37	31	0.0185187
	FALSE	High	Mascot (A2)			Unambiguous	VDLGcAATcPK	C5(Carbamidomethyl); C9(Carbamidomethyl)	1	P01390	P01390	0	2	1	0	1	1	596.28	1191.55	1191.55	2.21	0.00132	HCD (High Energy Collision Dissociation)	30	MS2	42.6475	46.618	112.445	88992	Venom-NajaNivea.raw	F2	35	1	37	31	0.01869
	FALSE	High	Mascot (A2)			Unambiguous	VDLGcAATcPK	C5(Carbamidomethyl); C9(Carbamidomethyl)	1	P01390	P01390	0	2	1	0	1	1	596.28	1191.55	1191.55	3.24	0.00193	HCD (High Energy Collision Dissociation)	30	MS2	86.6076	46.161	168.608	129307	Venom-NajaNivea.raw	F2	35	1	37	31	0.0211767
	FALSE	High	Mascot (A2)			Unambiguous	VDLGcAATcPK	C5(Carbamidomethyl); C9(Carbamidomethyl)	1	P01390	P01390	0	2	0.9714	0	1	1	596.28	1191.55	1191.55	2.21	0.00132	HCD (High Energy Collision Dissociation)	30	MS2	47.2665	90.707	135.655	106194	Venom-NajaNivea.raw	F2	35	1	37	31	0.0204461
	FALSE	High	Mascot (A2)			Unambiguous	VDLGcAATcPK	C5(Carbamidomethyl); C9(Carbamidomethyl)	1	P01390	P01390	0	2	1	0	1	1	596.279	1191.55	1191.55	1.5	0.00089	HCD (High Energy Collision Dissociation)	30	MS2	84.9896	31.075	80.2285	61085	Venom-NajaNivea.raw	F2	35	1	37	30	0.018517
	FALSE	High	Mascot (A2)			Unambiguous	VDLGcAATcPK	C5(Carbamidomethyl); C9(Carbamidomethyl)	1	P01390	P01390	0	2	1	0	1	1	596.281	1191.55	1191.55	3.96	0.00236	HCD (High Energy Collision Dissociation)	30	MS2	74.9432	100	175.642	134207	Venom-NajaNivea.raw	F2	35	1	37	30	0.0193899
	FALSE	High	Mascot (A2)			Unambiguous	VDLGcAATcPK	C5(Carbamidomethyl); C9(Carbamidomethyl)	1	P01390	P01390	0	2	1	0	1	1	596.279	1191.55	1191.55	0.06	4e-05	HCD (High Energy Collision Dissociation)	30	MS2	0	100	93.5286	72337	Venom-NajaNivea.raw	F2	34	1	37	30	0.0210401
	FALSE	High	Mascot (A2)			Unambiguous	VDLGcAATcPK	C5(Carbamidomethyl); C9(Carbamidomethyl)	1	P01390	P01390	0	2	0.8824	0	1	1	596.28	1191.55	1191.55	2.62	0.00156	HCD (High Energy Collision Dissociation)	30	MS2	79.8648	77.903	191.993	144683	Venom-NajaNivea.raw	F2	34	1	37	31	0.023299
	FALSE	High	Mascot (A2)			Unambiguous	VDLGcAATcPK	C5(Carbamidomethyl); C9(Carbamidomethyl)	1	P01390	P01390	0	2	0.9412	0	1	1	596.28	1191.55	1191.55	2.73	0.00162	HCD (High Energy Collision Dissociation)	30	MS2	56.107	32.023	70.0116	52598	Venom-NajaNivea.raw	F2	34	1	37	31	0.0233527
	FALSE	High	Mascot (A2)			Unambiguous	VDLGcAATcPK	C5(Carbamidomethyl); C9(Carbamidomethyl)	1	P01390	P01390	0	2	1	0	1	1	596.28	1191.55	1191.55	2.42	0.00144	HCD (High Energy Collision Dissociation)	30	MS2	25.8741	100	141.822	110394	Venom-NajaNivea.raw	F2	34	1	37	31	0.0244533
	FALSE	High	Mascot (A2)			Unambiguous	VDLGcAATcPK	C5(Carbamidomethyl); C9(Carbamidomethyl)	1	P01390	P01390	0	2	0.8235	0	1	1	596.28	1191.55	1191.55	2.73	0.00162	HCD (High Energy Collision Dissociation)	30	MS2	31.0339	100	212.42	156447	Venom-NajaNivea.raw	F2	34	1	37	31	0.0253127
	FALSE	High	Mascot (A2)			Unambiguous	VDLGcAATcPK	C5(Carbamidomethyl); C9(Carbamidomethyl)	1	P01390	P01390	0	2	1	0	1	1	596.28	1191.55	1191.55	2.42	0.00144	HCD (High Energy Collision Dissociation)	30	MS2	19.2133	100	100.735	78824	Venom-NajaNivea.raw	F2	34	1	37	31	0.0265667
	FALSE	High	Mascot (A2)			Unambiguous	VDLGcAATcPK	C5(Carbamidomethyl); C9(Carbamidomethyl)	1	P01390	P01390	0	2	1	0	1	1	596.281	1191.55	1191.55	3.55	0.00211	HCD (High Energy Collision Dissociation)	30	MS2	26.5544	98.362	112.136	88745	Venom-NajaNivea.raw	F2	33	1	37	31	0.0295024
	FALSE	High	Mascot (A2)			Unambiguous	VDLGcAATcPK	C5(Carbamidomethyl); C9(Carbamidomethyl)	1	P01390	P01390	0	2	0.9091	0	1	1	596.28	1191.55	1191.55	2.73	0.00162	HCD (High Energy Collision Dissociation)	30	MS2	40.4415	1.861	47.2295	32268	Venom-NajaNivea.raw	F2	33	1	37	31	0.0277548
	FALSE	High	Mascot (A2)			Unambiguous	VDLGcAATcPK	C5(Carbamidomethyl); C9(Carbamidomethyl)	1	P01390	P01390	0	2	1	0	1	1	596.28	1191.55	1191.55	3.34	0.00199	HCD (High Energy Collision Dissociation)	30	MS2	86.9357	64.999	198.743	148697	Venom-NajaNivea.raw	F2	33	1	37	31	0.0307509
	FALSE	High	Mascot (A2)			Unambiguous	VDLGcAATcPK	C5(Carbamidomethyl); C9(Carbamidomethyl)	1	P01390	P01390	0	2	1	0	1	1	596.281	1191.55	1191.55	3.65	0.00217	HCD (High Energy Collision Dissociation)	30	MS2	12.4427	88.908	109.325	86305	Venom-NajaNivea.raw	F2	33	1	37	31	0.0311787
	FALSE	High	Mascot (A2)			Unambiguous	VDLGcAATcPK	C5(Carbamidomethyl); C9(Carbamidomethyl)	1	P01390	P01390	0	2	1	0	1	1	596.28	1191.55	1191.55	3.14	0.00187	HCD (High Energy Collision Dissociation)	30	MS2	33.1738	100	241.581	172496	Venom-NajaNivea.raw	F2	33	1	37	31	0.0315397
	FALSE	High	Mascot (A2)			Unambiguous	VDLGcAATcPK	C5(Carbamidomethyl); C9(Carbamidomethyl)	1	P01390	P01390	0	2	1	0	1	1	596.28	1191.55	1191.55	3.34	0.00199	HCD (High Energy Collision Dissociation)	30	MS2	46.4401	100	247.61	175795	Venom-NajaNivea.raw	F2	33	1	37	31	0.0333317
	FALSE	High	Mascot (A2)			Unambiguous	VDLGcAATcPK	C5(Carbamidomethyl); C9(Carbamidomethyl)	1	P01390	P01390	0	2	0.8485	0	1	1	596.28	1191.55	1191.55	2.83	0.00169	HCD (High Energy Collision Dissociation)	30	MS2	51.979	100	251.36	177847	Venom-NajaNivea.raw	F2	33	1	37	31	0.0333825
	FALSE	High	Mascot (A2)			Unambiguous	VDLGcAATcPK	C5(Carbamidomethyl); C9(Carbamidomethyl)	1	P01390	P01390	0	2	0.9091	0	1	1	596.28	1191.55	1191.55	1.91	0.00114	HCD (High Energy Collision Dissociation)	30	MS2	29.913	55.373	123.408	97391	Venom-NajaNivea.raw	F2	33	1	36	30	0.0288222
	FALSE	High	Mascot (A2)			Unambiguous	VDLGcAATcPK	C5(Carbamidomethyl); C9(Carbamidomethyl)	1	P01390	P01390	0	2	1	0	1	1	596.28	1191.55	1191.55	1.91	0.00114	HCD (High Energy Collision Dissociation)	30	MS2	71.7418	23.811	80.5149	61359	Venom-NajaNivea.raw	F2	33	1	36	30	0.0298351
	FALSE	High	Mascot (A2)			Unambiguous	VDLGcAATcPK	C5(Carbamidomethyl); C9(Carbamidomethyl)	1	P01390	P01390	0	2	1	0	1	1	596.28	1191.55	1191.55	1.91	0.00114	HCD (High Energy Collision Dissociation)	30	MS2	63.3397	30.889	100.383	78503	Venom-NajaNivea.raw	F2	32	1	36	30	0.0300419
	FALSE	High	Mascot (A2)			Unambiguous	VDLGcAATcPK	C5(Carbamidomethyl); C9(Carbamidomethyl)	1	P01390	P01390	0	2	1	0	1	1	596.28	1191.55	1191.55	2.52	0.0015	HCD (High Energy Collision Dissociation)	30	MS2	7.98059	100	141.472	110159	Venom-NajaNivea.raw	F2	32	1	37	31	0.0339108
	FALSE	High	Mascot (A2)			Unambiguous	VDLGcAATcPK	C5(Carbamidomethyl); C9(Carbamidomethyl)	1	P01390	P01390	0	2	1	0	1	1	596.28	1191.55	1191.55	2.42	0.00144	HCD (High Energy Collision Dissociation)	30	MS2	29.9837	100	241.266	172322	Venom-NajaNivea.raw	F2	32	1	37	31	0.0355908
	FALSE	High	Mascot (A2)			Unambiguous	VDLGcAATcPK	C5(Carbamidomethyl); C9(Carbamidomethyl)	1	P01390	P01390	0	2	1	0	1	1	596.28	1191.55	1191.55	2.73	0.00162	HCD (High Energy Collision Dissociation)	30	MS2	50.6692	100	100.065	78214	Venom-NajaNivea.raw	F2	32	1	37	31	0.0356729
	FALSE	High	Mascot (A2)			Unambiguous	VDLGcAATcPK	C5(Carbamidomethyl); C9(Carbamidomethyl)	1	P01390	P01390	0	2	1	0	1	1	596.28	1191.55	1191.55	2.01	0.0012	HCD (High Energy Collision Dissociation)	30	MS2	33.4747	69.19	108.954	86004	Venom-NajaNivea.raw	F2	32	1	36	30	0.0324883
	FALSE	High	Mascot (A2)			Unambiguous	VDLGcAATcPK	C5(Carbamidomethyl); C9(Carbamidomethyl)	1	P01390	P01390	0	2	1	0	1	1	596.279	1191.55	1191.55	1.5	0.00089	HCD (High Energy Collision Dissociation)	30	MS2	0	100	105.589	83164	Venom-NajaNivea.raw	F2	32	1	37	30	0.033233
	FALSE	High	Mascot (A2)			Unambiguous	VDLGcAATcPK	C5(Carbamidomethyl); C9(Carbamidomethyl)	1	P01390	P01390	0	2	1	0	1	1	596.281	1191.55	1191.55	4.16	0.00248	HCD (High Energy Collision Dissociation)	30	MS2	72.1512	24.533	102.213	80171	Venom-NajaNivea.raw	F2	32	1	37	30	0.0353652
	FALSE	High	Mascot (A2)			Unambiguous	VDLGcAATcPK	C5(Carbamidomethyl); C9(Carbamidomethyl)	1	P01390	P01390	0	2	1	0	1	1	596.28	1191.55	1191.55	2.21	0.00132	HCD (High Energy Collision Dissociation)	30	MS2	31.8122	36.734	98.4011	76627	Venom-NajaNivea.raw	F2	32	1	37	31	0.0385133
	FALSE	High	Mascot (A2)			Unambiguous	VDLGcAATcPK	C5(Carbamidomethyl); C9(Carbamidomethyl)	1	P01390	P01390	0	2	1	0	1	1	596.28	1191.55	1191.55	3.03	0.00181	HCD (High Energy Collision Dissociation)	30	MS2	76.0887	84.375	192.346	144893	Venom-NajaNivea.raw	F2	32	1	37	31	0.0417694
	FALSE	High	Mascot (A2)			Unambiguous	VDLGcAATcPK	C5(Carbamidomethyl); C9(Carbamidomethyl)	1	P01390	P01390	0	2	0.9355	0	1	1	596.28	1191.55	1191.55	2.93	0.00175	HCD (High Energy Collision Dissociation)	30	MS2	45.1229	100	249.626	176897	Venom-NajaNivea.raw	F2	31	1	37	31	0.0461167
	FALSE	High	Mascot (A2)			Unambiguous	VDLGcAATcPK	C5(Carbamidomethyl); C9(Carbamidomethyl)	1	P01390	P01390	0	2	1	0	1	1	596.28	1191.55	1191.55	3.14	0.00187	HCD (High Energy Collision Dissociation)	30	MS2	46.6525	100	242.275	172875	Venom-NajaNivea.raw	F2	31	1	37	31	0.0461167
	FALSE	High	Mascot (A2)			Unambiguous	VDLGcAATcPK	C5(Carbamidomethyl); C9(Carbamidomethyl)	1	P01390	P01390	0	2	0.9355	0	1	1	596.278	1191.55	1191.55	-0.35	-0.00021	HCD (High Energy Collision Dissociation)	30	MS2	84.2421	10.413	83.248	63897	Venom-NajaNivea.raw	F2	31	1	36	30	0.0412699
	FALSE	High	Mascot (A2)			Unambiguous	VDLGcAATcPK	C5(Carbamidomethyl); C9(Carbamidomethyl)	1	P01390	P01390	0	2	1	0	1	1	596.279	1191.55	1191.55	1.7	0.00101	HCD (High Energy Collision Dissociation)	30	MS2	28.6635	100	97.4565	75803	Venom-NajaNivea.raw	F2	31	1	36	30	0.0432242
	FALSE	High	Mascot (A2)			Unambiguous	VDLGcAATcPK	C5(Carbamidomethyl); C9(Carbamidomethyl)	1	P01390	P01390	0	2	1	0	1	1	596.28	1191.55	1191.55	2.32	0.00138	HCD (High Energy Collision Dissociation)	30	MS2	0	100	111.793	88478	Venom-NajaNivea.raw	F2	31	1	37	31	0.0503049
	FALSE	High	Mascot (A2)			Unambiguous	VDLGcAATcPK	C5(Carbamidomethyl); C9(Carbamidomethyl)	1	P01390	P01390	0	2	0.871	0	1	1	596.28	1191.55	1191.55	3.14	0.00187	HCD (High Energy Collision Dissociation)	30	MS2	54.9436	100	248.563	176313	Venom-NajaNivea.raw	F2	31	1	37	31	0.0546837
	FALSE	High	Mascot (A2)			Unambiguous	VDLGcAATcPK	C5(Carbamidomethyl); C9(Carbamidomethyl)	1	P01390	P01390	0	2	1	0	1	1	596.28	1191.55	1191.55	2.83	0.00169	HCD (High Energy Collision Dissociation)	30	MS2	13.4922	87.569	108.618	85727	Venom-NajaNivea.raw	F2	30	1	37	31	0.0627363
	FALSE	High	Mascot (A2)			Unambiguous	VDLGcAATcPK	C5(Carbamidomethyl); C9(Carbamidomethyl)	1	P01390	P01390	0	2	0.8333	0	1	1	596.28	1191.55	1191.55	2.73	0.00162	HCD (High Energy Collision Dissociation)	30	MS2	31.5321	100	245.586	174685	Venom-NajaNivea.raw	F2	30	1	37	31	0.0631448
	FALSE	High	Mascot (A2)			Unambiguous	VDLGcAATcPK	C5(Carbamidomethyl); C9(Carbamidomethyl)	1	P01390	P01390	0	2	1	0	1	1	596.28	1191.55	1191.55	3.34	0.00199	HCD (High Energy Collision Dissociation)	30	MS2	47.6547	32.076	82.9822	63625	Venom-NajaNivea.raw	F2	29	1	37	31	0.0767111
	FALSE	High	Mascot (A2)			Unambiguous	VDLGcAATcPK	C5(Carbamidomethyl); C9(Carbamidomethyl)	1	P01390	P01390	0	2	1	0	1	1	596.28	1191.55	1191.55	3.14	0.00187	HCD (High Energy Collision Dissociation)	30	MS2	93.4493	52.35	206.045	152892	Venom-NajaNivea.raw	F2	28	1	37	31	0.101358
	FALSE	High	Mascot (A2)			Unambiguous	VDLGcAATcPK	C5(Carbamidomethyl); C9(Carbamidomethyl)	1	P01390	P01390	0	2	1	0	1	1	596.28	1191.55	1191.55	2.52	0.0015	HCD (High Energy Collision Dissociation)	30	MS2	67.1448	59.747	190.39	143717	Venom-NajaNivea.raw	F2	28	1	37	31	0.0982512
	FALSE	High	Mascot (A2)			Unambiguous	VDLGcAATcPK	C5(Carbamidomethyl); C9(Carbamidomethyl)	1	P01390	P01390	0	2	0.8519	0	1	1	596.281	1191.55	1191.55	3.44	0.00205	HCD (High Energy Collision Dissociation)	30	MS2	32.007	100	165.661	127203	Venom-NajaNivea.raw	F2	27	1	37	31	0.121579
	FALSE	High	Mascot (A2)			Unambiguous	VDLGcAATcPK	C5(Carbamidomethyl); C9(Carbamidomethyl)	1	P01390	P01390	0	2	0.8148	0	1	1	596.28	1191.55	1191.55	2.62	0.00156	HCD (High Energy Collision Dissociation)	30	MS2	0	100	95.1734	73781	Venom-NajaNivea.raw	F2	27	1	37	31	0.124835
	FALSE	High	Mascot (A2)			Unambiguous	VDLGcAATcPK	C5(Carbamidomethyl); C9(Carbamidomethyl)	1	P01390	P01390	0	2	1	0	1	1	596.281	1191.55	1191.55	3.55	0.00211	HCD (High Energy Collision Dissociation)	30	MS2	28.9757	100	165.268	126927	Venom-NajaNivea.raw	F2	26	1	37	31	0.147522
	FALSE	High	Mascot (A2)			Unambiguous	VDLGcAATcPK	C5(Carbamidomethyl); C9(Carbamidomethyl)	1	P01390	P01390	0	2	1	0	1	1	596.28	1191.55	1191.55	3.34	0.00199	HCD (High Energy Collision Dissociation)	30	MS2	54.663	100	251.817	178101	Venom-NajaNivea.raw	F2	25	1	37	31	0.185293
	FALSE	High	Mascot (A2)			Unambiguous	VDLGcAATcPK	C5(Carbamidomethyl); C9(Carbamidomethyl)	1	P01390	P01390	0	2	1	0	1	1	596.28	1191.55	1191.55	2.83	0.00169	HCD (High Energy Collision Dissociation)	30	MS2	59.0181	100	250.667	177464	Venom-NajaNivea.raw	F2	24	1	37	31	0.252069
	FALSE	High	Mascot (A2)			Unambiguous	VDLGcAATcPK	C5(Carbamidomethyl); C9(Carbamidomethyl)	1	P01390	P01390	0	2	0.875	0	1	1	596.28	1191.55	1191.55	2.32	0.00138	HCD (High Energy Collision Dissociation)	30	MS2	90.7816	6.886	258.251	181300	Venom-NajaNivea.raw	F2	24	1	37	31	0.243563
	FALSE	High	Mascot (A2)			Unambiguous	VDLGcAATcPK	C5(Carbamidomethyl); C9(Carbamidomethyl)	1	P01390	P01390	0	2	1	0	1	1	596.28	1191.55	1191.55	2.93	0.00175	HCD (High Energy Collision Dissociation)	30	MS2	87.9276	54.027	191.683	144497	Venom-NajaNivea.raw	F2	23	1	37	31	0.308218
	FALSE	High	Mascot (A2)			Unambiguous	VDLGcAATcPK	C5(Carbamidomethyl); C9(Carbamidomethyl)	1	P01390	P01390	0	2	1	0	1	1	596.281	1191.55	1191.55	3.75	0.00223	HCD (High Energy Collision Dissociation)	30	MS2	50.9587	100	251.021	177659	Venom-NajaNivea.raw	F2	23	1	37	31	0.357156
	FALSE	High	Mascot (A2)			Unambiguous	VDLGcAATcPK	C5(Carbamidomethyl); C9(Carbamidomethyl)	1	P01390	P01390	0	2	1	0	1	1	596.28	1191.55	1191.55	2.62	0.00156	HCD (High Energy Collision Dissociation)	30	MS2	58.7272	20.902	70.0627	52647	Venom-NajaNivea.raw	F2	21	1	37	31	0.481214
	FALSE	Medium	Mascot (A2)			Unambiguous	VDLGcAATcPK	C5(Carbamidomethyl); C9(Carbamidomethyl)	1	P01390	P01390	0	2	0.6129	0	1	1	596.28	1191.55	1191.55	2.42	0.00144	HCD (High Energy Collision Dissociation)	30	MS2	55.2423	46.148	123.756	97652	Venom-NajaNivea.raw	F2	31	1	37	31	0.051801
	FALSE	Medium	Mascot (A2)			Unambiguous	VDLGcAATcPK	C5(Carbamidomethyl); C9(Carbamidomethyl)	1	P01390	P01390	0	2	0.7692	0	1	1	596.28	1191.55	1191.55	2.11	0.00126	HCD (High Energy Collision Dissociation)	30	MS2	72.9194	31.734	84.2071	64765	Venom-NajaNivea.raw	F2	26	1	37	31	0.145751
	FALSE	Medium	Mascot (A2)			Unambiguous	VDLGcAATcPK	C5(Carbamidomethyl); C9(Carbamidomethyl)	1	P01390	P01390	0	2	0.8095	0	1	1	596.281	1191.55	1191.55	3.96	0.00236	HCD (High Energy Collision Dissociation)	30	MS2	49.0594	100	252.151	178285	Venom-NajaNivea.raw	F2	21	1	37	30	0.399554
	FALSE	Medium	Mascot (A2)			Unambiguous	VDLGcAATcPK	C5(Carbamidomethyl); C9(Carbamidomethyl)	1	P01390	P01390	0	2	1	0	1	1	596.28	1191.55	1191.55	2.83	0.00169	HCD (High Energy Collision Dissociation)	30	MS2	34.8289	87.706	240.931	172136	Venom-NajaNivea.raw	F2	20	1	37	31	0.576128
	FALSE	Medium	Mascot (A2)			Unambiguous	VDLGcAATcPK	C5(Carbamidomethyl); C9(Carbamidomethyl)	1	P01390	P01390	0	2	1	0	1	1	596.28	1191.55	1191.55	2.62	0.00156	HCD (High Energy Collision Dissociation)	30	MS2	70.8247	53.082	97.7499	76064	Venom-NajaNivea.raw	F2	20	1	37	31	0.619923
	FALSE	Medium	Mascot (A2)			Unambiguous	VDLGcAATcPK	C5(Carbamidomethyl); C9(Carbamidomethyl)	1	P01390	P01390	0	2	1	0	1	1	596.28	1191.55	1191.55	2.42	0.00144	HCD (High Energy Collision Dissociation)	30	MS2	60.9103	95.251	253.409	178988	Venom-NajaNivea.raw	F2	19	1	37	31	0.743597
	FALSE	Medium	Mascot (A2)			Unambiguous	VDLGcAATcPK	C5(Carbamidomethyl); C9(Carbamidomethyl)	1	P01390	P01390	0	2	0.7222	0	1	1	596.281	1191.55	1191.55	4.06	0.00242	HCD (High Energy Collision Dissociation)	30	MS2	88.5405	61.579	207.05	153459	Venom-NajaNivea.raw	F2	18	1	37	30	0.799053
	FALSE	Medium	Mascot (A2)			Unambiguous	VDLGcAATcPK	C5(Carbamidomethyl); C9(Carbamidomethyl)	1	P01390	P01390	0	2	1	0	1	1	596.28	1191.55	1191.55	2.11	0.00126	HCD (High Energy Collision Dissociation)	30	MS2	0	36.063	104.985	82623	Venom-NajaNivea.raw	F2	18	1	37	31	0.858243
	FALSE	Medium	Mascot (A2)			Unambiguous	VDLGcAATcPK	C5(Carbamidomethyl); C9(Carbamidomethyl)	1	P01390	P01390	0	2	1	0	1	1	596.28	1191.55	1191.55	1.91	0.00114	HCD (High Energy Collision Dissociation)	30	MS2	70.724	100	98.083	76343	Venom-NajaNivea.raw	F2	18	1	36	30	0.945643
	FALSE	Medium	Mascot (A2)			Unambiguous	VDLGcAATcPK	C5(Carbamidomethyl); C9(Carbamidomethyl)	1	P01390	P01390	0	2	1	0	1	1	596.28	1191.55	1191.55	2.42	0.00144	HCD (High Energy Collision Dissociation)	30	MS2	40.1112	43.355	111.459	88216	Venom-NajaNivea.raw	F2	17	1	37	31	1.09229
	FALSE	Medium	Mascot (A2)			Unambiguous	VDLGcAATcPK	C5(Carbamidomethyl); C9(Carbamidomethyl)	1	P01390	P01390	0	2	0.9375	0	1	1	596.281	1191.55	1191.55	3.44	0.00205	HCD (High Energy Collision Dissociation)	30	MS2	89.4003	26.609	168.137	128963	Venom-NajaNivea.raw	F2	16	1	37	31	1.44497
	FALSE	Low	Mascot (A2)			Unambiguous	VDLGcAATcPK	C5(Carbamidomethyl); C9(Carbamidomethyl)	1	P01390	P01390	0	2	0.3158	0	1	1	596.28	1191.55	1191.55	2.73	0.00162	HCD (High Energy Collision Dissociation)	30	MS2	83.1393	27.199	83.8863	64482	Venom-NajaNivea.raw	F2	19	1	37	31	0.723332
	FALSE	Low	Mascot (A2)			Unambiguous	VDLGcAATcPK	C5(Carbamidomethyl); C9(Carbamidomethyl)	1	P01390	P01390	0	2	1	0	1	1	596.28	1191.55	1191.55	2.62	0.00156	HCD (High Energy Collision Dissociation)	30	MS2	0	100	108.277	85456	Venom-NajaNivea.raw	F2	13	1	37	31	3.26842
	FALSE	Low	Mascot (A2)			Unambiguous	VDLGcAATcPK	C5(Carbamidomethyl); C9(Carbamidomethyl)	1	P01390	P01390	0	2	1	0	1	1	596.28	1191.55	1191.55	2.11	0.00126	HCD (High Energy Collision Dissociation)	30	MS2	0	81.903	109.664	86604	Venom-NajaNivea.raw	F2	11	1	37	31	4.38138
	FALSE	Low	Mascot (A2)			Unambiguous	VDLGcAATcPK	C5(Carbamidomethyl); C9(Carbamidomethyl)	1	P01390	P01390	0	2	1	0	1	1	596.28	1191.55	1191.55	2.32	0.00138	HCD (High Energy Collision Dissociation)	30	MS2	61.1779	100	111.121	87920	Venom-NajaNivea.raw	F2	11	1	37	31	4.83738
	FALSE	Low	Mascot (A2)			Unambiguous	VDLGcAATcPK	C5(Carbamidomethyl); C9(Carbamidomethyl)	1	P01390	P01390	0	2	0.9	0	1	1	596.28	1191.55	1191.55	2.73	0.00162	HCD (High Energy Collision Dissociation)	30	MS2	33.1319	31.257	106.752	84109	Venom-NajaNivea.raw	F2	10	1	37	31	5.44926
	FALSE	Low	Mascot (A2)			Unambiguous	VDLGcAATcPK	C5(Carbamidomethyl); C9(Carbamidomethyl)	1	P01390	P01390	0	2	0.7	0	1	1	596.28	1191.55	1191.55	2.11	0.00126	HCD (High Energy Collision Dissociation)	30	MS2	31.3354	34.56	107.345	84614	Venom-NajaNivea.raw	F2	10	1	37	31	5.56686
	FALSE	Low	Mascot (A2)			Unambiguous	VDLGcAATcPK	C5(Carbamidomethyl); C9(Carbamidomethyl)	1	P01390	P01390	0	2	1	0	1	1	596.28	1191.55	1191.55	2.42	0.00144	HCD (High Energy Collision Dissociation)	30	MS2	42.0586	100	110.784	87624	Venom-NajaNivea.raw	F2	9	1	37	31	6.86022
	FALSE	Low	Mascot (A2)			Unambiguous	VDLGcAATcPK	C5(Carbamidomethyl); C9(Carbamidomethyl)	1	P01390	P01390	0	2	1	0	1	1	596.28	1191.55	1191.55	2.42	0.00144	HCD (High Energy Collision Dissociation)	30	MS2	72.4189	100	107.991	85207	Venom-NajaNivea.raw	F2	9	1	37	31	7.4703
	FALSE	Low	Mascot (A2)			Unambiguous	VDLGcAATcPK	C5(Carbamidomethyl); C9(Carbamidomethyl)	1	P01390	P01390	0	2	1	0	1	1	596.28	1191.55	1191.55	3.14	0.00187	HCD (High Energy Collision Dissociation)	30	MS2	93.9992	29.137	191.383	144315	Venom-NajaNivea.raw	F2	9	1	37	31	8.5086
	FALSE	Low	Mascot (A2)			Unambiguous	VDLGcAATcPK	C5(Carbamidomethyl); C9(Carbamidomethyl)	1	P01390	P01390	0	2	1	0	1	1	596.279	1191.55	1191.55	1.7	0.00101	HCD (High Energy Collision Dissociation)	30	MS2	41.4969	51.38	107.68	84920	Venom-NajaNivea.raw	F2	9	1	36	30	7.15694
	FALSE	Low	Mascot (A2)			Unambiguous	VDLGcAATcPK	C5(Carbamidomethyl); C9(Carbamidomethyl)	1	P01390	P01390	0	2	0.7778	0	1	1	596.28	1191.55	1191.55	3.24	0.00193	HCD (High Energy Collision Dissociation)	30	MS2	50.5022	29.626	106.125	83613	Venom-NajaNivea.raw	F2	9	1	37	31	8.95072
	FALSE	Low	Mascot (A2)			Unambiguous	VDLGcAATcPK	C5(Carbamidomethyl); C9(Carbamidomethyl)	1	P01390	P01390	0	2	1	0	1	1	596.28	1191.55	1191.55	2.32	0.00138	HCD (High Energy Collision Dissociation)	30	MS2	34.3403	18.845	56.8458	41131	Venom-NajaNivea.raw	F2	8	1	37	31	9.49753
	FALSE	Low	Mascot (A2)			Unambiguous	VDLGcAATcPK	C5(Carbamidomethyl); C9(Carbamidomethyl)	1	P01390	P01390	0	2	1	0	1	1	596.28	1191.55	1191.55	2.73	0.00162	HCD (High Energy Collision Dissociation)	30	MS2	50.9105	28.772	47.3451	32380	Venom-NajaNivea.raw	F2	8	1	37	31	9.89323
	FALSE	Low	Mascot (A2)			Unambiguous	VDLGcAATcPK	C5(Carbamidomethyl); C9(Carbamidomethyl)	1	P01390	P01390	0	2	1	0	1	1	596.28	1191.55	1191.55	3.03	0.00181	HCD (High Energy Collision Dissociation)	30	MS2	77.9387	25.889	70.7442	53279	Venom-NajaNivea.raw	F2	8	1	37	31	11.3464
	FALSE	Low	Mascot (A2)			Unambiguous	VDLGcAATcPK	C5(Carbamidomethyl); C9(Carbamidomethyl)	1	P01390	P01390	0	3	0.3333	0	1	1	397.855	1191.55	1191.55	1.38	0.00055	HCD (High Energy Collision Dissociation)	30	MS2	63.9232	40.164	38.0953	23158	Venom-NajaNivea.raw	F2	6	1	37	30	12.9888
	FALSE	Low	Mascot (A2)			Unambiguous	VDLGcAATcPK	C5(Carbamidomethyl); C9(Carbamidomethyl)	1	P01390	P01390	0	2	0.6667	0	1	1	596.28	1191.55	1191.55	2.62	0.00156	HCD (High Energy Collision Dissociation)	30	MS2	60.7742	30.495	56.2497	40597	Venom-NajaNivea.raw	F2	6	1	37	31	16.3432
	FALSE	Low	Mascot (A2)			Unambiguous	VDLGcAATcPK	C5(Carbamidomethyl); C9(Carbamidomethyl)	1	P01390	P01390	0	2	1	0	1	1	596.28	1191.55	1191.55	2.21	0.00132	HCD (High Energy Collision Dissociation)	30	MS2	67.1294	35.699	59.0465	43032	Venom-NajaNivea.raw	F2	5	1	37	31	17.4426
	FALSE	Low	Mascot (A2)			Unambiguous	VDLGcAATcPK	C5(Carbamidomethyl); C9(Carbamidomethyl)	1	P01390	P01390	0	2	0.25	0	1	1	596.281	1191.55	1191.55	3.85	0.0023	HCD (High Energy Collision Dissociation)	30	MS2	91.9517	36.012	206.393	153089	Venom-NajaNivea.raw	F2	4	1	37	30	24.3118
	FALSE	Low	Mascot (A2)			Selected	VDLGcAATcPK	C5(Carbamidomethyl); C9(Carbamidomethyl)	1	P01390	P01390	0	2	0	0	1	1	596.28	1191.55	1191.55	2.32	0.00138	HCD (High Energy Collision Dissociation)	30	MS2	91.1415	27.748	206.732	153281	Venom-NajaNivea.raw	F2	3	1	37	31	28.5503
FALSE	High	RVDLGCAATCPK	2xCarbamidomethyl [C6; C10]			1	1	241	P01390	1	1347.65	High	674.33	67
	Checked	Confidence	Identifying Node			PSM Ambiguity	Annotated Sequence	Modifications	# Proteins	Master Protein Accessions	Protein Accessions	# Missed Cleavages	Charge	DeltaScore	DeltaCn	Rank	Search Engine Rank	m/z [Da]	MH+ [Da]	Theo. MH+ [Da]	DeltaM [ppm]	Deltam/z [Da]	Activation Type	NCE [%]	MS Order	Isolation Interference [%]	Ion Inject Time [ms]	RT [min]	First Scan	Spectrum File	File ID	Ions Score	# Protein Groups	Identity Strict	Identity Relaxed	Expectation Value
	FALSE	High	Mascot (A2)			Unambiguous	RVDLGcAATcPK	C6(Carbamidomethyl); C10(Carbamidomethyl)	1	P01390	P01390	1	2	0.791	0	1	1	674.33	1347.65	1347.65	1.93	0.0013	HCD (High Energy Collision Dissociation)	30	MS2	0	3.967	41.3336	26350	Venom-NajaNivea.raw	F2	67	1	37	31	1.26495e-05
	FALSE	High	Mascot (A2)			Unambiguous	RVDLGcAATcPK	C6(Carbamidomethyl); C10(Carbamidomethyl)	1	P01390	P01390	1	2	0.8507	0	1	1	674.33	1347.65	1347.65	2.11	0.00142	HCD (High Energy Collision Dissociation)	30	MS2	2.30011	35	50.7645	35574	Venom-NajaNivea.raw	F2	67	1	37	31	1.40357e-05
	FALSE	High	Mascot (A2)			Unambiguous	RVDLGcAATcPK	C6(Carbamidomethyl); C10(Carbamidomethyl)	1	P01390	P01390	1	2	0.803	0	1	1	674.33	1347.65	1347.65	1.66	0.00112	HCD (High Energy Collision Dissociation)	30	MS2	0	10.681	42.2205	27270	Venom-NajaNivea.raw	F2	66	1	37	31	1.5827e-05
	FALSE	High	Mascot (A2)			Unambiguous	RVDLGcAATcPK	C6(Carbamidomethyl); C10(Carbamidomethyl)	1	P01390	P01390	1	2	0.7879	0	1	1	674.33	1347.65	1347.65	1.75	0.00118	HCD (High Energy Collision Dissociation)	30	MS2	0	14.232	46.2582	31255	Venom-NajaNivea.raw	F2	66	1	37	31	1.82705e-05
	FALSE	High	Mascot (A2)			Unambiguous	RVDLGcAATcPK	C6(Carbamidomethyl); C10(Carbamidomethyl)	1	P01390	P01390	1	2	0.7969	0	1	1	674.331	1347.65	1347.65	2.2	0.00148	HCD (High Energy Collision Dissociation)	30	MS2	0	28.232	47.477	32499	Venom-NajaNivea.raw	F2	64	1	37	31	2.36723e-05
	FALSE	High	Mascot (A2)			Unambiguous	RVDLGcAATcPK	C6(Carbamidomethyl); C10(Carbamidomethyl)	1	P01390	P01390	1	2	0.8125	0	1	1	674.33	1347.65	1347.65	1.3	0.00087	HCD (High Energy Collision Dissociation)	30	MS2	0	34.049	48.6681	33610	Venom-NajaNivea.raw	F2	64	1	37	31	2.74982e-05
	FALSE	High	Mascot (A2)			Unambiguous	RVDLGcAATcPK	C6(Carbamidomethyl); C10(Carbamidomethyl)	1	P01390	P01390	1	2	0.8438	0	1	1	674.331	1347.65	1347.65	2.29	0.00154	HCD (High Energy Collision Dissociation)	30	MS2	0	15.713	46.5564	31561	Venom-NajaNivea.raw	F2	64	1	37	31	2.74941e-05
	FALSE	High	Mascot (A2)			Unambiguous	RVDLGcAATcPK	C6(Carbamidomethyl); C10(Carbamidomethyl)	1	P01390	P01390	1	2	0.8889	0	1	1	674.331	1347.65	1347.65	2.93	0.00197	HCD (High Energy Collision Dissociation)	30	MS2	0.322149	1.789	41.0336	26053	Venom-NajaNivea.raw	F2	63	1	37	31	3.30291e-05
	FALSE	High	Mascot (A2)			Unambiguous	RVDLGcAATcPK	C6(Carbamidomethyl); C10(Carbamidomethyl)	1	P01390	P01390	1	2	0.8095	0	1	1	674.331	1347.65	1347.65	2.29	0.00154	HCD (High Energy Collision Dissociation)	30	MS2	1.96578	44.787	49.5665	34455	Venom-NajaNivea.raw	F2	63	1	37	31	3.43748e-05
	FALSE	High	Mascot (A2)			Unambiguous	RVDLGcAATcPK	C6(Carbamidomethyl); C10(Carbamidomethyl)	1	P01390	P01390	1	2	0.7619	0	1	1	674.33	1347.65	1347.65	1.93	0.0013	HCD (High Energy Collision Dissociation)	30	MS2	0	11.268	45.6016	30606	Venom-NajaNivea.raw	F2	63	1	37	31	3.60641e-05
	FALSE	High	Mascot (A2)			Unambiguous	RVDLGcAATcPK	C6(Carbamidomethyl); C10(Carbamidomethyl)	1	P01390	P01390	1	2	0.7097	0	1	1	674.33	1347.65	1347.65	2.02	0.00136	HCD (High Energy Collision Dissociation)	30	MS2	1.82982	13.119	43.7694	28788	Venom-NajaNivea.raw	F2	62	1	37	31	4.27794e-05
	FALSE	High	Mascot (A2)			Unambiguous	RVDLGcAATcPK	C6(Carbamidomethyl); C10(Carbamidomethyl)	1	P01390	P01390	1	2	0.8065	0	1	1	674.33	1347.65	1347.65	1.84	0.00124	HCD (High Energy Collision Dissociation)	30	MS2	0	34.238	48.9646	33886	Venom-NajaNivea.raw	F2	62	1	37	31	4.51934e-05
	FALSE	High	Mascot (A2)			Unambiguous	RVDLGcAATcPK	C6(Carbamidomethyl); C10(Carbamidomethyl)	1	P01390	P01390	1	2	0.8387	0	1	1	674.333	1347.66	1347.65	5.37	0.00362	HCD (High Energy Collision Dissociation)	30	MS2	0	0.259	40.2043	25200	Venom-NajaNivea.raw	F2	62	1	38	31	4.77017e-05
	FALSE	High	Mascot (A2)			Unambiguous	RVDLGcAATcPK	C6(Carbamidomethyl); C10(Carbamidomethyl)	1	P01390	P01390	1	2	0.8525	0	1	1	674.331	1347.65	1347.65	2.38	0.00161	HCD (High Energy Collision Dissociation)	30	MS2	2.55705	48.752	51.3625	36148	Venom-NajaNivea.raw	F2	61	1	37	31	5.07271e-05
	FALSE	High	Mascot (A2)			Unambiguous	RVDLGcAATcPK	C6(Carbamidomethyl); C10(Carbamidomethyl)	1	P01390	P01390	1	2	0.65	0	1	1	674.33	1347.65	1347.65	1.66	0.00112	HCD (High Energy Collision Dissociation)	30	MS2	0	10.07	44.0963	29103	Venom-NajaNivea.raw	F2	60	1	37	31	6.17161e-05
	FALSE	High	Mascot (A2)			Unambiguous	RVDLGcAATcPK	C6(Carbamidomethyl); C10(Carbamidomethyl)	1	P01390	P01390	1	2	0.8167	0	1	1	674.331	1347.65	1347.65	2.29	0.00154	HCD (High Energy Collision Dissociation)	30	MS2	0	13.776	46.8665	31879	Venom-NajaNivea.raw	F2	60	1	37	31	6.31306e-05
	FALSE	High	Mascot (A2)			Unambiguous	RVDLGcAATcPK	C6(Carbamidomethyl); C10(Carbamidomethyl)	1	P01390	P01390	1	2	0.7667	0	1	1	674.33	1347.65	1347.65	1.66	0.00112	HCD (High Energy Collision Dissociation)	30	MS2	0	31.292	48.3684	33338	Venom-NajaNivea.raw	F2	60	1	37	31	6.94063e-05
	FALSE	High	Mascot (A2)			Unambiguous	RVDLGcAATcPK	C6(Carbamidomethyl); C10(Carbamidomethyl)	1	P01390	P01390	1	2	0.8833	0	1	1	674.331	1347.65	1347.65	2.2	0.00148	HCD (High Energy Collision Dissociation)	30	MS2	0	10.235	45.3169	30314	Venom-NajaNivea.raw	F2	60	1	37	31	6.95408e-05
	FALSE	High	Mascot (A2)			Unambiguous	RVDLGcAATcPK	C6(Carbamidomethyl); C10(Carbamidomethyl)	1	P01390	P01390	1	3	0.8644	0	1	1	449.89	1347.65	1347.65	2.62	0.00118	HCD (High Energy Collision Dissociation)	30	MS2	9.88071	9.911	47.7739	32788	Venom-NajaNivea.raw	F2	59	1	37	31	7.31543e-05
	FALSE	High	Mascot (A2)			Unambiguous	RVDLGcAATcPK	C6(Carbamidomethyl); C10(Carbamidomethyl)	1	P01390	P01390	1	2	0.7966	0	1	1	674.33	1347.65	1347.65	1.84	0.00124	HCD (High Energy Collision Dissociation)	30	MS2	0	9.686	43.5119	28529	Venom-NajaNivea.raw	F2	59	1	37	31	8.29994e-05
	FALSE	High	Mascot (A2)			Unambiguous	RVDLGcAATcPK	C6(Carbamidomethyl); C10(Carbamidomethyl)	1	P01390	P01390	1	2	0.8305	0	1	1	674.33	1347.65	1347.65	1.57	0.00106	HCD (High Energy Collision Dissociation)	30	MS2	0	11.421	42.9817	28004	Venom-NajaNivea.raw	F2	59	1	38	31	8.69801e-05
	FALSE	High	Mascot (A2)			Unambiguous	RVDLGcAATcPK	C6(Carbamidomethyl); C10(Carbamidomethyl)	1	P01390	P01390	1	2	0.7931	0	1	1	674.331	1347.65	1347.65	2.66	0.00179	HCD (High Energy Collision Dissociation)	30	MS2	0	23.52	45.0162	30018	Venom-NajaNivea.raw	F2	58	1	37	31	9.44566e-05
	FALSE	High	Mascot (A2)			Unambiguous	RVDLGcAATcPK	C6(Carbamidomethyl); C10(Carbamidomethyl)	1	P01390	P01390	1	2	0.7759	0	1	1	674.33	1347.65	1347.65	2.11	0.00142	HCD (High Energy Collision Dissociation)	30	MS2	0	14.886	44.4203	29433	Venom-NajaNivea.raw	F2	58	1	37	31	9.93653e-05
	FALSE	High	Mascot (A2)			Unambiguous	RVDLGcAATcPK	C6(Carbamidomethyl); C10(Carbamidomethyl)	1	P01390	P01390	1	3	0.8793	0	1	1	449.89	1347.66	1347.65	4.32	0.00194	HCD (High Energy Collision Dissociation)	30	MS2	0.0965325	0.465	40.7349	25746	Venom-NajaNivea.raw	F2	58	1	38	32	0.00011438
	FALSE	High	Mascot (A2)			Unambiguous	RVDLGcAATcPK	C6(Carbamidomethyl); C10(Carbamidomethyl)	1	P01390	P01390	1	2	0.7586	0	1	1	674.33	1347.65	1347.65	1.84	0.00124	HCD (High Energy Collision Dissociation)	30	MS2	0	14.578	47.1796	32216	Venom-NajaNivea.raw	F2	58	1	37	31	0.000111963
	FALSE	High	Mascot (A2)			Unambiguous	RVDLGcAATcPK	C6(Carbamidomethyl); C10(Carbamidomethyl)	1	P01390	P01390	1	2	0.7719	0	1	1	674.331	1347.65	1347.65	2.66	0.00179	HCD (High Energy Collision Dissociation)	30	MS2	0	7.606	43.2559	28271	Venom-NajaNivea.raw	F2	57	1	37	31	0.000117553
	FALSE	High	Mascot (A2)			Unambiguous	RVDLGcAATcPK	C6(Carbamidomethyl); C10(Carbamidomethyl)	1	P01390	P01390	1	2	0.7719	0	1	1	674.33	1347.65	1347.65	1.93	0.0013	HCD (High Energy Collision Dissociation)	30	MS2	0	7.943	41.6309	26650	Venom-NajaNivea.raw	F2	57	1	37	31	0.000131848
	FALSE	High	Mascot (A2)			Unambiguous	RVDLGcAATcPK	C6(Carbamidomethyl); C10(Carbamidomethyl)	1	P01390	P01390	1	3	0.8596	0	1	1	449.889	1347.65	1347.65	2.21	0.00099	HCD (High Energy Collision Dissociation)	30	MS2	11.5524	29.152	53.4618	38110	Venom-NajaNivea.raw	F2	57	1	37	31	0.000130689
	FALSE	High	Mascot (A2)			Unambiguous	RVDLGcAATcPK	C6(Carbamidomethyl); C10(Carbamidomethyl)	1	P01390	P01390	1	3	0.9286	0	1	1	449.891	1347.66	1347.65	5.14	0.00231	HCD (High Energy Collision Dissociation)	30	MS2	0	0.246	40.4326	25450	Venom-NajaNivea.raw	F2	56	1	38	31	0.000165019
	FALSE	High	Mascot (A2)			Unambiguous	RVDLGcAATcPK	C6(Carbamidomethyl); C10(Carbamidomethyl)	1	P01390	P01390	1	2	0.7857	0	1	1	674.33	1347.65	1347.65	2.11	0.00142	HCD (High Energy Collision Dissociation)	30	MS2	0	12.285	44.7188	29724	Venom-NajaNivea.raw	F2	56	1	37	31	0.000158575
	FALSE	High	Mascot (A2)			Unambiguous	RVDLGcAATcPK	C6(Carbamidomethyl); C10(Carbamidomethyl)	1	P01390	P01390	1	2	0.7857	0	1	1	674.331	1347.65	1347.65	2.29	0.00154	HCD (High Energy Collision Dissociation)	30	MS2	0	100	42.4737	27542	Venom-NajaNivea.raw	F2	56	1	37	31	0.000158212
	FALSE	High	Mascot (A2)			Unambiguous	RVDLGcAATcPK	C6(Carbamidomethyl); C10(Carbamidomethyl)	1	P01390	P01390	1	2	0.7857	0	1	1	674.332	1347.66	1347.65	3.83	0.00258	HCD (High Energy Collision Dissociation)	30	MS2	0	0.247	40.4697	25483	Venom-NajaNivea.raw	F2	56	1	38	32	0.000195028
	FALSE	High	Mascot (A2)			Unambiguous	RVDLGcAATcPK	C6(Carbamidomethyl); C10(Carbamidomethyl)	1	P01390	P01390	1	2	0.8393	0	1	1	674.332	1347.66	1347.65	4.1	0.00277	HCD (High Energy Collision Dissociation)	30	MS2	0.0558693	0.59	40.7342	25745	Venom-NajaNivea.raw	F2	56	1	38	31	0.000204735
	FALSE	High	Mascot (A2)			Unambiguous	RVDLGcAATcPK	C6(Carbamidomethyl); C10(Carbamidomethyl)	1	P01390	P01390	1	2	0.8364	0	1	1	674.331	1347.65	1347.65	2.29	0.00154	HCD (High Energy Collision Dissociation)	30	MS2	0	49.104	51.6651	36446	Venom-NajaNivea.raw	F2	55	1	37	31	0.000205229
	FALSE	High	Mascot (A2)			Unambiguous	RVDLGcAATcPK	C6(Carbamidomethyl); C10(Carbamidomethyl)	1	P01390	P01390	1	3	0.8909	0	1	1	449.889	1347.65	1347.65	2.15	0.00096	HCD (High Energy Collision Dissociation)	30	MS2	10.8942	17.267	50.4643	35296	Venom-NajaNivea.raw	F2	55	1	37	31	0.000214741
	FALSE	High	Mascot (A2)			Unambiguous	RVDLGcAATcPK	C6(Carbamidomethyl); C10(Carbamidomethyl)	1	P01390	P01390	1	2	0.7818	0	1	1	674.331	1347.65	1347.65	2.75	0.00185	HCD (High Energy Collision Dissociation)	30	MS2	0	8.584	42.727	27771	Venom-NajaNivea.raw	F2	55	1	37	31	0.000223819
	FALSE	High	Mascot (A2)			Unambiguous	RVDLGcAATcPK	C6(Carbamidomethyl); C10(Carbamidomethyl)	1	P01390	P01390	1	3	0.9038	0	1	1	449.89	1347.65	1347.65	2.69	0.00121	HCD (High Energy Collision Dissociation)	30	MS2	15.3178	29.459	51.96	36722	Venom-NajaNivea.raw	F2	52	1	37	31	0.00041677
	FALSE	High	Mascot (A2)			Unambiguous	RVDLGcAATcPK	C6(Carbamidomethyl); C10(Carbamidomethyl)	1	P01390	P01390	1	2	0.8077	0	1	1	674.33	1347.65	1347.65	1.93	0.0013	HCD (High Energy Collision Dissociation)	30	MS2	1.45775	31.977	49.2668	34167	Venom-NajaNivea.raw	F2	52	1	37	31	0.00044779
	FALSE	High	Mascot (A2)			Unambiguous	RVDLGcAATcPK	C6(Carbamidomethyl); C10(Carbamidomethyl)	1	P01390	P01390	1	3	0.9038	0	1	1	449.889	1347.65	1347.65	2.08	0.00093	HCD (High Energy Collision Dissociation)	30	MS2	1.11074	3.381	41.3343	26351	Venom-NajaNivea.raw	F2	52	1	37	31	0.00045106
	FALSE	High	Mascot (A2)			Unambiguous	RVDLGcAATcPK	C6(Carbamidomethyl); C10(Carbamidomethyl)	1	P01390	P01390	1	3	0.9423	0	1	1	449.89	1347.66	1347.65	4.39	0.00197	HCD (High Energy Collision Dissociation)	30	MS2	0	0.27	40.1678	25162	Venom-NajaNivea.raw	F2	52	1	38	32	0.000521616
	FALSE	High	Mascot (A2)			Unambiguous	RVDLGcAATcPK	C6(Carbamidomethyl); C10(Carbamidomethyl)	1	P01390	P01390	1	2	0.7843	0	1	1	674.33	1347.65	1347.65	2.02	0.00136	HCD (High Energy Collision Dissociation)	30	MS2	1.46304	11.364	45.9179	30934	Venom-NajaNivea.raw	F2	51	1	37	31	0.000510781
	FALSE	High	Mascot (A2)			Unambiguous	RVDLGcAATcPK	C6(Carbamidomethyl); C10(Carbamidomethyl)	1	P01390	P01390	1	2	0.8235	0	1	1	674.33	1347.65	1347.65	2.11	0.00142	HCD (High Energy Collision Dissociation)	30	MS2	13.4793	33.215	50.4637	35295	Venom-NajaNivea.raw	F2	51	1	37	31	0.000533623
	FALSE	High	Mascot (A2)			Unambiguous	RVDLGcAATcPK	C6(Carbamidomethyl); C10(Carbamidomethyl)	1	P01390	P01390	1	3	0.8571	0	1	1	449.89	1347.65	1347.65	2.76	0.00124	HCD (High Energy Collision Dissociation)	30	MS2	11.0134	14.314	50.1625	35017	Venom-NajaNivea.raw	F2	49	1	37	31	0.000788672
	FALSE	High	Mascot (A2)			Unambiguous	RVDLGcAATcPK	C6(Carbamidomethyl); C10(Carbamidomethyl)	1	P01390	P01390	1	3	0.8163	0	1	1	449.889	1347.65	1347.65	2.21	0.00099	HCD (High Energy Collision Dissociation)	30	MS2	9.16498	32.685	51.3632	36149	Venom-NajaNivea.raw	F2	49	1	37	31	0.000798435
	FALSE	High	Mascot (A2)			Unambiguous	RVDLGcAATcPK	C6(Carbamidomethyl); C10(Carbamidomethyl)	1	P01390	P01390	1	3	0.9592	0	1	1	449.89	1347.65	1347.65	2.55	0.00115	HCD (High Energy Collision Dissociation)	30	MS2	5.95801	11.543	45.0167	30019	Venom-NajaNivea.raw	F2	49	1	37	31	0.000834142
	FALSE	High	Mascot (A2)			Unambiguous	RVDLGcAATcPK	C6(Carbamidomethyl); C10(Carbamidomethyl)	1	P01390	P01390	1	2	0.7755	0	1	1	674.33	1347.65	1347.65	2.11	0.00142	HCD (High Energy Collision Dissociation)	30	MS2	0	38.604	49.8607	34728	Venom-NajaNivea.raw	F2	49	1	37	31	0.000861459
	FALSE	High	Mascot (A2)			Unambiguous	RVDLGcAATcPK	C6(Carbamidomethyl); C10(Carbamidomethyl)	1	P01390	P01390	1	3	0.898	0	1	1	449.889	1347.65	1347.65	2.08	0.00093	HCD (High Energy Collision Dissociation)	30	MS2	9.45825	10.508	45.9184	30935	Venom-NajaNivea.raw	F2	49	1	37	31	0.000916716
	FALSE	High	Mascot (A2)			Unambiguous	RVDLGcAATcPK	C6(Carbamidomethyl); C10(Carbamidomethyl)	1	P01390	P01390	1	2	0.7917	0	1	1	674.331	1347.65	1347.65	2.47	0.00167	HCD (High Energy Collision Dissociation)	30	MS2	1.18723	24.159	47.7728	32787	Venom-NajaNivea.raw	F2	48	1	37	31	0.000995955
	FALSE	High	Mascot (A2)			Unambiguous	RVDLGcAATcPK	C6(Carbamidomethyl); C10(Carbamidomethyl)	1	P01390	P01390	1	2	0.7917	0	1	1	674.331	1347.65	1347.65	2.38	0.00161	HCD (High Energy Collision Dissociation)	30	MS2	0	38.058	51.0651	35864	Venom-NajaNivea.raw	F2	48	1	37	31	0.00102386
	FALSE	High	Mascot (A2)			Unambiguous	RVDLGcAATcPK	C6(Carbamidomethyl); C10(Carbamidomethyl)	1	P01390	P01390	1	3	0.8958	0	1	1	449.889	1347.65	1347.65	2.35	0.00106	HCD (High Energy Collision Dissociation)	30	MS2	13.978	12.333	46.5573	31562	Venom-NajaNivea.raw	F2	48	1	37	31	0.00106719
	FALSE	High	Mascot (A2)			Unambiguous	RVDLGcAATcPK	C6(Carbamidomethyl); C10(Carbamidomethyl)	1	P01390	P01390	1	3	0.9792	0	1	1	449.89	1347.65	1347.65	2.49	0.00112	HCD (High Energy Collision Dissociation)	30	MS2	19.5513	17.515	42.7211	27766	Venom-NajaNivea.raw	F2	48	1	37	31	0.00109961
	FALSE	High	Mascot (A2)			Unambiguous	RVDLGcAATcPK	C6(Carbamidomethyl); C10(Carbamidomethyl)	1	P01390	P01390	1	3	0.8125	0	1	1	449.889	1347.65	1347.65	2.21	0.00099	HCD (High Energy Collision Dissociation)	30	MS2	11.5531	19.482	47.4775	32500	Venom-NajaNivea.raw	F2	48	1	37	31	0.00110723
	FALSE	High	Mascot (A2)			Unambiguous	RVDLGcAATcPK	C6(Carbamidomethyl); C10(Carbamidomethyl)	1	P01390	P01390	1	3	0.7917	0	1	1	449.889	1347.65	1347.65	2.15	0.00096	HCD (High Energy Collision Dissociation)	30	MS2	8.12544	7.206	44.4213	29434	Venom-NajaNivea.raw	F2	48	1	37	31	0.00113218
	FALSE	High	Mascot (A2)			Unambiguous	RVDLGcAATcPK	C6(Carbamidomethyl); C10(Carbamidomethyl)	1	P01390	P01390	1	2	0.6458	0	1	1	674.33	1347.65	1347.65	2.02	0.00136	HCD (High Energy Collision Dissociation)	30	MS2	0	24.249	48.0674	33059	Venom-NajaNivea.raw	F2	48	1	37	31	0.0011435
	FALSE	High	Mascot (A2)			Unambiguous	RVDLGcAATcPK	C6(Carbamidomethyl); C10(Carbamidomethyl)	1	P01390	P01390	1	3	0.8723	0	1	1	449.89	1347.66	1347.65	3.37	0.00151	HCD (High Energy Collision Dissociation)	30	MS2	1.84563	1.603	41.0343	26054	Venom-NajaNivea.raw	F2	47	1	38	31	0.00133677
	FALSE	High	Mascot (A2)			Unambiguous	RVDLGcAATcPK	C6(Carbamidomethyl); C10(Carbamidomethyl)	1	P01390	P01390	1	3	0.8913	0	1	1	449.889	1347.65	1347.65	1.88	0.00084	HCD (High Energy Collision Dissociation)	30	MS2	11.3627	5.357	41.8726	26892	Venom-NajaNivea.raw	F2	46	1	37	31	0.00188397
	FALSE	High	Mascot (A2)			Unambiguous	RVDLGcAATcPK	C6(Carbamidomethyl); C10(Carbamidomethyl)	1	P01390	P01390	1	3	0.8409	0	1	1	449.889	1347.65	1347.65	1.67	0.00075	HCD (High Energy Collision Dissociation)	30	MS2	15.3889	11.778	46.2577	31254	Venom-NajaNivea.raw	F2	44	1	37	31	0.00261066
	FALSE	High	Mascot (A2)			Unambiguous	RVDLGcAATcPK	C6(Carbamidomethyl); C10(Carbamidomethyl)	1	P01390	P01390	1	3	0.8182	0	1	1	449.889	1347.65	1347.65	2.21	0.00099	HCD (High Energy Collision Dissociation)	30	MS2	14.406	12.354	46.867	31880	Venom-NajaNivea.raw	F2	44	1	37	31	0.00257182
	FALSE	High	Mascot (A2)			Unambiguous	RVDLGcAATcPK	C6(Carbamidomethyl); C10(Carbamidomethyl)	1	P01390	P01390	1	2	0.7955	0	1	1	674.331	1347.65	1347.65	2.56	0.00173	HCD (High Energy Collision Dissociation)	30	MS2	5.76224	45.41	51.9609	36723	Venom-NajaNivea.raw	F2	44	1	37	31	0.00264996
	FALSE	High	Mascot (A2)			Unambiguous	RVDLGcAATcPK	C6(Carbamidomethyl); C10(Carbamidomethyl)	1	P01390	P01390	1	3	0.8409	0	1	1	449.89	1347.65	1347.65	2.42	0.00109	HCD (High Energy Collision Dissociation)	30	MS2	7.60228	38.053	50.7658	35576	Venom-NajaNivea.raw	F2	44	1	37	31	0.00285917
	FALSE	High	Mascot (A2)			Unambiguous	RVDLGcAATcPK	C6(Carbamidomethyl); C10(Carbamidomethyl)	1	P01390	P01390	1	3	0.8864	0	1	1	449.889	1347.65	1347.65	2.01	0.0009	HCD (High Energy Collision Dissociation)	30	MS2	10.5589	14.007	48.0685	33060	Venom-NajaNivea.raw	F2	44	1	37	31	0.0029568
	FALSE	High	Mascot (A2)			Unambiguous	RVDLGcAATcPK	C6(Carbamidomethyl); C10(Carbamidomethyl)	1	P01390	P01390	1	3	0.7907	0	1	1	449.89	1347.65	1347.65	2.69	0.00121	HCD (High Energy Collision Dissociation)	30	MS2	11.8042	19.6	49.8612	34729	Venom-NajaNivea.raw	F2	43	1	37	31	0.00303317
	FALSE	High	Mascot (A2)			Unambiguous	RVDLGcAATcPK	C6(Carbamidomethyl); C10(Carbamidomethyl)	1	P01390	P01390	1	3	0.814	0	1	1	449.889	1347.65	1347.65	1.67	0.00075	HCD (High Energy Collision Dissociation)	30	MS2	9.88838	23.188	48.3695	33340	Venom-NajaNivea.raw	F2	43	1	37	31	0.00337094
	FALSE	High	Mascot (A2)			Unambiguous	RVDLGcAATcPK	C6(Carbamidomethyl); C10(Carbamidomethyl)	1	P01390	P01390	1	2	0.907	0	1	1	674.331	1347.65	1347.65	2.56	0.00173	HCD (High Energy Collision Dissociation)	30	MS2	29.8765	40.067	54.4724	39006	Venom-NajaNivea.raw	F2	43	1	37	31	0.00351755
	FALSE	High	Mascot (A2)			Unambiguous	RVDLGcAATcPK	C6(Carbamidomethyl); C10(Carbamidomethyl)	1	P01390	P01390	1	3	0.814	0	1	1	449.889	1347.65	1347.65	2.01	0.0009	HCD (High Energy Collision Dissociation)	30	MS2	17.1531	28.722	49.2681	34169	Venom-NajaNivea.raw	F2	43	1	37	31	0.00365445
	FALSE	High	Mascot (A2)			Unambiguous	RVDLGcAATcPK	C6(Carbamidomethyl); C10(Carbamidomethyl)	1	P01390	P01390	1	3	0.8333	0	1	1	449.889	1347.65	1347.65	2.08	0.00093	HCD (High Energy Collision Dissociation)	30	MS2	33.5907	20.069	53.7624	38374	Venom-NajaNivea.raw	F2	42	1	37	31	0.00372593
	FALSE	High	Mascot (A2)			Unambiguous	RVDLGcAATcPK	C6(Carbamidomethyl); C10(Carbamidomethyl)	1	P01390	P01390	1	3	0.7619	0	1	1	449.89	1347.65	1347.65	2.49	0.00112	HCD (High Energy Collision Dissociation)	30	MS2	5.19326	10.422	43.2478	28261	Venom-NajaNivea.raw	F2	42	1	37	31	0.00398327
	FALSE	High	Mascot (A2)			Unambiguous	RVDLGcAATcPK	C6(Carbamidomethyl); C10(Carbamidomethyl)	1	P01390	P01390	1	3	0.9024	0	1	1	449.889	1347.65	1347.65	2.15	0.00096	HCD (High Energy Collision Dissociation)	30	MS2	8.7245	7.848	41.6317	26651	Venom-NajaNivea.raw	F2	41	1	37	31	0.0047197
	FALSE	High	Mascot (A2)			Unambiguous	RVDLGcAATcPK	C6(Carbamidomethyl); C10(Carbamidomethyl)	1	P01390	P01390	1	3	0.7805	0	1	1	449.889	1347.65	1347.65	1.74	0.00078	HCD (High Energy Collision Dissociation)	30	MS2	4.14857	14.897	45.6007	30605	Venom-NajaNivea.raw	F2	41	1	37	31	0.00547962
	FALSE	High	Mascot (A2)			Unambiguous	RVDLGcAATcPK	C6(Carbamidomethyl); C10(Carbamidomethyl)	1	P01390	P01390	1	2	0.9268	0	1	1	674.331	1347.65	1347.65	2.75	0.00185	HCD (High Energy Collision Dissociation)	30	MS2	24.8082	44.151	55.71	40122	Venom-NajaNivea.raw	F2	41	1	37	31	0.00548146
	FALSE	High	Mascot (A2)			Unambiguous	RVDLGcAATcPK	C6(Carbamidomethyl); C10(Carbamidomethyl)	1	P01390	P01390	1	2	0.7317	0	1	1	674.331	1347.65	1347.65	2.56	0.00173	HCD (High Energy Collision Dissociation)	30	MS2	8.62018	100	39.6046	24603	Venom-NajaNivea.raw	F2	41	1	37	31	0.00551112
	FALSE	High	Mascot (A2)			Unambiguous	RVDLGcAATcPK	C6(Carbamidomethyl); C10(Carbamidomethyl)	1	P01390	P01390	1	3	0.7561	0	1	1	449.89	1347.65	1347.65	2.69	0.00121	HCD (High Energy Collision Dissociation)	30	MS2	18.3632	50.781	54.724	39233	Venom-NajaNivea.raw	F2	41	1	37	31	0.00559624
	FALSE	High	Mascot (A2)			Unambiguous	RVDLGcAATcPK	C6(Carbamidomethyl); C10(Carbamidomethyl)	1	P01390	P01390	1	2	0.85	0	1	1	674.331	1347.65	1347.65	2.38	0.00161	HCD (High Energy Collision Dissociation)	30	MS2	4.70634	31.095	54.7729	39275	Venom-NajaNivea.raw	F2	40	1	37	31	0.00593253
	FALSE	High	Mascot (A2)			Unambiguous	RVDLGcAATcPK	C6(Carbamidomethyl); C10(Carbamidomethyl)	1	P01390	P01390	1	3	0.825	0	1	1	449.889	1347.65	1347.65	1.88	0.00084	HCD (High Energy Collision Dissociation)	30	MS2	0	8.052	42.4677	27535	Venom-NajaNivea.raw	F2	40	1	37	31	0.00657771
	FALSE	High	Mascot (A2)			Unambiguous	RVDLGcAATcPK	C6(Carbamidomethyl); C10(Carbamidomethyl)	1	P01390	P01390	1	3	0.7949	0	1	1	449.889	1347.65	1347.65	1.74	0.00078	HCD (High Energy Collision Dissociation)	30	MS2	6.19311	32.232	42.9736	27997	Venom-NajaNivea.raw	F2	39	1	37	31	0.00797537
	FALSE	High	Mascot (A2)			Unambiguous	RVDLGcAATcPK	C6(Carbamidomethyl); C10(Carbamidomethyl)	1	P01390	P01390	1	3	0.8462	0	1	1	449.89	1347.65	1347.65	2.76	0.00124	HCD (High Energy Collision Dissociation)	30	MS2	27.5222	42.135	55.3202	39782	Venom-NajaNivea.raw	F2	39	1	37	31	0.00774277
	FALSE	High	Mascot (A2)			Unambiguous	RVDLGcAATcPK	C6(Carbamidomethyl); C10(Carbamidomethyl)	1	P01390	P01390	1	2	0.6154	0	1	1	674.331	1347.65	1347.65	2.38	0.00161	HCD (High Energy Collision Dissociation)	30	MS2	0	61.177	56.7345	41033	Venom-NajaNivea.raw	F2	39	1	37	31	0.00778466
	FALSE	High	Mascot (A2)			Unambiguous	RVDLGcAATcPK	C6(Carbamidomethyl); C10(Carbamidomethyl)	1	P01390	P01390	1	2	0.8462	0	1	1	674.331	1347.65	1347.65	2.29	0.00154	HCD (High Energy Collision Dissociation)	30	MS2	32.452	24.301	50.163	35018	Venom-NajaNivea.raw	F2	39	1	37	31	0.00798435
	FALSE	High	Mascot (A2)			Unambiguous	RVDLGcAATcPK	C6(Carbamidomethyl); C10(Carbamidomethyl)	1	P01390	P01390	1	3	0.7632	0	1	1	449.889	1347.65	1347.65	1.74	0.00078	HCD (High Energy Collision Dissociation)	30	MS2	6.98332	18.737	47.1802	32217	Venom-NajaNivea.raw	F2	38	1	37	31	0.0100173
	FALSE	High	Mascot (A2)			Unambiguous	RVDLGcAATcPK	C6(Carbamidomethyl); C10(Carbamidomethyl)	1	P01390	P01390	1	3	0.7632	0	1	1	449.89	1347.65	1347.65	2.83	0.00127	HCD (High Energy Collision Dissociation)	30	MS2	57.067	23.783	58.0354	42129	Venom-NajaNivea.raw	F2	38	1	37	31	0.010207
	FALSE	High	Mascot (A2)			Unambiguous	RVDLGcAATcPK	C6(Carbamidomethyl); C10(Carbamidomethyl)	1	P01390	P01390	1	2	0.8108	0	1	1	674.331	1347.65	1347.65	2.66	0.00179	HCD (High Energy Collision Dissociation)	30	MS2	41.8691	35.912	54.1388	38696	Venom-NajaNivea.raw	F2	37	1	37	31	0.0115673
	FALSE	High	Mascot (A2)			Unambiguous	RVDLGcAATcPK	C6(Carbamidomethyl); C10(Carbamidomethyl)	1	P01390	P01390	1	3	0.8108	0	1	1	449.889	1347.65	1347.65	2.28	0.00103	HCD (High Energy Collision Dissociation)	30	MS2	15.8271	26.411	52.8591	37566	Venom-NajaNivea.raw	F2	37	1	37	31	0.0116745
	FALSE	High	Mascot (A2)			Unambiguous	RVDLGcAATcPK	C6(Carbamidomethyl); C10(Carbamidomethyl)	1	P01390	P01390	1	2	0.7838	0	1	1	674.331	1347.65	1347.65	2.2	0.00148	HCD (High Energy Collision Dissociation)	30	MS2	9.45341	45.979	56.0434	40416	Venom-NajaNivea.raw	F2	37	1	37	31	0.0130689
	FALSE	High	Mascot (A2)			Unambiguous	RVDLGcAATcPK	C6(Carbamidomethyl); C10(Carbamidomethyl)	1	P01390	P01390	1	3	0.8333	0	1	1	449.89	1347.65	1347.65	2.89	0.0013	HCD (High Energy Collision Dissociation)	30	MS2	56.3156	100	77.7408	58873	Venom-NajaNivea.raw	F2	36	1	37	31	0.0146858
	FALSE	High	Mascot (A2)			Unambiguous	RVDLGcAATcPK	C6(Carbamidomethyl); C10(Carbamidomethyl)	1	P01390	P01390	1	3	0.8889	0	1	1	449.889	1347.65	1347.65	1.74	0.00078	HCD (High Energy Collision Dissociation)	30	MS2	6.92463	14.116	48.667	33609	Venom-NajaNivea.raw	F2	36	1	37	31	0.0165863
	FALSE	High	Mascot (A2)			Unambiguous	RVDLGcAATcPK	C6(Carbamidomethyl); C10(Carbamidomethyl)	1	P01390	P01390	1	3	0.8333	0	1	1	449.889	1347.65	1347.65	2.08	0.00093	HCD (High Energy Collision Dissociation)	30	MS2	27.3296	30.113	52.5601	37298	Venom-NajaNivea.raw	F2	36	1	37	31	0.0166815
	FALSE	High	Mascot (A2)			Unambiguous	RVDLGcAATcPK	C6(Carbamidomethyl); C10(Carbamidomethyl)	1	P01390	P01390	1	3	0.7778	0	1	1	449.89	1347.65	1347.65	2.49	0.00112	HCD (High Energy Collision Dissociation)	30	MS2	10.804	59.123	61.5524	45245	Venom-NajaNivea.raw	F2	36	1	37	31	0.017031
	FALSE	High	Mascot (A2)			Unambiguous	RVDLGcAATcPK	C6(Carbamidomethyl); C10(Carbamidomethyl)	1	P01390	P01390	1	3	0.8611	0	1	1	449.89	1347.65	1347.65	2.42	0.00109	HCD (High Energy Collision Dissociation)	30	MS2	13.2352	10.111	45.3164	30313	Venom-NajaNivea.raw	F2	36	1	37	31	0.0171096
	FALSE	High	Mascot (A2)			Unambiguous	RVDLGcAATcPK	C6(Carbamidomethyl); C10(Carbamidomethyl)	1	P01390	P01390	1	3	0.7429	0	1	1	449.89	1347.65	1347.65	3.1	0.00139	HCD (High Energy Collision Dissociation)	30	MS2	33.8737	39.177	54.0892	38652	Venom-NajaNivea.raw	F2	35	1	37	31	0.0189189
	FALSE	High	Mascot (A2)			Unambiguous	RVDLGcAATcPK	C6(Carbamidomethyl); C10(Carbamidomethyl)	1	P01390	P01390	1	3	0.7429	0	1	1	449.89	1347.65	1347.65	2.42	0.00109	HCD (High Energy Collision Dissociation)	30	MS2	6.43337	24.351	49.5657	34454	Venom-NajaNivea.raw	F2	35	1	37	31	0.0195542
	FALSE	High	Mascot (A2)			Unambiguous	RVDLGcAATcPK	C6(Carbamidomethyl); C10(Carbamidomethyl)	1	P01390	P01390	1	2	0.7429	0	1	1	674.331	1347.65	1347.65	2.29	0.00154	HCD (High Energy Collision Dissociation)	30	MS2	28.8991	29.191	55.3702	39826	Venom-NajaNivea.raw	F2	35	1	37	31	0.0200558
	FALSE	High	Mascot (A2)			Unambiguous	RVDLGcAATcPK	C6(Carbamidomethyl); C10(Carbamidomethyl)	1	P01390	P01390	1	3	0.7429	0	1	1	449.89	1347.65	1347.65	2.62	0.00118	HCD (High Energy Collision Dissociation)	30	MS2	11.5048	43.469	55.6214	40040	Venom-NajaNivea.raw	F2	35	1	37	31	0.0210979
	FALSE	High	Mascot (A2)			Unambiguous	RVDLGcAATcPK	C6(Carbamidomethyl); C10(Carbamidomethyl)	1	P01390	P01390	1	3	0.7714	0	1	1	449.889	1347.65	1347.65	2.08	0.00093	HCD (High Energy Collision Dissociation)	30	MS2	12.5547	41.65	53.1627	37838	Venom-NajaNivea.raw	F2	35	1	37	31	0.0217388
	FALSE	High	Mascot (A2)			Unambiguous	RVDLGcAATcPK	C6(Carbamidomethyl); C10(Carbamidomethyl)	1	P01390	P01390	1	2	0.7429	0	1	1	674.331	1347.65	1347.65	3.11	0.00209	HCD (High Energy Collision Dissociation)	30	MS2	24.8566	88.965	55.0679	39551	Venom-NajaNivea.raw	F2	35	1	37	31	0.0215227
	FALSE	High	Mascot (A2)			Unambiguous	RVDLGcAATcPK	C6(Carbamidomethyl); C10(Carbamidomethyl)	1	P01390	P01390	1	3	0.7714	0	1	1	449.889	1347.65	1347.65	2.35	0.00106	HCD (High Energy Collision Dissociation)	30	MS2	17.1265	7.924	41.9611	26980	Venom-NajaNivea.raw	F2	35	1	37	31	0.0226589
	FALSE	High	Mascot (A2)			Unambiguous	RVDLGcAATcPK	C6(Carbamidomethyl); C10(Carbamidomethyl)	1	P01390	P01390	1	3	0.9706	0	1	1	449.889	1347.65	1347.65	2.21	0.00099	HCD (High Energy Collision Dissociation)	30	MS2	7.4871	8.581	44.718	29723	Venom-NajaNivea.raw	F2	34	1	37	31	0.0234013
	FALSE	High	Mascot (A2)			Unambiguous	RVDLGcAATcPK	C6(Carbamidomethyl); C10(Carbamidomethyl)	1	P01390	P01390	1	3	0.7941	0	1	1	449.889	1347.65	1347.65	1.88	0.00084	HCD (High Energy Collision Dissociation)	30	MS2	0	17.387	42.2138	27266	Venom-NajaNivea.raw	F2	34	1	37	31	0.0244385
	FALSE	High	Mascot (A2)			Unambiguous	RVDLGcAATcPK	C6(Carbamidomethyl); C10(Carbamidomethyl)	1	P01390	P01390	1	3	0.7647	0	1	1	449.89	1347.65	1347.65	2.49	0.00112	HCD (High Energy Collision Dissociation)	30	MS2	9.67578	28.244	51.0637	35862	Venom-NajaNivea.raw	F2	34	1	37	31	0.0236723
	FALSE	High	Mascot (A2)			Unambiguous	RVDLGcAATcPK	C6(Carbamidomethyl); C10(Carbamidomethyl)	1	P01390	P01390	1	3	0.7941	0	1	1	449.889	1347.65	1347.65	2.35	0.00106	HCD (High Energy Collision Dissociation)	30	MS2	15.9721	35.547	55.0187	39504	Venom-NajaNivea.raw	F2	34	1	37	31	0.0249023
	FALSE	High	Mascot (A2)			Unambiguous	RVDLGcAATcPK	C6(Carbamidomethyl); C10(Carbamidomethyl)	1	P01390	P01390	1	3	0.7647	0	1	1	449.889	1347.65	1347.65	2.08	0.00093	HCD (High Energy Collision Dissociation)	30	MS2	44.2299	44.235	57.6921	41833	Venom-NajaNivea.raw	F2	34	1	37	31	0.0279405
	FALSE	High	Mascot (A2)			Unambiguous	RVDLGcAATcPK	C6(Carbamidomethyl); C10(Carbamidomethyl)	1	P01390	P01390	1	3	0.6765	0	1	1	449.889	1347.65	1347.65	1.6	0.00072	HCD (High Energy Collision Dissociation)	30	MS2	36.7634	5.507	44.0971	29104	Venom-NajaNivea.raw	F2	34	1	38	31	0.0298827
	FALSE	High	Mascot (A2)			Unambiguous	RVDLGcAATcPK	C6(Carbamidomethyl); C10(Carbamidomethyl)	1	P01390	P01390	1	3	0.7273	0	1	1	449.889	1347.65	1347.65	1.4	0.00063	HCD (High Energy Collision Dissociation)	30	MS2	3.7786	26.121	52.2488	36999	Venom-NajaNivea.raw	F2	33	1	38	31	0.0321677
	FALSE	High	Mascot (A2)			Unambiguous	RVDLGcAATcPK	C6(Carbamidomethyl); C10(Carbamidomethyl)	1	P01390	P01390	1	3	0.9375	0	1	1	449.89	1347.65	1347.65	2.96	0.00133	HCD (High Energy Collision Dissociation)	30	MS2	41.851	36.098	57.3888	41586	Venom-NajaNivea.raw	F2	32	1	37	31	0.0374883
	FALSE	High	Mascot (A2)			Unambiguous	RVDLGcAATcPK	C6(Carbamidomethyl); C10(Carbamidomethyl)	1	P01390	P01390	1	3	0.875	0	1	1	449.889	1347.65	1347.65	2.35	0.00106	HCD (High Energy Collision Dissociation)	30	MS2	14.2554	33.351	51.6642	36445	Venom-NajaNivea.raw	F2	32	1	37	31	0.0388365
	FALSE	High	Mascot (A2)			Unambiguous	RVDLGcAATcPK	C6(Carbamidomethyl); C10(Carbamidomethyl)	1	P01390	P01390	1	3	0.9688	0	1	1	449.889	1347.65	1347.65	1.88	0.00084	HCD (High Energy Collision Dissociation)	30	MS2	12.6618	37.433	48.9661	33887	Venom-NajaNivea.raw	F2	32	1	37	31	0.0415982
	FALSE	High	Mascot (A2)			Unambiguous	RVDLGcAATcPK	C6(Carbamidomethyl); C10(Carbamidomethyl)	1	P01390	P01390	1	3	0.7742	0	1	1	449.889	1347.65	1347.65	1.88	0.00084	HCD (High Energy Collision Dissociation)	30	MS2	41.2902	65.889	63.2636	46696	Venom-NajaNivea.raw	F2	31	1	37	31	0.0492124
	FALSE	High	Mascot (A2)			Unambiguous	RVDLGcAATcPK	C6(Carbamidomethyl); C10(Carbamidomethyl)	1	P01390	P01390	1	3	0.7742	0	1	1	449.89	1347.65	1347.65	2.89	0.0013	HCD (High Energy Collision Dissociation)	30	MS2	84.2143	74.51	258.625	181553	Venom-NajaNivea.raw	F2	31	1	37	31	0.0498765
	FALSE	High	Mascot (A2)			Unambiguous	RVDLGcAATcPK	C6(Carbamidomethyl); C10(Carbamidomethyl)	1	P01390	P01390	1	3	0.9032	0	1	1	449.89	1347.65	1347.65	2.83	0.00127	HCD (High Energy Collision Dissociation)	30	MS2	66.9188	100	78.6418	59656	Venom-NajaNivea.raw	F2	31	1	37	31	0.050338
	FALSE	High	Mascot (A2)			Unambiguous	RVDLGcAATcPK	C6(Carbamidomethyl); C10(Carbamidomethyl)	1	P01390	P01390	1	2	0.8387	0	1	1	674.331	1347.65	1347.65	2.29	0.00154	HCD (High Energy Collision Dissociation)	30	MS2	65.5977	51.099	59.3735	43330	Venom-NajaNivea.raw	F2	31	1	37	31	0.0544803
	FALSE	High	Mascot (A2)			Unambiguous	RVDLGcAATcPK	C6(Carbamidomethyl); C10(Carbamidomethyl)	1	P01390	P01390	1	3	0.871	0	1	1	449.89	1347.66	1347.65	4.46	0.002	HCD (High Energy Collision Dissociation)	30	MS2	74.6417	64.728	66.2161	49224	Venom-NajaNivea.raw	F2	31	1	38	32	0.064469
	FALSE	High	Mascot (A2)			Unambiguous	RVDLGcAATcPK	C6(Carbamidomethyl); C10(Carbamidomethyl)	1	P01390	P01390	1	2	0.8333	0	1	1	674.331	1347.65	1347.65	2.2	0.00148	HCD (High Energy Collision Dissociation)	30	MS2	61.5069	79.929	69.3892	52033	Venom-NajaNivea.raw	F2	30	1	37	31	0.0653491
	FALSE	High	Mascot (A2)			Unambiguous	RVDLGcAATcPK	C6(Carbamidomethyl); C10(Carbamidomethyl)	1	P01390	P01390	1	3	0.7667	0	1	1	449.889	1347.65	1347.65	2.01	0.0009	HCD (High Energy Collision Dissociation)	30	MS2	46.0524	47.628	60.1161	43977	Venom-NajaNivea.raw	F2	30	1	37	31	0.0677363
	FALSE	High	Mascot (A2)			Unambiguous	RVDLGcAATcPK	C6(Carbamidomethyl); C10(Carbamidomethyl)	1	P01390	P01390	1	3	0.7667	0	1	1	449.889	1347.65	1347.65	2.28	0.00103	HCD (High Energy Collision Dissociation)	30	MS2	68.9731	41.45	59.3743	43331	Venom-NajaNivea.raw	F2	30	1	37	31	0.0673348
	FALSE	High	Mascot (A2)			Unambiguous	RVDLGcAATcPK	C6(Carbamidomethyl); C10(Carbamidomethyl)	1	P01390	P01390	1	3	0.9655	0	1	1	449.89	1347.65	1347.65	2.49	0.00112	HCD (High Energy Collision Dissociation)	30	MS2	29.1687	19.164	56.7428	41041	Venom-NajaNivea.raw	F2	29	1	37	31	0.07625
	FALSE	High	Mascot (A2)			Unambiguous	RVDLGcAATcPK	C6(Carbamidomethyl); C10(Carbamidomethyl)	1	P01390	P01390	1	2	0.8276	0	1	1	674.331	1347.65	1347.65	2.2	0.00148	HCD (High Energy Collision Dissociation)	30	MS2	25.8098	48.187	59.6783	43588	Venom-NajaNivea.raw	F2	29	1	37	31	0.0893799
	FALSE	High	Mascot (A2)			Unambiguous	RVDLGcAATcPK	C6(Carbamidomethyl); C10(Carbamidomethyl)	1	P01390	P01390	1	3	0.9655	0	1	1	449.89	1347.66	1347.65	4.12	0.00185	HCD (High Energy Collision Dissociation)	30	MS2	48.6427	100	66.5608	49517	Venom-NajaNivea.raw	F2	29	1	38	31	0.104518
	FALSE	High	Mascot (A2)			Unambiguous	RVDLGcAATcPK	C6(Carbamidomethyl); C10(Carbamidomethyl)	1	P01390	P01390	1	3	0.8929	0	1	1	449.89	1347.65	1347.65	2.55	0.00115	HCD (High Energy Collision Dissociation)	30	MS2	27.8486	31.835	54.4228	38961	Venom-NajaNivea.raw	F2	28	1	37	31	0.095993
	FALSE	High	Mascot (A2)			Unambiguous	RVDLGcAATcPK	C6(Carbamidomethyl); C10(Carbamidomethyl)	1	P01390	P01390	1	2	0.8571	0	1	1	674.331	1347.65	1347.65	2.93	0.00197	HCD (High Energy Collision Dissociation)	30	MS2	47.3672	31.341	58.6248	42651	Venom-NajaNivea.raw	F2	28	1	37	31	0.113736
	FALSE	High	Mascot (A2)			Unambiguous	RVDLGcAATcPK	C6(Carbamidomethyl); C10(Carbamidomethyl)	1	P01390	P01390	1	2	0.8519	0	1	1	674.331	1347.65	1347.65	2.38	0.00161	HCD (High Energy Collision Dissociation)	30	MS2	40.441	24.878	53.8105	38410	Venom-NajaNivea.raw	F2	27	1	37	31	0.129491
	FALSE	High	Mascot (A2)			Unambiguous	RVDLGcAATcPK	C6(Carbamidomethyl); C10(Carbamidomethyl)	1	P01390	P01390	1	2	0.8519	0	1	1	674.331	1347.65	1347.65	2.47	0.00167	HCD (High Energy Collision Dissociation)	30	MS2	29.2128	40.249	57.0382	41292	Venom-NajaNivea.raw	F2	27	1	37	31	0.132813
	FALSE	High	Mascot (A2)			Unambiguous	RVDLGcAATcPK	C6(Carbamidomethyl); C10(Carbamidomethyl)	1	P01390	P01390	1	2	0.8519	0	1	1	674.331	1347.65	1347.65	2.84	0.00191	HCD (High Energy Collision Dissociation)	30	MS2	62.6396	40.691	57.3402	41547	Venom-NajaNivea.raw	F2	27	1	37	31	0.136426
	FALSE	High	Mascot (A2)			Unambiguous	RVDLGcAATcPK	C6(Carbamidomethyl); C10(Carbamidomethyl)	1	P01390	P01390	1	3	0.8889	0	1	1	449.89	1347.65	1347.65	3.1	0.00139	HCD (High Energy Collision Dissociation)	30	MS2	28.8449	100	67.3397	50207	Venom-NajaNivea.raw	F2	27	1	37	31	0.143185
	FALSE	High	Mascot (A2)			Unambiguous	RVDLGcAATcPK	C6(Carbamidomethyl); C10(Carbamidomethyl)	1	P01390	P01390	1	3	0.8462	0	1	1	449.89	1347.65	1347.65	2.42	0.00109	HCD (High Energy Collision Dissociation)	30	MS2	62.1486	36.037	62.5596	46101	Venom-NajaNivea.raw	F2	26	1	37	31	0.152489
	FALSE	High	Mascot (A2)			Unambiguous	RVDLGcAATcPK	C6(Carbamidomethyl); C10(Carbamidomethyl)	1	P01390	P01390	1	3	0.88	0	1	1	449.89	1347.65	1347.65	2.96	0.00133	HCD (High Energy Collision Dissociation)	30	MS2	50.1143	66.108	57.0892	41341	Venom-NajaNivea.raw	F2	25	1	37	31	0.185309
	FALSE	High	Mascot (A2)			Unambiguous	RVDLGcAATcPK	C6(Carbamidomethyl); C10(Carbamidomethyl)	1	P01390	P01390	1	2	0.875	0	1	1	674.331	1347.65	1347.65	2.84	0.00191	HCD (High Energy Collision Dissociation)	30	MS2	59.1485	47.53	57.6433	41792	Venom-NajaNivea.raw	F2	24	1	37	31	0.264787
	FALSE	High	Mascot (A2)			Unambiguous	RVDLGcAATcPK	C6(Carbamidomethyl); C10(Carbamidomethyl)	1	P01390	P01390	1	3	0.9167	0	1	1	449.89	1347.65	1347.65	2.42	0.00109	HCD (High Energy Collision Dissociation)	30	MS2	65.881	45.291	62.2115	45804	Venom-NajaNivea.raw	F2	24	1	37	31	0.270545
	FALSE	Medium	Mascot (A2)			Unambiguous	RVDLGcAATcPK	C6(Carbamidomethyl); C10(Carbamidomethyl)	1	P01390	P01390	1	3	0.5806	0	1	1	449.89	1347.65	1347.65	2.55	0.00115	HCD (High Energy Collision Dissociation)	30	MS2	63.6668	100	63.9556	47307	Venom-NajaNivea.raw	F2	31	1	37	31	0.0571794
	FALSE	Medium	Mascot (A2)			Unambiguous	RVDLGcAATcPK	C6(Carbamidomethyl); C10(Carbamidomethyl)	1	P01390	P01390	1	3	0.5	0	1	1	449.889	1347.65	1347.65	2.01	0.0009	HCD (High Energy Collision Dissociation)	30	MS2	40.51	45.696	59.7218	43626	Venom-NajaNivea.raw	F2	30	1	37	31	0.066807
	FALSE	Medium	Mascot (A2)			Unambiguous	RVDLGcAATcPK	C6(Carbamidomethyl); C10(Carbamidomethyl)	1	P01390	P01390	1	3	0.7	0	1	1	449.889	1347.65	1347.65	2.28	0.00103	HCD (High Energy Collision Dissociation)	30	MS2	31.8908	45.814	61.2028	44941	Venom-NajaNivea.raw	F2	30	1	37	31	0.0716539
	FALSE	Medium	Mascot (A2)			Unambiguous	RVDLGcAATcPK	C6(Carbamidomethyl); C10(Carbamidomethyl)	1	P01390	P01390	1	3	0.5517	0	1	1	449.889	1347.65	1347.65	1.94	0.00087	HCD (High Energy Collision Dissociation)	30	MS2	31.5427	47.119	58.3728	42423	Venom-NajaNivea.raw	F2	29	1	37	31	0.0755222
	FALSE	Medium	Mascot (A2)			Unambiguous	RVDLGcAATcPK	C6(Carbamidomethyl); C10(Carbamidomethyl)	1	P01390	P01390	1	3	0.6429	0	1	1	449.889	1347.65	1347.65	2.35	0.00106	HCD (High Energy Collision Dissociation)	30	MS2	57.2855	100	258.965	181738	Venom-NajaNivea.raw	F2	28	1	37	31	0.0927342
	FALSE	Medium	Mascot (A2)			Unambiguous	RVDLGcAATcPK	C6(Carbamidomethyl); C10(Carbamidomethyl)	1	P01390	P01390	1	3	0.6071	0	1	1	449.889	1347.65	1347.65	2.21	0.00099	HCD (High Energy Collision Dissociation)	30	MS2	23.0239	100	70.2013	52770	Venom-NajaNivea.raw	F2	28	1	37	31	0.101447
	FALSE	Medium	Mascot (A2)			Unambiguous	RVDLGcAATcPK	C6(Carbamidomethyl); C10(Carbamidomethyl)	1	P01390	P01390	1	2	0.6296	0	1	1	674.334	1347.66	1347.65	7.55	0.00508	HCD (High Energy Collision Dissociation)	30	MS2	69.5561	100	39.3034	24308	Venom-NajaNivea.raw	F2	27	1	37	31	0.114956
	FALSE	Medium	Mascot (A2)			Unambiguous	RVDLGcAATcPK	C6(Carbamidomethyl); C10(Carbamidomethyl)	1	P01390	P01390	1	2	0.7407	0	1	1	674.33	1347.65	1347.65	2.11	0.00142	HCD (High Energy Collision Dissociation)	30	MS2	34.2342	100	58.9814	42975	Venom-NajaNivea.raw	F2	27	1	37	31	0.128895
	FALSE	Medium	Mascot (A2)			Unambiguous	RVDLGcAATcPK	C6(Carbamidomethyl); C10(Carbamidomethyl)	1	P01390	P01390	1	3	0.7778	0	1	1	449.889	1347.65	1347.65	2.08	0.00093	HCD (High Energy Collision Dissociation)	30	MS2	92.329	11.414	258.258	181305	Venom-NajaNivea.raw	F2	27	1	37	31	0.13528
	FALSE	Medium	Mascot (A2)			Unambiguous	RVDLGcAATcPK	C6(Carbamidomethyl); C10(Carbamidomethyl)	1	P01390	P01390	1	3	0.7037	0	1	1	449.889	1347.65	1347.65	1.67	0.00075	HCD (High Energy Collision Dissociation)	30	MS2	8.05089	11.584	45.1264	30129	Venom-NajaNivea.raw	F2	27	1	37	31	0.146134
	FALSE	Medium	Mascot (A2)			Unambiguous	RVDLGcAATcPK	C6(Carbamidomethyl); C10(Carbamidomethyl)	1	P01390	P01390	1	2	0.6154	0	1	1	674.33	1347.65	1347.65	1.75	0.00118	HCD (High Energy Collision Dissociation)	30	MS2	26.3559	100	61.4592	45156	Venom-NajaNivea.raw	F2	26	1	37	31	0.150228
	FALSE	Medium	Mascot (A2)			Unambiguous	RVDLGcAATcPK	C6(Carbamidomethyl); C10(Carbamidomethyl)	1	P01390	P01390	1	3	0.6154	0	1	1	449.889	1347.65	1347.65	1.74	0.00078	HCD (High Energy Collision Dissociation)	30	MS2	39.1018	100	137.732	107599	Venom-NajaNivea.raw	F2	26	1	37	31	0.160232
	FALSE	Medium	Mascot (A2)			Unambiguous	RVDLGcAATcPK	C6(Carbamidomethyl); C10(Carbamidomethyl)	1	P01390	P01390	1	2	0.6	0	1	1	674.331	1347.65	1347.65	2.29	0.00154	HCD (High Energy Collision Dissociation)	30	MS2	0	100	65.0999	48275	Venom-NajaNivea.raw	F2	25	1	37	31	0.222967
	FALSE	Medium	Mascot (A2)			Unambiguous	RVDLGcAATcPK	C6(Carbamidomethyl); C10(Carbamidomethyl)	1	P01390	P01390	1	3	0.7917	0	1	1	449.889	1347.65	1347.65	2.15	0.00096	HCD (High Energy Collision Dissociation)	30	MS2	0	100	78.0814	59164	Venom-NajaNivea.raw	F2	24	1	37	31	0.240943
	FALSE	Medium	Mascot (A2)			Unambiguous	RVDLGcAATcPK	C6(Carbamidomethyl); C10(Carbamidomethyl)	1	P01390	P01390	1	3	0.75	0	1	1	449.889	1347.65	1347.65	1.74	0.00078	HCD (High Energy Collision Dissociation)	30	MS2	46.1087	8.085	43.7703	28789	Venom-NajaNivea.raw	F2	24	1	37	31	0.256892
	FALSE	Medium	Mascot (A2)			Unambiguous	RVDLGcAATcPK	C6(Carbamidomethyl); C10(Carbamidomethyl)	1	P01390	P01390	1	2	0.7083	0	1	1	674.332	1347.66	1347.65	3.83	0.00258	HCD (High Energy Collision Dissociation)	30	MS2	41.1176	73.529	58.3219	42380	Venom-NajaNivea.raw	F2	24	1	38	32	0.290466
	FALSE	Medium	Mascot (A2)			Unambiguous	RVDLGcAATcPK	C6(Carbamidomethyl); C10(Carbamidomethyl)	1	P01390	P01390	1	2	0.625	0	1	1	674.33	1347.65	1347.65	2.02	0.00136	HCD (High Energy Collision Dissociation)	30	MS2	41.9151	96.29	65.4657	48596	Venom-NajaNivea.raw	F2	24	1	37	31	0.273675
	FALSE	Medium	Mascot (A2)			Unambiguous	RVDLGcAATcPK	C6(Carbamidomethyl); C10(Carbamidomethyl)	1	P01390	P01390	1	3	0.8333	0	1	1	449.889	1347.65	1347.65	1.67	0.00075	HCD (High Energy Collision Dissociation)	30	MS2	58.8309	65.242	65.8558	48928	Venom-NajaNivea.raw	F2	24	1	37	31	0.295631
	FALSE	Medium	Mascot (A2)			Unambiguous	RVDLGcAATcPK	C6(Carbamidomethyl); C10(Carbamidomethyl)	1	P01390	P01390	1	3	0.7826	0	1	1	449.889	1347.65	1347.65	2.35	0.00106	HCD (High Energy Collision Dissociation)	30	MS2	54.2664	42.12	61.8551	45499	Venom-NajaNivea.raw	F2	23	1	37	31	0.298703
	FALSE	Medium	Mascot (A2)			Unambiguous	RVDLGcAATcPK	C6(Carbamidomethyl); C10(Carbamidomethyl)	1	P01390	P01390	1	2	0.7391	0	1	1	674.33	1347.65	1347.65	1.02	0.00069	HCD (High Energy Collision Dissociation)	30	MS2	0	100	68.9515	51639	Venom-NajaNivea.raw	F2	23	1	37	31	0.316754
	FALSE	Medium	Mascot (A2)			Unambiguous	RVDLGcAATcPK	C6(Carbamidomethyl); C10(Carbamidomethyl)	1	P01390	P01390	1	3	0.7391	0	1	1	449.889	1347.65	1347.65	1.6	0.00072	HCD (High Energy Collision Dissociation)	30	MS2	57.4723	100	77.1659	58399	Venom-NajaNivea.raw	F2	23	1	38	31	0.347872
	FALSE	Medium	Mascot (A2)			Unambiguous	RVDLGcAATcPK	C6(Carbamidomethyl); C10(Carbamidomethyl)	1	P01390	P01390	1	3	0.7391	0	1	1	449.889	1347.65	1347.65	1.74	0.00078	HCD (High Energy Collision Dissociation)	30	MS2	10.134	100	139.112	108517	Venom-NajaNivea.raw	F2	23	1	37	31	0.342571
	FALSE	Medium	Mascot (A2)			Unambiguous	RVDLGcAATcPK	C6(Carbamidomethyl); C10(Carbamidomethyl)	1	P01390	P01390	1	3	0.8696	0	1	1	449.889	1347.65	1347.65	2.21	0.00099	HCD (High Energy Collision Dissociation)	30	MS2	75.1474	28.216	65.4942	48622	Venom-NajaNivea.raw	F2	23	1	37	31	0.345334
	FALSE	Medium	Mascot (A2)			Unambiguous	RVDLGcAATcPK	C6(Carbamidomethyl); C10(Carbamidomethyl)	1	P01390	P01390	1	3	0.6522	0	1	1	449.889	1347.65	1347.65	1.94	0.00087	HCD (High Energy Collision Dissociation)	30	MS2	53.6628	100	132.674	104107	Venom-NajaNivea.raw	F2	23	1	37	31	0.358984
	FALSE	Medium	Mascot (A2)			Unambiguous	RVDLGcAATcPK	C6(Carbamidomethyl); C10(Carbamidomethyl)	1	P01390	P01390	1	2	0.6522	0	1	1	674.331	1347.65	1347.65	2.29	0.00154	HCD (High Energy Collision Dissociation)	30	MS2	43.6779	84.107	61.1175	44863	Venom-NajaNivea.raw	F2	23	1	37	31	0.360778
	FALSE	Medium	Mascot (A2)			Unambiguous	RVDLGcAATcPK	C6(Carbamidomethyl); C10(Carbamidomethyl)	1	P01390	P01390	1	3	0.6818	0	1	1	449.889	1347.65	1347.65	1.47	0.00066	HCD (High Energy Collision Dissociation)	30	MS2	62.1352	100	129.474	101820	Venom-NajaNivea.raw	F2	22	1	38	31	0.409656
	FALSE	Medium	Mascot (A2)			Unambiguous	RVDLGcAATcPK	C6(Carbamidomethyl); C10(Carbamidomethyl)	1	P01390	P01390	1	3	0.7273	0	1	1	449.889	1347.65	1347.65	2.21	0.00099	HCD (High Energy Collision Dissociation)	30	MS2	70.2394	19.08	55.9445	40324	Venom-NajaNivea.raw	F2	22	1	37	31	0.398327
	FALSE	Medium	Mascot (A2)			Unambiguous	RVDLGcAATcPK	C6(Carbamidomethyl); C10(Carbamidomethyl)	1	P01390	P01390	1	3	0.8182	0	1	1	449.89	1347.65	1347.65	2.42	0.00109	HCD (High Energy Collision Dissociation)	30	MS2	92.4484	66.324	213.583	157094	Venom-NajaNivea.raw	F2	22	1	37	31	0.409487
	FALSE	Medium	Mascot (A2)			Unambiguous	RVDLGcAATcPK	C6(Carbamidomethyl); C10(Carbamidomethyl)	1	P01390	P01390	1	2	0.6364	0	1	1	674.33	1347.65	1347.65	2.11	0.00142	HCD (High Energy Collision Dissociation)	30	MS2	34.1124	36.972	60.3713	44213	Venom-NajaNivea.raw	F2	22	1	37	31	0.416135
	FALSE	Medium	Mascot (A2)			Unambiguous	RVDLGcAATcPK	C6(Carbamidomethyl); C10(Carbamidomethyl)	1	P01390	P01390	1	3	0.8571	0	1	1	449.89	1347.66	1347.65	3.78	0.0017	HCD (High Energy Collision Dissociation)	30	MS2	76.1353	91.099	66.9756	49886	Venom-NajaNivea.raw	F2	21	1	38	32	0.561172
	FALSE	Medium	Mascot (A2)			Unambiguous	RVDLGcAATcPK	C6(Carbamidomethyl); C10(Carbamidomethyl)	1	P01390	P01390	1	3	0.7143	0	1	1	449.89	1347.65	1347.65	2.55	0.00115	HCD (High Energy Collision Dissociation)	30	MS2	44.6387	39.94	62.9089	46394	Venom-NajaNivea.raw	F2	21	1	37	31	0.481105
	FALSE	Medium	Mascot (A2)			Unambiguous	RVDLGcAATcPK	C6(Carbamidomethyl); C10(Carbamidomethyl)	1	P01390	P01390	1	3	0.9048	0	1	1	449.89	1347.66	1347.65	3.23	0.00145	HCD (High Energy Collision Dissociation)	30	MS2	52.547	42.015	69.7914	52404	Venom-NajaNivea.raw	F2	21	1	38	31	0.568927
	FALSE	Medium	Mascot (A2)			Unambiguous	RVDLGcAATcPK	C6(Carbamidomethyl); C10(Carbamidomethyl)	1	P01390	P01390	1	3	0.8571	0	1	1	449.89	1347.65	1347.65	2.42	0.00109	HCD (High Energy Collision Dissociation)	30	MS2	50.7759	100	79.7374	60601	Venom-NajaNivea.raw	F2	21	1	37	31	0.529956
	FALSE	Medium	Mascot (A2)			Unambiguous	RVDLGcAATcPK	C6(Carbamidomethyl); C10(Carbamidomethyl)	1	P01390	P01390	1	2	0.75	0	1	1	674.332	1347.66	1347.65	3.92	0.00264	HCD (High Energy Collision Dissociation)	30	MS2	47.1238	56.429	62.4678	46020	Venom-NajaNivea.raw	F2	20	1	38	32	0.73371
	FALSE	Medium	Mascot (A2)			Unambiguous	RVDLGcAATcPK	C6(Carbamidomethyl); C10(Carbamidomethyl)	1	P01390	P01390	1	3	0.9	0	1	1	449.889	1347.65	1347.65	1.6	0.00072	HCD (High Energy Collision Dissociation)	30	MS2	39.2488	82.776	91.0482	70299	Venom-NajaNivea.raw	F2	20	1	38	31	0.720145
	FALSE	Medium	Mascot (A2)			Unambiguous	RVDLGcAATcPK	C6(Carbamidomethyl); C10(Carbamidomethyl)	1	P01390	P01390	1	3	0.7368	0	1	1	449.889	1347.65	1347.65	1.74	0.00078	HCD (High Energy Collision Dissociation)	30	MS2	30.2087	100	134.227	105224	Venom-NajaNivea.raw	F2	19	1	37	31	0.934869
	FALSE	Medium	Mascot (A2)			Unambiguous	RVDLGcAATcPK	C6(Carbamidomethyl); C10(Carbamidomethyl)	1	P01390	P01390	1	2	0.8889	0	1	1	674.331	1347.65	1347.65	2.56	0.00173	HCD (High Energy Collision Dissociation)	30	MS2	69.7871	68.814	57.9924	42093	Venom-NajaNivea.raw	F2	18	1	37	31	1.07706
	FALSE	Medium	Mascot (A2)			Unambiguous	RVDLGcAATcPK	C6(Carbamidomethyl); C10(Carbamidomethyl)	1	P01390	P01390	1	3	1	0	1	1	449.889	1347.65	1347.65	1.2	0.00054	HCD (High Energy Collision Dissociation)	30	MS2	36.8601	100	74.1322	55880	Venom-NajaNivea.raw	F2	17	1	37	31	1.22292
	FALSE	Medium	Mascot (A2)			Unambiguous	RVDLGcAATcPK	C6(Carbamidomethyl); C10(Carbamidomethyl)	1	P01390	P01390	1	3	1	0	1	1	449.89	1347.65	1347.65	2.83	0.00127	HCD (High Energy Collision Dissociation)	30	MS2	87.2396	98.211	225.958	163949	Venom-NajaNivea.raw	F2	16	1	37	31	1.60286
	FALSE	Medium	Mascot (A2)			Unambiguous	RVDLGcAATcPK	C6(Carbamidomethyl); C10(Carbamidomethyl)	1	P01390	P01390	1	3	1	0	1	1	449.89	1347.66	1347.65	3.17	0.00142	HCD (High Energy Collision Dissociation)	30	MS2	76.9688	96.453	220.282	160823	Venom-NajaNivea.raw	F2	15	1	38	31	2.30119
	FALSE	Medium	Mascot (A2)			Unambiguous	RVDLGcAATcPK	C6(Carbamidomethyl); C10(Carbamidomethyl)	1	P01390	P01390	1	3	1	0	1	1	449.89	1347.65	1347.65	2.55	0.00115	HCD (High Energy Collision Dissociation)	30	MS2	68.4569	100	120.331	95049	Venom-NajaNivea.raw	F2	14	1	37	31	2.81994
	FALSE	Low	Mascot (A2)			Unambiguous	RVDLGcAATcPK	C6(Carbamidomethyl); C10(Carbamidomethyl)	1	P01390	P01390	1	3	0.4848	0	1	1	449.89	1347.65	1347.65	2.69	0.00121	HCD (High Energy Collision Dissociation)	30	MS2	37.587	34.749	39.6053	24604	Venom-NajaNivea.raw	F2	33	1	37	31	0.0355546
	FALSE	Low	Mascot (A2)			Unambiguous	RVDLGcAATcPK	C6(Carbamidomethyl); C10(Carbamidomethyl)	1	P01390	P01390	1	3	0.4828	0	1	1	449.89	1347.65	1347.65	3.1	0.00139	HCD (High Energy Collision Dissociation)	30	MS2	28.6407	49.641	60.5601	44377	Venom-NajaNivea.raw	F2	29	1	37	31	0.0866755
	FALSE	Low	Mascot (A2)			Unambiguous	RVDLGcAATcPK	C6(Carbamidomethyl); C10(Carbamidomethyl)	1	P01390	P01390	1	3	0.5385	0	1	1	449.891	1347.66	1347.65	5.34	0.0024	HCD (High Energy Collision Dissociation)	30	MS2	81.6552	68.777	39.2926	24300	Venom-NajaNivea.raw	F2	26	1	38	31	0.174797
	FALSE	Low	Mascot (A2)			Unambiguous	RVDLGcAATcPK	C6(Carbamidomethyl); C10(Carbamidomethyl)	1	P01390	P01390	1	3	0.5385	0	1	1	449.89	1347.65	1347.65	2.42	0.00109	HCD (High Energy Collision Dissociation)	30	MS2	66.2515	100	92.371	71356	Venom-NajaNivea.raw	F2	26	1	37	31	0.167587
	FALSE	Low	Mascot (A2)			Unambiguous	RVDLGcAATcPK	C6(Carbamidomethyl); C10(Carbamidomethyl)	1	P01390	P01390	1	3	0.2692	0	1	1	449.889	1347.65	1347.65	1.74	0.00078	HCD (High Energy Collision Dissociation)	30	MS2	27.4221	5.922	43.5128	28530	Venom-NajaNivea.raw	F2	26	1	37	31	0.185247
	FALSE	Low	Mascot (A2)			Unambiguous	RVDLGcAATcPK	C6(Carbamidomethyl); C10(Carbamidomethyl)	1	P01390	P01390	1	3	0.48	0	1	1	449.89	1347.65	1347.65	2.69	0.00121	HCD (High Energy Collision Dissociation)	30	MS2	32.587	100	259.31	181918	Venom-NajaNivea.raw	F2	25	1	37	31	0.22279
	FALSE	Low	Mascot (A2)			Unambiguous	RVDLGcAATcPK	C6(Carbamidomethyl); C10(Carbamidomethyl)	1	P01390	P01390	1	2	0.375	0	1	1	674.33	1347.65	1347.65	1.21	0.00081	HCD (High Energy Collision Dissociation)	30	MS2	0	48.75	64.7834	48021	Venom-NajaNivea.raw	F2	24	1	37	31	0.240657
	FALSE	Low	Mascot (A2)			Unambiguous	RVDLGcAATcPK	C6(Carbamidomethyl); C10(Carbamidomethyl)	1	P01390	P01390	1	3	0.5	0	1	1	449.889	1347.65	1347.65	1.26	0.00057	HCD (High Energy Collision Dissociation)	30	MS2	40.1063	100	131.885	103552	Venom-NajaNivea.raw	F2	24	1	37	31	0.290001
	FALSE	Low	Mascot (A2)			Unambiguous	RVDLGcAATcPK	C6(Carbamidomethyl); C10(Carbamidomethyl)	1	P01390	P01390	1	3	0.6087	0	1	1	449.889	1347.65	1347.65	1.74	0.00078	HCD (High Energy Collision Dissociation)	30	MS2	30.918	52.703	63.6121	47000	Venom-NajaNivea.raw	F2	23	1	37	31	0.327153
	FALSE	Low	Mascot (A2)			Unambiguous	RVDLGcAATcPK	C6(Carbamidomethyl); C10(Carbamidomethyl)	1	P01390	P01390	1	3	0.3333	0	1	1	449.889	1347.65	1347.65	2.21	0.00099	HCD (High Energy Collision Dissociation)	30	MS2	51.6173	44.697	58.6739	42692	Venom-NajaNivea.raw	F2	21	1	37	31	0.483326
	FALSE	Low	Mascot (A2)			Unambiguous	RVDLGcAATcPK	C6(Carbamidomethyl); C10(Carbamidomethyl)	1	P01390	P01390	1	3	0.3333	0	1	1	449.889	1347.65	1347.65	1.88	0.00084	HCD (High Energy Collision Dissociation)	30	MS2	24.1463	53.334	60.9032	44676	Venom-NajaNivea.raw	F2	21	1	37	31	0.520086
	FALSE	Low	Mascot (A2)			Unambiguous	RVDLGcAATcPK	C6(Carbamidomethyl); C10(Carbamidomethyl)	1	P01390	P01390	1	3	0.619	0	1	1	449.889	1347.65	1347.65	2.15	0.00096	HCD (High Energy Collision Dissociation)	30	MS2	41.5389	100	135.087	105813	Venom-NajaNivea.raw	F2	21	1	37	31	0.518698
	FALSE	Low	Mascot (A2)			Unambiguous	RVDLGcAATcPK	C6(Carbamidomethyl); C10(Carbamidomethyl)	1	P01390	P01390	1	3	0.619	0	1	1	449.889	1347.65	1347.65	1.88	0.00084	HCD (High Energy Collision Dissociation)	30	MS2	68.1602	48.924	91.4712	70637	Venom-NajaNivea.raw	F2	21	1	37	31	0.566337
	FALSE	Low	Mascot (A2)			Unambiguous	RVDLGcAATcPK	C6(Carbamidomethyl); C10(Carbamidomethyl)	1	P01390	P01390	1	3	0.5714	0	1	1	449.89	1347.65	1347.65	2.96	0.00133	HCD (High Energy Collision Dissociation)	30	MS2	44.6658	100	259.657	182102	Venom-NajaNivea.raw	F2	21	1	37	31	0.567409
	FALSE	Low	Mascot (A2)			Unambiguous	RVDLGcAATcPK	C6(Carbamidomethyl); C10(Carbamidomethyl)	1	P01390	P01390	1	3	0.6	0	1	1	449.889	1347.65	1347.65	1.13	0.00051	HCD (High Energy Collision Dissociation)	30	MS2	36.4183	100	130.132	102300	Venom-NajaNivea.raw	F2	20	1	37	31	0.604503
	FALSE	Low	Mascot (A2)			Unambiguous	RVDLGcAATcPK	C6(Carbamidomethyl); C10(Carbamidomethyl)	1	P01390	P01390	1	3	0.7	0	1	1	449.89	1347.65	1347.65	2.76	0.00124	HCD (High Energy Collision Dissociation)	30	MS2	87.2106	86.768	216.141	158513	Venom-NajaNivea.raw	F2	20	1	37	31	0.665114
	FALSE	Low	Mascot (A2)			Unambiguous	RVDLGcAATcPK	C6(Carbamidomethyl); C10(Carbamidomethyl)	1	P01390	P01390	1	2	0.6	0	1	1	674.33	1347.65	1347.65	1.66	0.00112	HCD (High Energy Collision Dissociation)	30	MS2	37.4809	53.698	60.0234	43892	Venom-NajaNivea.raw	F2	20	1	37	31	0.700485
	FALSE	Low	Mascot (A2)			Unambiguous	RVDLGcAATcPK	C6(Carbamidomethyl); C10(Carbamidomethyl)	1	P01390	P01390	1	2	0.7222	0	1	1	674.33	1347.65	1347.65	0.93	0.00063	HCD (High Energy Collision Dissociation)	30	MS2	60.109	100	65.9022	48965	Venom-NajaNivea.raw	F2	18	1	38	31	1.24127
	FALSE	Low	Mascot (A2)			Unambiguous	RVDLGcAATcPK	C6(Carbamidomethyl); C10(Carbamidomethyl)	1	P01390	P01390	1	3	0.6111	0	1	1	449.89	1347.65	1347.65	2.89	0.0013	HCD (High Energy Collision Dissociation)	30	MS2	39.7936	100	141.253	110005	Venom-NajaNivea.raw	F2	18	1	37	31	1.0937
	FALSE	Low	Mascot (A2)			Unambiguous	RVDLGcAATcPK	C6(Carbamidomethyl); C10(Carbamidomethyl)	1	P01390	P01390	1	2	0.3889	0	1	1	674.331	1347.65	1347.65	2.2	0.00148	HCD (High Energy Collision Dissociation)	30	MS2	78.0657	34.472	258.14	181217	Venom-NajaNivea.raw	F2	18	1	37	31	1.11235
	FALSE	Low	Mascot (A2)			Unambiguous	RVDLGcAATcPK	C6(Carbamidomethyl); C10(Carbamidomethyl)	1	P01390	P01390	1	2	0.6667	0	1	1	674.331	1347.66	1347.65	3.65	0.00246	HCD (High Energy Collision Dissociation)	30	MS2	44.3908	100	258.869	181687	Venom-NajaNivea.raw	F2	18	1	38	31	1.30927
	FALSE	Low	Mascot (A2)			Unambiguous	RVDLGcAATcPK	C6(Carbamidomethyl); C10(Carbamidomethyl)	1	P01390	P01390	1	3	0.4706	0	1	1	449.89	1347.65	1347.65	2.55	0.00115	HCD (High Energy Collision Dissociation)	30	MS2	75.2496	100	195.313	146663	Venom-NajaNivea.raw	F2	17	1	37	31	1.1919
	FALSE	Low	Mascot (A2)			Unambiguous	RVDLGcAATcPK	C6(Carbamidomethyl); C10(Carbamidomethyl)	1	P01390	P01390	1	3	0.2941	0	1	1	449.889	1347.65	1347.65	2.08	0.00093	HCD (High Energy Collision Dissociation)	30	MS2	71.6599	30.876	68.6975	51408	Venom-NajaNivea.raw	F2	17	1	37	31	1.38431
	FALSE	Low	Mascot (A2)			Unambiguous	RVDLGcAATcPK	C6(Carbamidomethyl); C10(Carbamidomethyl)	1	P01390	P01390	1	2	0.5294	0	1	1	674.332	1347.66	1347.65	4.1	0.00277	HCD (High Energy Collision Dissociation)	30	MS2	17.1586	45.036	61.8106	45461	Venom-NajaNivea.raw	F2	17	1	38	31	1.59291
	FALSE	Low	Mascot (A2)			Unambiguous	RVDLGcAATcPK	C6(Carbamidomethyl); C10(Carbamidomethyl)	1	P01390	P01390	1	3	0.5294	0	1	1	449.89	1347.65	1347.65	2.69	0.00121	HCD (High Energy Collision Dissociation)	30	MS2	64.258	69.038	67.6971	50507	Venom-NajaNivea.raw	F2	17	1	37	31	1.39282
	FALSE	Low	Mascot (A2)			Unambiguous	RVDLGcAATcPK	C6(Carbamidomethyl); C10(Carbamidomethyl)	1	P01390	P01390	1	2	0.375	0	1	1	674.331	1347.65	1347.65	2.29	0.00154	HCD (High Energy Collision Dissociation)	30	MS2	50.3152	100	64.0149	47360	Venom-NajaNivea.raw	F2	16	1	37	31	1.52489
	FALSE	Low	Mascot (A2)			Unambiguous	RVDLGcAATcPK	C6(Carbamidomethyl); C10(Carbamidomethyl)	1	P01390	P01390	1	2	0.75	0	1	1	674.331	1347.65	1347.65	3.02	0.00203	HCD (High Energy Collision Dissociation)	30	MS2	0	100	69.8488	52453	Venom-NajaNivea.raw	F2	16	1	37	31	1.58817
	FALSE	Low	Mascot (A2)			Unambiguous	RVDLGcAATcPK	C6(Carbamidomethyl); C10(Carbamidomethyl)	1	P01390	P01390	1	3	0.5625	0	1	1	449.889	1347.65	1347.65	1.74	0.00078	HCD (High Energy Collision Dissociation)	30	MS2	31.8117	100	75.9446	57371	Venom-NajaNivea.raw	F2	16	1	37	31	1.69337
	FALSE	Low	Mascot (A2)			Unambiguous	RVDLGcAATcPK	C6(Carbamidomethyl); C10(Carbamidomethyl)	1	P01390	P01390	1	3	0.625	0	1	1	449.889	1347.65	1347.65	2.35	0.00106	HCD (High Energy Collision Dissociation)	30	MS2	35.186	100	120.868	95452	Venom-NajaNivea.raw	F2	16	1	37	31	1.64907
	FALSE	Low	Mascot (A2)			Unambiguous	RVDLGcAATcPK	C6(Carbamidomethyl); C10(Carbamidomethyl)	1	P01390	P01390	1	3	0.3125	0	1	1	449.89	1347.65	1347.65	2.89	0.0013	HCD (High Energy Collision Dissociation)	30	MS2	50.3364	100	91.9159	70987	Venom-NajaNivea.raw	F2	16	1	37	31	1.66302
	FALSE	Low	Mascot (A2)			Unambiguous	RVDLGcAATcPK	C6(Carbamidomethyl); C10(Carbamidomethyl)	1	P01390	P01390	1	3	0.6875	0	1	1	449.89	1347.65	1347.65	2.69	0.00121	HCD (High Energy Collision Dissociation)	30	MS2	95.1886	56.667	214.108	157386	Venom-NajaNivea.raw	F2	16	1	37	31	1.70567
	FALSE	Low	Mascot (A2)			Unambiguous	RVDLGcAATcPK	C6(Carbamidomethyl); C10(Carbamidomethyl)	1	P01390	P01390	1	3	0.75	0	1	1	449.89	1347.65	1347.65	2.76	0.00124	HCD (High Energy Collision Dissociation)	30	MS2	59.9768	100	114.829	90813	Venom-NajaNivea.raw	F2	16	1	37	31	1.71355
	FALSE	Low	Mascot (A2)			Unambiguous	RVDLGcAATcPK	C6(Carbamidomethyl); C10(Carbamidomethyl)	1	P01390	P01390	1	3	0.5	0	1	1	449.89	1347.65	1347.65	2.42	0.00109	HCD (High Energy Collision Dissociation)	30	MS2	17.7432	100	93.1711	72021	Venom-NajaNivea.raw	F2	16	1	37	31	1.75081
	FALSE	Low	Mascot (A2)			Unambiguous	RVDLGcAATcPK	C6(Carbamidomethyl); C10(Carbamidomethyl)	1	P01390	P01390	1	2	0.5625	0	1	1	674.331	1347.66	1347.65	3.2	0.00216	HCD (High Energy Collision Dissociation)	30	MS2	36.9371	100	259.22	181871	Venom-NajaNivea.raw	F2	16	1	38	31	2.00473
	FALSE	Low	Mascot (A2)			Unambiguous	RVDLGcAATcPK	C6(Carbamidomethyl); C10(Carbamidomethyl)	1	P01390	P01390	1	3	0.6667	0	1	1	449.89	1347.65	1347.65	3.03	0.00136	HCD (High Energy Collision Dissociation)	30	MS2	49.1311	100	114.178	90308	Venom-NajaNivea.raw	F2	15	1	37	31	1.86593
	FALSE	Low	Mascot (A2)			Unambiguous	RVDLGcAATcPK	C6(Carbamidomethyl); C10(Carbamidomethyl)	1	P01390	P01390	1	3	0.0667	0	1	1	449.889	1347.65	1347.65	1.6	0.00072	HCD (High Energy Collision Dissociation)	30	MS2	28.5947	100	144.835	112369	Venom-NajaNivea.raw	F2	15	1	38	31	2.02964
	FALSE	Low	Mascot (A2)			Unambiguous	RVDLGcAATcPK	C6(Carbamidomethyl); C10(Carbamidomethyl)	1	P01390	P01390	1	2	0.2667	0	1	1	674.331	1347.65	1347.65	2.84	0.00191	HCD (High Energy Collision Dissociation)	30	MS2	0	100	259.871	182216	Venom-NajaNivea.raw	F2	15	1	37	31	1.9138
	FALSE	Low	Mascot (A2)			Unambiguous	RVDLGcAATcPK	C6(Carbamidomethyl); C10(Carbamidomethyl)	1	P01390	P01390	1	2	0.3333	0	1	1	674.33	1347.65	1347.65	1.75	0.00118	HCD (High Energy Collision Dissociation)	30	MS2	37.691	65.766	258.544	181503	Venom-NajaNivea.raw	F2	15	1	37	31	2.09773
	FALSE	Low	Mascot (A2)			Unambiguous	RVDLGcAATcPK	C6(Carbamidomethyl); C10(Carbamidomethyl)	1	P01390	P01390	1	3	0.6	0	1	1	449.889	1347.65	1347.65	2.35	0.00106	HCD (High Energy Collision Dissociation)	30	MS2	84.3374	54.328	69.1217	51791	Venom-NajaNivea.raw	F2	15	1	37	31	2.03348
	FALSE	Low	Mascot (A2)			Unambiguous	RVDLGcAATcPK	C6(Carbamidomethyl); C10(Carbamidomethyl)	1	P01390	P01390	1	3	0.4667	0	1	1	449.889	1347.65	1347.65	1.88	0.00084	HCD (High Energy Collision Dissociation)	30	MS2	82.7241	100	210.474	155356	Venom-NajaNivea.raw	F2	15	1	37	31	2.10899
	FALSE	Low	Mascot (A2)			Unambiguous	RVDLGcAATcPK	C6(Carbamidomethyl); C10(Carbamidomethyl)	1	P01390	P01390	1	2	0.5333	0	1	1	674.332	1347.66	1347.65	3.83	0.00258	HCD (High Energy Collision Dissociation)	30	MS2	47.1032	100	62.8154	46316	Venom-NajaNivea.raw	F2	15	1	38	32	2.53569
	FALSE	Low	Mascot (A2)			Unambiguous	RVDLGcAATcPK	C6(Carbamidomethyl); C10(Carbamidomethyl)	1	P01390	P01390	1	3	0.7333	0	1	1	449.889	1347.65	1347.65	2.21	0.00099	HCD (High Energy Collision Dissociation)	30	MS2	44.5256	100	139.77	108946	Venom-NajaNivea.raw	F2	15	1	37	31	2.17891
	FALSE	Low	Mascot (A2)			Unambiguous	RVDLGcAATcPK	C6(Carbamidomethyl); C10(Carbamidomethyl)	1	P01390	P01390	1	3	0.7333	0	1	1	449.889	1347.65	1347.65	2.35	0.00106	HCD (High Energy Collision Dissociation)	30	MS2	29.0468	100	135.47	106071	Venom-NajaNivea.raw	F2	15	1	37	31	2.18897
	FALSE	Low	Mascot (A2)			Unambiguous	RVDLGcAATcPK	C6(Carbamidomethyl); C10(Carbamidomethyl)	1	P01390	P01390	1	3	0.8	0	1	1	449.89	1347.65	1347.65	2.42	0.00109	HCD (High Energy Collision Dissociation)	30	MS2	55.4375	100	259.949	182257	Venom-NajaNivea.raw	F2	15	1	37	31	2.22454
	FALSE	Low	Mascot (A2)			Unambiguous	RVDLGcAATcPK	C6(Carbamidomethyl); C10(Carbamidomethyl)	1	P01390	P01390	1	2	0.6	0	1	1	674.331	1347.65	1347.65	2.93	0.00197	HCD (High Energy Collision Dissociation)	30	MS2	59.5307	48.602	63.1679	46615	Venom-NajaNivea.raw	F2	15	1	37	31	2.2279
	FALSE	Low	Mascot (A2)			Unambiguous	RVDLGcAATcPK	C6(Carbamidomethyl); C10(Carbamidomethyl)	1	P01390	P01390	1	2	0.6429	0	1	1	674.33	1347.65	1347.65	1.75	0.00118	HCD (High Energy Collision Dissociation)	30	MS2	0	62.8	39.9444	24926	Venom-NajaNivea.raw	F2	14	1	37	31	2.6592
	FALSE	Low	Mascot (A2)			Unambiguous	RVDLGcAATcPK	C6(Carbamidomethyl); C10(Carbamidomethyl)	1	P01390	P01390	1	3	0.9286	0	1	1	449.89	1347.65	1347.65	2.49	0.00112	HCD (High Energy Collision Dissociation)	30	MS2	62.6981	94.441	89.7759	69257	Venom-NajaNivea.raw	F2	14	1	37	31	2.68065
	FALSE	Low	Mascot (A2)			Unambiguous	RVDLGcAATcPK	C6(Carbamidomethyl); C10(Carbamidomethyl)	1	P01390	P01390	1	2	0.7857	0	1	1	674.331	1347.65	1347.65	2.75	0.00185	HCD (High Energy Collision Dissociation)	30	MS2	68.1927	35.1	60.7072	44499	Venom-NajaNivea.raw	F2	14	1	37	31	2.76628
	FALSE	Low	Mascot (A2)			Unambiguous	RVDLGcAATcPK	C6(Carbamidomethyl); C10(Carbamidomethyl)	1	P01390	P01390	1	2	0.2857	0	1	1	674.331	1347.65	1347.65	2.84	0.00191	HCD (High Energy Collision Dissociation)	30	MS2	0	100	259.564	182053	Venom-NajaNivea.raw	F2	14	1	37	31	2.76628
	FALSE	Low	Mascot (A2)			Unambiguous	RVDLGcAATcPK	C6(Carbamidomethyl); C10(Carbamidomethyl)	1	P01390	P01390	1	2	0.9231	0	1	1	674.33	1347.65	1347.65	1.66	0.00112	HCD (High Energy Collision Dissociation)	30	MS2	81.8156	78.477	183.023	139117	Venom-NajaNivea.raw	F2	13	1	37	31	3.23891
	FALSE	Low	Mascot (A2)			Unambiguous	RVDLGcAATcPK	C6(Carbamidomethyl); C10(Carbamidomethyl)	1	P01390	P01390	1	3	0.3077	0	1	1	449.89	1347.65	1347.65	2.89	0.0013	HCD (High Energy Collision Dissociation)	30	MS2	46.4469	100	80.8835	61681	Venom-NajaNivea.raw	F2	13	1	37	31	3.17612
	FALSE	Low	Mascot (A2)			Unambiguous	RVDLGcAATcPK	C6(Carbamidomethyl); C10(Carbamidomethyl)	1	P01390	P01390	1	3	0.9231	0	1	1	449.89	1347.65	1347.65	2.96	0.00133	HCD (High Energy Collision Dissociation)	30	MS2	85.6264	100	209.606	154885	Venom-NajaNivea.raw	F2	13	1	37	31	3.38763
	FALSE	Low	Mascot (A2)			Unambiguous	RVDLGcAATcPK	C6(Carbamidomethyl); C10(Carbamidomethyl)	1	P01390	P01390	1	3	0.7692	0	1	1	449.889	1347.65	1347.65	2.08	0.00093	HCD (High Energy Collision Dissociation)	30	MS2	90.1917	100	232.106	167316	Venom-NajaNivea.raw	F2	13	1	37	31	3.61605
	FALSE	Low	Mascot (A2)			Unambiguous	RVDLGcAATcPK	C6(Carbamidomethyl); C10(Carbamidomethyl)	1	P01390	P01390	1	3	1	0	1	1	449.889	1347.65	1347.65	1.6	0.00072	HCD (High Energy Collision Dissociation)	30	MS2	49.3901	100	140.566	109506	Venom-NajaNivea.raw	F2	13	1	38	31	3.85851
	FALSE	Low	Mascot (A2)			Unambiguous	RVDLGcAATcPK	C6(Carbamidomethyl); C10(Carbamidomethyl)	1	P01390	P01390	1	2	0.7692	0	1	1	674.33	1347.65	1347.65	2.11	0.00142	HCD (High Energy Collision Dissociation)	30	MS2	64.7137	18.947	52.5584	37296	Venom-NajaNivea.raw	F2	13	1	37	31	3.67481
	FALSE	Low	Mascot (A2)			Unambiguous	RVDLGcAATcPK	C6(Carbamidomethyl); C10(Carbamidomethyl)	1	P01390	P01390	1	3	0.25	0	1	1	449.89	1347.65	1347.65	2.96	0.00133	HCD (High Energy Collision Dissociation)	30	MS2	93.4573	74.284	213.064	156805	Venom-NajaNivea.raw	F2	12	1	37	31	3.6635
	FALSE	Low	Mascot (A2)			Unambiguous	RVDLGcAATcPK	C6(Carbamidomethyl); C10(Carbamidomethyl)	1	P01390	P01390	1	2	0.1667	0	1	1	674.331	1347.65	1347.65	3.11	0.00209	HCD (High Energy Collision Dissociation)	30	MS2	69.6878	100	63.4739	46876	Venom-NajaNivea.raw	F2	12	1	37	31	3.88952
	FALSE	Low	Mascot (A2)			Unambiguous	RVDLGcAATcPK	C6(Carbamidomethyl); C10(Carbamidomethyl)	1	P01390	P01390	1	3	0.25	0	1	1	449.89	1347.65	1347.65	2.89	0.0013	HCD (High Energy Collision Dissociation)	30	MS2	91.8885	55.267	190.16	143578	Venom-NajaNivea.raw	F2	12	1	37	31	4.26478
	FALSE	Low	Mascot (A2)			Unambiguous	RVDLGcAATcPK	C6(Carbamidomethyl); C10(Carbamidomethyl)	1	P01390	P01390	1	2	0.5833	0	1	1	674.33	1347.65	1347.65	1.48	0.001	HCD (High Energy Collision Dissociation)	30	MS2	76.2654	14.084	53.1632	37839	Venom-NajaNivea.raw	F2	12	1	38	31	4.66036
	FALSE	Low	Mascot (A2)			Unambiguous	RVDLGcAATcPK	C6(Carbamidomethyl); C10(Carbamidomethyl)	1	P01390	P01390	1	3	0.0909	0	1	1	449.889	1347.65	1347.65	2.28	0.00103	HCD (High Energy Collision Dissociation)	30	MS2	92.9696	59.417	212.459	156469	Venom-NajaNivea.raw	F2	11	1	37	31	4.90049
	FALSE	Low	Mascot (A2)			Unambiguous	RVDLGcAATcPK	C6(Carbamidomethyl); C10(Carbamidomethyl)	1	P01390	P01390	1	3	0.3636	0	1	1	449.889	1347.65	1347.65	2.01	0.0009	HCD (High Energy Collision Dissociation)	30	MS2	87.2198	17.371	65.1657	48327	Venom-NajaNivea.raw	F2	11	1	37	31	5.30666
	FALSE	Low	Mascot (A2)			Unambiguous	RVDLGcAATcPK	C6(Carbamidomethyl); C10(Carbamidomethyl)	1	P01390	P01390	1	3	0.8	0	1	1	449.889	1347.65	1347.65	1.81	0.00081	HCD (High Energy Collision Dissociation)	30	MS2	87.2581	47.03	79.0033	59969	Venom-NajaNivea.raw	F2	10	1	37	31	6.05445
	FALSE	Low	Mascot (A2)			Unambiguous	RVDLGcAATcPK	C6(Carbamidomethyl); C10(Carbamidomethyl)	1	P01390	P01390	1	2	1	0	1	1	674.329	1347.65	1347.65	-0.06	-4e-05	HCD (High Energy Collision Dissociation)	30	MS2	87.8077	6.176	52.2493	37000	Venom-NajaNivea.raw	F2	9	1	37	31	8.33376
	FALSE	Low	Mascot (A2)			Selected	RVDLGcAATcPK	C6(Carbamidomethyl); C10(Carbamidomethyl)	1	P01390	P01390	1	2	0	0	1	1	674.331	1347.65	1347.65	3.11	0.00209	HCD (High Energy Collision Dissociation)	30	MS2	86.9241	32.876	68.2566	51002	Venom-NajaNivea.raw	F2	8	1	37	31	9.28744
	FALSE	Low	Mascot (A2)			Unambiguous	RVDLGcAATcPK	C6(Carbamidomethyl); C10(Carbamidomethyl)	1	P01390	P01390	1	2	1	0	1	1	674.331	1347.66	1347.65	3.56	0.0024	HCD (High Energy Collision Dissociation)	30	MS2	40.9657	100	192.574	145027	Venom-NajaNivea.raw	F2	8	1	38	31	11.914
	FALSE	Low	Mascot (A2)			Unambiguous	RVDLGcAATcPK	C6(Carbamidomethyl); C10(Carbamidomethyl)	1	P01390	P01390	1	3	0.25	0	1	1	449.889	1347.65	1347.65	1.88	0.00084	HCD (High Energy Collision Dissociation)	30	MS2	53.8192	60.874	67.8027	50604	Venom-NajaNivea.raw	F2	8	1	37	31	11.5898
	FALSE	Low	Mascot (A2)			Selected	RVDLGcAATcPK	C6(Carbamidomethyl); C10(Carbamidomethyl)	1	P01390	P01390	1	3	0	0	1	1	449.889	1347.65	1347.65	2.35	0.00106	HCD (High Energy Collision Dissociation)	30	MS2	91.3847	59.887	214.746	157737	Venom-NajaNivea.raw	F2	7	1	37	31	11.919
	FALSE	Low	Mascot (A2)			Unambiguous	RVDLGcAATcPK	C6(Carbamidomethyl); C10(Carbamidomethyl)	1	P01390	P01390	1	2	1	0	1	1	674.331	1347.65	1347.65	2.2	0.00148	HCD (High Energy Collision Dissociation)	30	MS2	70.6247	100	210.897	155592	Venom-NajaNivea.raw	F2	7	1	37	31	12.5383
	FALSE	Low	Mascot (A2)			Unambiguous	RVDLGcAATcPK	C6(Carbamidomethyl); C10(Carbamidomethyl)	1	P01390	P01390	1	3	0.7143	0	1	1	449.89	1347.65	1347.65	2.89	0.0013	HCD (High Energy Collision Dissociation)	30	MS2	77.9764	84.675	70.5731	53110	Venom-NajaNivea.raw	F2	7	1	37	31	12.6443
	FALSE	Low	Mascot (A2)			Unambiguous	RVDLGcAATcPK	C6(Carbamidomethyl); C10(Carbamidomethyl)	1	P01390	P01390	1	2	0.1429	0	1	1	674.33	1347.65	1347.65	1.66	0.00112	HCD (High Energy Collision Dissociation)	30	MS2	82.6484	26.029	107.159	84453	Venom-NajaNivea.raw	F2	7	1	37	31	14.9417
	FALSE	Low	Mascot (A2)			Unambiguous	RVDLGcAATcPK	C6(Carbamidomethyl); C10(Carbamidomethyl)	1	P01390	P01390	1	2	0.8333	0	1	1	674.33	1347.65	1347.65	1.84	0.00124	HCD (High Energy Collision Dissociation)	30	MS2	72.933	8.359	52.8596	37567	Venom-NajaNivea.raw	F2	6	1	37	31	15.6342
	FALSE	Low	Mascot (A2)			Selected	RVDLGcAATcPK	C6(Carbamidomethyl); C10(Carbamidomethyl)	1	P01390	P01390	1	3		0	2	2	449.889	1347.65	1347.65	1.33	0.0006	HCD (High Energy Collision Dissociation)	30	MS2	72.4103	81.685	116.346	92002	Venom-NajaNivea.raw	F2	6	1	38	31	19.073
	FALSE	Low	Mascot (A2)			Unambiguous	RVDLGcAATcPK	C6(Carbamidomethyl); C10(Carbamidomethyl)	1	P01390	P01390	1	2	1	0	1	1	674.329	1347.65	1347.65	0.21	0.00014	HCD (High Energy Collision Dissociation)	30	MS2	90.0799	11.023	53.4706	38119	Venom-NajaNivea.raw	F2	5	1	37	31	19.7639
	FALSE	Low	Mascot (A2)			Unambiguous	RVDLGcAATcPK	C6(Carbamidomethyl); C10(Carbamidomethyl)	1	P01390	P01390	1	2	0.25	0	1	1	674.335	1347.66	1347.65	9.09	0.00612	HCD (High Energy Collision Dissociation)	30	MS2	85.4121	26.045	114.479	90553	Venom-NajaNivea.raw	F2	4	1	38	32	32.4059
FALSE	High	MWCDNFCGMR	2xCarbamidomethyl [C3; C7]; 1xOxidation [M]			1	2	48	P01390	0	1392.5	High	696.752	65
	Checked	Confidence	Identifying Node			PSM Ambiguity	Annotated Sequence	Modifications	# Proteins	Master Protein Accessions	Protein Accessions	# Missed Cleavages	Charge	DeltaScore	DeltaCn	Rank	Search Engine Rank	m/z [Da]	MH+ [Da]	Theo. MH+ [Da]	DeltaM [ppm]	Deltam/z [Da]	Activation Type	NCE [%]	MS Order	Isolation Interference [%]	Ion Inject Time [ms]	RT [min]	First Scan	Spectrum File	File ID	Ions Score	# Protein Groups	Identity Strict	Identity Relaxed	Expectation Value
	FALSE	High	Mascot (A2)			Unambiguous	mWcDNFcGMR	M1(Oxidation); C3(Carbamidomethyl); C7(Carbamidomethyl)	2	P01390	P01390; P25674	0	2	1	0	1	1	696.752	1392.5	1392.5	1.64	0.00115	HCD (High Energy Collision Dissociation)	30	MS2	1.39418	5.934	77.0724	58318	Venom-NajaNivea.raw	F2	65	1	19	13	3.54813e-07
	FALSE	High	Mascot (A2)			Unambiguous	mWcDNFcGMR	M1(Oxidation); C3(Carbamidomethyl); C7(Carbamidomethyl)	2	P01390	P01390; P25674	0	2	1	0	1	1	696.753	1392.5	1392.5	2.7	0.00188	HCD (High Energy Collision Dissociation)	30	MS2	1.93196	2.896	77.3724	58564	Venom-NajaNivea.raw	F2	64	1	19	13	3.58922e-07
	FALSE	High	Mascot (A2)			Unambiguous	mWcDNFcGMR	M1(Oxidation); C3(Carbamidomethyl); C7(Carbamidomethyl)	2	P01390	P01390; P25674	0	2	0.9333	0	1	1	696.753	1392.5	1392.5	2.52	0.00176	HCD (High Energy Collision Dissociation)	30	MS2	20.473	48.782	76.7775	58066	Venom-NajaNivea.raw	F2	60	1	19	13	9.7949e-07
	FALSE	High	Mascot (A2)			Unambiguous	mWcDNFcGMR	M1(Oxidation); C3(Carbamidomethyl); C7(Carbamidomethyl)	2	P01390	P01390; P25674	0	2	1	0	1	1	696.753	1392.5	1392.5	2.78	0.00194	HCD (High Energy Collision Dissociation)	30	MS2	26.2209	19.298	78.0165	59111	Venom-NajaNivea.raw	F2	60	1	19	13	1.0666e-06
	FALSE	High	Mascot (A2)			Unambiguous	mWcDNFcGMR	M1(Oxidation); C3(Carbamidomethyl); C7(Carbamidomethyl)	2	P01390	P01390; P25674	0	2	0.52	0	1	1	696.752	1392.5	1392.5	1.21	0.00084	HCD (High Energy Collision Dissociation)	30	MS2	4.09545	9.615	83.6214	64245	Venom-NajaNivea.raw	F2	50	1	19	13	1.01859e-05
	FALSE	High	Mascot (A2)			Unambiguous	mWcDNFcGMR	M1(Oxidation); C3(Carbamidomethyl); C7(Carbamidomethyl)	2	P01390	P01390; P25674	0	2	1	0	1	1	696.753	1392.5	1392.5	2	0.00139	HCD (High Energy Collision Dissociation)	30	MS2	16.2064	7.704	77.6899	58825	Venom-NajaNivea.raw	F2	49	1	19	13	1.3366e-05
	FALSE	High	Mascot (A2)			Unambiguous	mWcDNFcGMR	M1(Oxidation); C3(Carbamidomethyl); C7(Carbamidomethyl)	2	P01390	P01390; P25674	0	2	0.6364	0	1	1	696.753	1392.5	1392.5	2.96	0.00206	HCD (High Energy Collision Dissociation)	30	MS2	63.8251	17.742	81.0924	61862	Venom-NajaNivea.raw	F2	44	1	19	13	3.89045e-05
	FALSE	High	Mascot (A2)			Unambiguous	MWcDNFcGmR	C3(Carbamidomethyl); C7(Carbamidomethyl); M9(Oxidation)	2	P01390	P01390; P25674	0	2	1	0	1	1	696.753	1392.5	1392.5	2.35	0.00163	HCD (High Energy Collision Dissociation)	30	MS2	0.630269	1.196	68.0609	50839	Venom-NajaNivea.raw	F2	42	1	19	13	6.26614e-05
	FALSE	High	Mascot (A2)			Unambiguous	mWcDNFcGMR	M1(Oxidation); C3(Carbamidomethyl); C7(Carbamidomethyl)	2	P01390	P01390; P25674	0	2	0.5833	0	1	1	696.753	1392.5	1392.5	3.22	0.00224	HCD (High Energy Collision Dissociation)	30	MS2	9.72316	20.777	82.231	62907	Venom-NajaNivea.raw	F2	36	1	19	13	0.000230675
	FALSE	High	Mascot (A2)			Unambiguous	mWcDNFcGMR	M1(Oxidation); C3(Carbamidomethyl); C7(Carbamidomethyl)	2	P01390	P01390; P25674	0	2	0.9444	0	1	1	696.754	1392.5	1392.5	3.57	0.00249	HCD (High Energy Collision Dissociation)	30	MS2	65.1631	83.306	73.1578	55208	Venom-NajaNivea.raw	F2	36	1	19	13	0.000251768
	FALSE	High	Mascot (A2)			Unambiguous	mWcDNFcGMR	M1(Oxidation); C3(Carbamidomethyl); C7(Carbamidomethyl)	2	P01390	P01390; P25674	0	2	0.4167	0	1	1	696.753	1392.5	1392.5	2.35	0.00163	HCD (High Energy Collision Dissociation)	30	MS2	14.2873	12.534	81.9248	62636	Venom-NajaNivea.raw	F2	36	1	19	13	0.000260016
	FALSE	High	Mascot (A2)			Unambiguous	mWcDNFcGMR	M1(Oxidation); C3(Carbamidomethyl); C7(Carbamidomethyl)	2	P01390	P01390; P25674	0	2	0.3889	0	1	1	696.752	1392.5	1392.5	1.21	0.00084	HCD (High Energy Collision Dissociation)	30	MS2	5.37411	18.343	83.9086	64502	Venom-NajaNivea.raw	F2	36	1	19	13	0.000280543
	FALSE	High	Mascot (A2)			Unambiguous	mWcDNFcGMR	M1(Oxidation); C3(Carbamidomethyl); C7(Carbamidomethyl)	2	P01390	P01390; P25674	0	2	0.4857	0	1	1	696.753	1392.5	1392.5	2.52	0.00176	HCD (High Energy Collision Dissociation)	30	MS2	24.4166	10.322	82.8007	63441	Venom-NajaNivea.raw	F2	35	1	19	13	0.000291743
	FALSE	High	Mascot (A2)			Unambiguous	mWcDNFcGMR	M1(Oxidation); C3(Carbamidomethyl); C7(Carbamidomethyl)	2	P01390	P01390; P25674	0	2	0.6	0	1	1	696.753	1392.5	1392.5	2.26	0.00157	HCD (High Energy Collision Dissociation)	30	MS2	40.3254	22.404	79.6534	60530	Venom-NajaNivea.raw	F2	35	1	19	13	0.00033037
[truncated: 45,657 more rows]
