# Supplementary material for: The Toxin Diversity, Cytotoxicity, and Enzymatic Activity of Cape Cobra (Naja nivea) Venom
Source: Toxins (Basel). 2024 Oct 11;16(10):438. doi: 10.3390/toxins16100438 (PMC11511112; doi:10.3390/toxins16100438)
Supplement: Supplementary file 1 [file toxins-16-00438-s001.zip › Supplementary tables S2 - S7.xlsx]

## Sheet: Content index
	Index
	Table S1	Full results of the proteomic analysis performed on the analyzed Naja nivea venom
	Table S2	Raw data of the cytotoxicity assays performed on A549 cells.
	Table S3	Raw data of the cytotoxicity assays performed on PBMC, RAW 264.7, HEK 293T, and SH-SY5Y cells.
	Table S4	Raw data of the protease activity assay.
	Table S5	Raw data of the phospholipase A2 activity assay.
	Table S6	Raw data of assessment of intracellular Ca2+ release.
	Table S7	Raw data of assessment of NO levels.

## Sheet: Table S2
			Table S2. Raw data of the cytotoxicity assays performed on A549 cells.
	Index
				A549
	Table S2
	Table S3		Concentration	25 µg/ml			2.5 µg/ml			0.25 µg/ml			Positive control			Negative control
	Table S4		Measurement 1	13914	12357	12491	25142	26328	15421	26825	26628	17168	86	84	72	20753	20199	18801
	Table S5		Measurement 2	13486	12031	12329	24543	25540	15119	26645	26252	16852	84	81	73	20019	19916	18400
	Table S6		Measurement 3	13343	11976	12247	24544	25489	15181	26406	26082	17041	80	70	82	20051	19819	18735
	Table S7		Mean	13581	12121.3	12355.7	24743	25785.7	15240.3	26625.3	26320.7	17020.3	83.3333	78.3333	75.6667	20274.3	19978	18645.3
			Total Mean	12686			21923			23322.1			79.1111			19632.6
			Std dev.	783.898			5810.79			5459.63			3.89206			867.703
			Normalization	0.64474			1.11714			1.18869
			Cell viability (%)	64.474			111.714			118.869

## Sheet: Table S3
			Table S3. Raw data of the cytotoxicity assays performed on PBMC, RAW 264.7, HEK 293T, and SH-SY5Y cells.
	Index
	Table S1			PBMC
	Table S2
	Table S3		Concentration	25 µg/ml				2.5 µg/ml				0.25 µg/ml				Positive control				Negative control
	Table S4		Measurements (n = 4)	0.493333	0.683667	0.115	0.434	0.365333	0.672667	0.315	0.495	0.222333	0.302667	0.238	0.249	0.001	0.00166667	0.006	0.027	0.237	0.224	0.171667	0.160667
	Table S5		Average	0.4315				0.462				0.253				0.00891667				0.198333
	Table S6		Normalization	2.08616	3.06747	0.657948	3.04489	1.54379	3.01799	1.86519	3.50125	0.937853	1.35382	1.4004	1.66085	0	0	0	0	1	1	1	1
	Table S7		Cell viability (%)	221.411				248.205				133.823				0				100
			Std Dev (%)	98.1889				80.4184				25.9081				0				0
				RAW 264.7
			Concentration	25 µg/ml			2.5 µg/ml			0.25 µg/ml			Positive control			Negative control
			Measurements (n = 3)	0.124333	0.374	0.399333	0.669333	1.178	1.72333	0.718333	0.888	1.26733	0.00933333	0.001	0.0103333	0.692333	1.14	1.03267
			Average	0.299222			1.19022			0.957889			0.00688889			0.955
			Normalization	0.168375	0.32748	0.380502	0.966325	1.03336	1.67558	1.03807	0.778753	1.22954	0	0	0	1	1	1
			Cell viability (%)	29.2119			122.509			101.545			0			100
			Std Dev (%)	9.01381			31.9718			18.4726			0			0
				HEK 293T
			Concentration	25 µg/ml			2.5 µg/ml			0.25 µg/ml			Positive control			Negative control
			Measurements (n = 3)	0.784333	1.53067	1.02533	0.824333	1.84867	1.33033	0.897333	1.50367	1.30733	0.0823333	0.136667	0.0763333	1.607	1.50567	1.61
			Average	1.11344			1.33444			1.23611			0.0984444			1.57422
			Normalization	0.460429	1.01826	0.618779	0.486664	1.25055	0.817648	0.534543	0.998539	0.802652	0	0	0	1	1	1
			Cell viability (%)	69.9156			85.162			77.8578			0			100
			Std Dev (%)	23.4719			31.2778			19.0189			0			0
				SH-SY5Y
			Concentration	25 µg/ml			2.5 µg/ml			0.25 µg/ml			Positive control			Negative control
			Measurements (n = 3)	0.287	0.222	0.207667	0.803	0.672	0.886667	0.659	0.639	0.444667	0.012	0.014	0.0176667	0.813333	0.49	0.598333
			Average	0.238889			0.787222			0.580889			0.0145556			0.633889
			Normalization	0.343178	0.436975	0.32721	0.987105	1.38235	1.49656	0.807404	1.31303	0.735362	0	0	0	1	1	1
			Cell viability (%)	36.9121			128.867			95.193			0			100
			Std Dev (%)	4.84207			21.8277			25.7021			0			0

## Sheet: Table S4
			Table S4. Raw data of the protease activity assay.
	Index
	Table S1			Protease
	Table S2
	Table S3		Concentration	200 µg/ml			100 µg/ml			50 µg/ml			Positive control			Negative control
	Table S4		Measurement 1	0.131	0.123	0.115	0.108	0.105	0.106	0.101	0.099	0.111	0.407	0.412	0.385	0.088	0.091	0.092
	Table S5		Measurement 2	0.13	0.123	0.115	0.108	0.107	0.106	0.102	0.101	0.113	0.406	0.41	0.386	0.09	0.091	0.092
	Table S6		Measurement 3	0.13	0.124	0.115	0.108	0.107	0.106	0.102	0.102	0.114	0.407	0.409	0.387	0.089	0.092	0.092
	Table S7		Mean	0.130333	0.123333	0.115	0.108	0.106333	0.106	0.101667	0.100667	0.112667	0.406667	0.410333	0.386	0.089	0.0913333	0.092
			Total Mean	0.122889			0.106778			0.105			0.401			0.0907778
			Std dev.	0.00767632			0.00107152			0.00665833			0.0131191			0.00157527
			Normalization	0.10351			0.0515759			0.0458453
			Value in %	10.351			5.15759			4.58453

## Sheet: Table S5
			Table S5. Raw data of the phospholipase A2 activity assay.
	Index
	Table S1				Phospholipase A2
	Table S2
	Table S3			Concentration	200 µg/ml	100 µg/ml	50 µg/ml	25 µg/ml	12.5 µg/ml	Positive control	Negative control
	Table S4		Raw	Measurement 1	191	163	149	86	91	277	47
	Table S5			Measurement 2	186	179	110	74	75	252	24
	Table S6			Measurement 3	181	161	99	77	72	240	25
	Table S7		Normalized	Measurement 1	0.745124	0.635891	0.581274	0.335501	0.355007	1.09212	0.0668648
				Measurement 2	0.725618	0.698309	0.429129	0.288687	0.292588	0.980684	-0.0356612
				Measurement 3	0.706112	0.628088	0.386216	0.30039	0.280884	0.927192	-0.0312036
			Value in %	Measurement 1	74.5124	63.5891	58.1274	33.5501	35.5007	109.212	6.68648
				Measurement 2	72.5618	69.8309	42.9129	28.8687	29.2588	98.0684	-3.56612
				Measurement 3	70.6112	62.8088	38.6216	30.039	28.0884	92.7192	-3.12036
				Mean (%)	72.56	65.41	46.554	30.8192	30.9493	100	0
				Std dev.	1.59	3.14	8.3691	1.98921	3.25358	6.87051	4.73156

## Sheet: Table S6
			Table S6. Raw data of assessment of intracellular Ca2+ release. The assay was performed on HEK 293T and SH-SY5Y cells.
	Index
	Table S1			HEK 293T – Ca2+ Induction
	Table S2
	Table S3		Concentration	25 µg/ml			2.5 µg/ml			0.25 µg/ml			Positive control			Negative control
	Table S4		Measurements (n = 3)	57	3	46	37	4	33	50	5	41	1447.33	332	548.667	33.6667	2.66667	35.6667
	Table S5		Total Average	35.3333			24.6667			32			776			24
	Table S6		Normalization	0.0165055	0.00101215	0.0201429	0.00235793	0.00404858	-0.00519818	0.0115539	0.00708502	0.0103964	1	1	1	0	0	0
	Table S7		Value (%)	1.25535			0.0402779			0.967842			100			0
			Std Dev (%)	0.8295			0.402017			0.189372			0			0
				HEK293T – Ca2+ Inhibition
			Concentration	25 µg/ml			2.5 µg/ml			0.25 µg/ml			Positive control			Negative control
			Measurements (n = 3)	1230	36.747	1121	1493	83.7349	1549	1515	111.747	1316	1447.33	332	548.667	33.6667	2.66667	35.6667
			Total Average	795.916			1041.91			980.916			776			24
			Normalization	0.153737	0.896517	-1.11566	-0.0323037	0.753841	-1.94997	-0.0478661	0.668784	-1.49578	0	0	0	1	1	1
			Value (%)	-2.18017			-40.9477			-29.1619			0			100
			Std Dev (%)	83.0793			113.559			90.0331			0			0
				SH-SY5Y cells – Ca2+ Induction
			Concentration	25 µg/ml						2.5 µg/ml						0.25 µg/ml						Positive control						Negative control
			Measurements (n = 6)	7	3	8	0	4	6	5	3	10	3	11	16	6	6	11	6	19	10	91.6667	96	126	32.3333	69.3333	111.667	6.66667	1.66667	4.33333	3.33333	19.6667	12.6667
			Total Average	4.66667						8						9.66667						87.8333						8.05556
			Normalization	0.00392157	0.0141343	0.030137	-0.114943	-0.315436	-0.0673401	-0.0196078	0.0141343	0.0465753	-0.0114943	-0.174497	0.03367	-0.00784314	0.0459364	0.0547945	0.091954	-0.0134228	-0.026936	1	1	1	1	1	1	0	0	0	0	0	0
			Value (%)	-7.4921						-1.85365						2.40805						100						0
			Std Dev (%)	11.8807						7.34924						4.29266						0						0
				SH-SY5Y cells – Ca2+ Inhibition
			Concentration	25 µg/ml						2.5 µg/ml						0.25 µg/ml						Positive control						Negative control
			Measurements (n = 6)	94	46	26	39	46	204	136	122	166	41	65	116	200	187	121	27	50	129	91.6667	96	126	32.3333	69.3333	111.667	6.66667	1.66667	4.33333	3.33333	19.6667	12.6667
			Total Average	75.8333						107.667						119						87.8333						8.05556
			Normalization	-0.027451	0.530035	0.821918	-0.229885	0.469799	-0.93266	-0.521569	-0.275618	-0.328767	-0.298851	0.0872483	-0.043771	-1.27451	-0.964664	0.0410959	0.183908	0.389262	-0.175084	0	0	0	0	0	0	1	1	1	1	1	1
			Value (%)	10.5293						-23.0221						-29.9999						0						100
			Std Dev (%)	58.2256						19.8711						61.0006						0						0

## Sheet: Table S7
			Table S7. Raw data of assessment of NO levels. The assay was performed on RAW 264.7 cells.
	Index
	Table S1			RAW 264.7 – NO Induction
	Table S2
	Table S3		Concentration	25 µg/ml				2.5 µg/ml				0.25 µg/ml				Positive control				Negative control
	Table S4		Measurements (n = 4)	6.25	0.0625	16.2667	2.25	3.75	2.5625	4.26667	1.41667	4.58333	2.5625	2.93333	2.25	132.361	129.857	142.933	180.028	4.16667	1.9375	1.82222	3.08333
	Table S5		Total Average	6.20729				2.99896				3.08229				146.295				2.75243
	Table S6		Normalization	0.0162514	-0.0146576	0.102362	-0.00470958	-0.00325027	0.00488588	0.0173228	-0.00941915	0.00325027	0.00488588	0.00787402	-0.00470958	1	1	1	1	0	0	0	0
	Table S7		Value (%)	2.48116				0.238482				0.282515				100				0
			Std Dev (%)	4.6143				1.00061				0.465539				0				0
				RAW 264.7 – NO Inhibition
			Concentration	25 µg/ml				2.5 µg/ml				0.25 µg/ml				Positive control				Negative control
			Measurements (n = 4)	9.58333	10.5714	7.6	8.08333	202.083	207	223.6	200.583	170.417	127.714	201.6	233.917	132.361	129.857	142.933	180.028	4.16667	1.9375	1.82222	3.08333
			Total Average	8.95952				208.317				183.412				146.295				2.75243
			Normalization	0.957746	0.932505	0.959055	0.971743	-0.543879	-0.603057	-0.571654	-0.11617	-0.296858	0.0167516	-0.415748	-0.304553	0	0	0	0	1	1	1	1
			Value (%)	95.5262				-45.869				-25.0102				0				100
			Std Dev (%)	1.42307				19.8859				16.109				0				0
